# Supplementary material for: Iterative Regression of Corrective Baselines (IRCB): A New Model for Quantitative Spectroscopy
Source: J Chem Inf Model. 2024 Jun 19;64(13):5006–15. doi: 10.1021/acs.jcim.4c00359 (PMC11234360; doi:10.1021/acs.jcim.4c00359)
Supplement: Supplementary file 2 — ci4c00359_si_002.xlsx [file ci4c00359_si_002.xlsx]

## Sheet: CS1_Prop
Limit 1	Limit 2	R^2	RMSE	Coefficient(s)	Intercept
1442.8	1649.7	0.998	0.504	-34.9588	-294.761
1200.5	1213.5	0.998	0.543	802.934	-4.103
930.2	974.9	0.998	0.565	-406.52	-103.401
1442.8	1647.9	0.998	0.608	-35.6505	-296.081
1444.7	1562.1	0.998	0.613	-83.7121	-285.583
790.4	801.6	0.998	0.614	686.149	2.0719
1228.5	1308.6	0.998	0.62	-106.812	-31.1197
790.4	799.7	0.998	0.624	936.683	1.2237
790.4	805.3	0.998	0.626	426.802	3.3146
788.5	801.6	0.998	0.626	584.227	3.0179
788.5	805.3	0.997	0.643	353.909	4.0458
1468.9	1744.8	0.997	0.661	-25.1969	-164.817
740.1	751.2	0.997	0.663	-627.696	44.6293
790.4	803.4	0.997	0.663	551.676	3.09
788.5	799.7	0.997	0.668	823.178	2.3179
788.5	803.4	0.997	0.673	461.149	3.9359
790.4	807.2	0.997	0.675	350.219	3.6687
788.5	807.2	0.997	0.681	288.837	4.3136
779.2	1500.6	0.997	0.681	12.5853	-85.8811
1442.8	1655.3	0.997	0.681	-33.4019	-293.859
1442.8	1616.2	0.997	0.681	-45.8491	-283.663
790.4	797.8	0.997	0.691	1901.52	1.7423
1442.8	1614.3	0.997	0.693	-45.7736	-282.565
1468.9	1746.7	0.997	0.731	-24.8078	-162.62
792.3	797.8	0.997	0.731	2916.89	0.659
930.2	973.1	0.997	0.734	-429.261	-100.633
1442.8	1646	0.997	0.738	-35.9448	-292.304
1282.5	1487.6	0.996	0.753	61.0223	-628.636
727	764.3	0.996	0.754	122.634	-125.394
930.2	976.8	0.996	0.775	-385.621	-108.484
792.3	799.7	0.996	0.781	1420.01	0.5193
740.1	762.4	0.996	0.782	137.862	-72.3095
823.9	1314.2	0.996	0.785	-11.7673	46.3778
786.7	805.3	0.996	0.796	331.694	5.7236
788.5	809	0.996	0.807	258.98	5.108
792.3	805.3	0.996	0.808	659.997	3.3159
1470.8	1741.1	0.996	0.81	-30.3291	-176.525
1442.8	1653.5	0.996	0.812	-32.9998	-283.927
792.3	801.6	0.996	0.813	1059.41	1.6526
932.1	973.1	0.996	0.813	-453.506	-72.5459
786.7	807.2	0.996	0.818	267.141	5.8234
1468.9	1743	0.996	0.827	-25.2773	-162.834
786.7	801.6	0.996	0.83	575.409	5.1748
1228.5	1306.8	0.996	0.83	-105.941	-26.6573
1327.3	1439.1	0.996	0.836	-64.9411	82.1608
792.3	807.2	0.996	0.838	537.683	3.7899
1282.5	1496.9	0.995	0.849	53.2437	-587.83
786.7	803.4	0.995	0.851	441.73	5.916
790.4	809	0.995	0.859	316.918	4.5551
1060.7	1064.4	0.995	0.865	30338.8	10.8415
1442.8	1651.6	0.995	0.871	-33.4154	-281.322
1444.7	1564	0.995	0.876	-81.6334	-291.413
1470.8	1743	0.995	0.878	-30.0012	-174.307
797.8	820.2	0.995	0.88	-400.876	-1.9137
792.3	803.4	0.995	0.895	865.874	3.0129
784.8	833.3	0.995	0.896	128.826	6.3273
920.9	935.8	0.995	0.907	986.732	324.281
1383.2	1489.4	0.995	0.913	110.429	-313.088
792.3	796	0.995	0.913	14881.4	1.8985
1148.3	1206.1	0.995	0.913	-71.8716	1.3922
1442.8	1644.2	0.995	0.918	-36.909	-297.402
1200.5	1215.4	0.995	0.923	716.019	0.5655
786.7	809	0.995	0.924	237.504	6.5912
794.1	797.8	0.995	0.925	9564.26	-0.0671
932.1	971.2	0.995	0.927	-479.053	-71.3116
932.1	974.9	0.995	0.932	-429.068	-75.3631
1467.1	1744.8	0.995	0.935	-23.5275	-165.866
784.8	794.1	0.994	0.939	-1628.02	-5.3405
928.3	976.8	0.994	0.943	-484.588	-209.102
1470.8	1806.3	0.994	0.946	-23.2013	-194.458
1325.4	1439.1	0.994	0.949	-62.2596	74.8415
796	820.2	0.994	0.951	-364.104	-4.0509
786.7	799.7	0.994	0.951	857.03	4.9471
823.9	1316.1	0.994	0.958	-14.0515	54.1907
825.8	846.3	0.994	0.962	-409.186	-3.0946
788.5	797.8	0.994	0.971	1863.96	3.8624
1470.8	1811.9	0.994	0.983	-22.7403	-196.925
1444.7	1565.9	0.994	0.988	-78.7084	-290.877
1226.6	1304.9	0.994	0.989	-105.841	-27.0264
1444.7	1567.7	0.994	0.99	-75.0911	-282.229
1468.9	1748.5	0.994	0.996	-24.3043	-159.385
1470.8	1813.8	0.994	0.999	-22.733	-200.469
1467.1	1743	0.994	1.002	-23.6236	-164.117
1470.8	1808.2	0.994	1.003	-23.007	-194.805
710.2	1606.9	0.994	1.004	11.261	-293.358
1058.8	1064.4	0.994	1.015	12481.8	25.1846
786.7	794.1	0.993	1.021	-3033.41	-4.6956
1470.8	1804.5	0.993	1.027	-23.2165	-191.626
1470.8	1810.1	0.993	1.032	-22.806	-195.176
1467.1	1746.7	0.993	1.033	-23.1598	-163.665
1323.5	1441	0.993	1.037	-47.3628	51.6402
1468.9	1765.3	0.993	1.045	-22.9003	-167.532
1470.8	1821.2	0.993	1.046	-22.5185	-211.001
1444.7	1560.3	0.993	1.061	-84.001	-276.999
1267.6	1441	0.993	1.062	-35.581	-43.4483
1088.6	1200.5	0.993	1.068	-72.3644	-25.0652
1468.9	1763.5	0.993	1.073	-23.0782	-166.952
805.3	818.4	0.993	1.076	-1544.37	-2.6412

## Sheet: CS1_HDIPBA
Limit 1	Limit 2	R^2	RMSE	Coefficient(s)	Intercept
1655.3	1778.4	0.999	0.265	27.2882	2.0417
1655.3	1782.1	0.999	0.265	27.2846	2.2181
1655.3	1780.2	0.999	0.266	27.293	1.8728
1647.9	1787.7	0.999	0.27	26.536	4.4586
1647.9	1782.1	0.999	0.271	26.2574	4.3172
1649.7	1787.7	0.999	0.272	26.6998	4.115
1647.9	1780.2	0.999	0.275	26.2801	3.9372
1647.9	1785.8	0.999	0.276	26.3707	4.6188
1647.9	1784	0.999	0.277	26.2141	4.0455
1638.6	1793.3	0.999	0.278	25.7485	3.3332
1657.2	1791.4	0.999	0.283	28.2347	1.0442
1092.4	1459.6	0.999	0.285	7.7959	46.957
1647.9	1795.2	0.999	0.285	26.5646	3.7694
1647.9	1778.4	0.999	0.285	26.289	4.0813
1655.3	1776.5	0.999	0.286	27.227	1.4402
1649.7	1785.8	0.999	0.287	26.5313	4.2815
1657.2	1793.3	0.999	0.287	28.2756	1.7111
1638.6	1791.4	0.999	0.289	25.7409	2.6201
1644.2	1793.3	0.999	0.29	26.2348	4.0282
1623.7	1802.6	0.999	0.29	26.087	8.304
1649.7	1782.1	0.999	0.29	26.4126	3.9934
1646	1787.7	0.999	0.292	26.3063	4.1388
1625.5	1800.7	0.999	0.292	25.9435	6.9019
1636.7	1787.7	0.999	0.295	25.5793	4.6991
1625.5	1802.6	0.999	0.295	25.9909	7.3811
1191.2	1262	0.999	0.297	-46.8693	-2.2702
1619.9	1802.6	0.999	0.297	26.4904	9.0164
1636.7	1785.8	0.999	0.3	25.4255	4.8602
1619.9	1800.7	0.999	0.301	26.4332	8.4925

## Sheet: CS1_2IP
Limit 1	Limit 2	R^2	RMSE	Coefficient(s)	Intercept
1079.3	1086.8	0.999	0.244	1194.51	1.0481
831.4	1224.7	0.999	0.315	-6.1553	44.0194
1081.2	1084.9	0.999	0.317	7961.9	0.4848
1496.9	1517.4	0.999	0.319	424.385	5.1187
1496.9	1515.5	0.999	0.322	420.35	4.4008
1496.9	1509.9	0.999	0.322	659.497	0.1217
1498.8	1517.4	0.999	0.331	482.235	3.5862
1077.5	1088.6	0.999	0.346	588.658	2.3437

## Sheet: CS2_Nitrogen
Limit 1	Limit 2	R^2	RMSE	Coefficient(s)	Intercept
1502	2052	0.701	0.637	-2.0079	-1.2702
1504	2052	0.701	0.637	-2.0264	-1.2515
1500	2052	0.701	0.638	-1.9882	-1.2822
1498	2052	0.7	0.638	-1.9651	-1.2958
1498	2054	0.7	0.638	-1.9568	-1.2667
1506	2052	0.7	0.638	-2.0421	-1.2287
1502	2054	0.7	0.639	-1.995	-1.2339
1504	2050	0.699	0.639	-2.0377	-1.276
1500	2054	0.699	0.639	-1.9775	-1.2492
1506	2050	0.699	0.639	-2.0565	-1.2575
1502	2050	0.699	0.639	-2.0163	-1.2902
1508	2050	0.698	0.64	-2.0739	-1.2272
1504	2054	0.698	0.64	-2.011	-1.2116
1498	2056	0.698	0.64	-1.9468	-1.2556
1508	2052	0.698	0.641	-2.0565	-1.1942
1506	2048	0.698	0.641	-2.0725	-1.2913
1508	2048	0.698	0.641	-2.0928	-1.265
1500	2050	0.697	0.641	-1.9939	-1.2978
1496	2054	0.697	0.641	-1.9413	-1.2817
1504	2048	0.697	0.642	-2.0506	-1.3052
1510	2048	0.697	0.642	-2.111	-1.2396
1500	2056	0.696	0.642	-1.9648	-1.2343
1496	2052	0.696	0.642	-1.947	-1.3067
1506	2054	0.696	0.642	-2.024	-1.185
1510	2050	0.696	0.642	-2.0888	-1.1974
1498	2050	0.696	0.643	-1.9679	-1.3069
1502	2056	0.696	0.643	-1.9801	-1.2157
1496	2056	0.696	0.643	-1.9337	-1.2744
1502	2048	0.696	0.643	-2.0264	-1.3151
1510	2052	0.695	0.644	-2.0683	-1.1602
1494	2054	0.694	0.644	-1.9172	-1.2929
1512	2048	0.694	0.644	-2.1275	-1.2072
1494	2056	0.694	0.645	-1.9118	-1.289
1504	2056	0.694	0.645	-1.9936	-1.1899
1508	2054	0.693	0.645	-2.036	-1.1472
1508	2046	0.693	0.645	-2.1085	-1.3023
1510	2046	0.693	0.646	-2.13	-1.2816
1494	2052	0.693	0.646	-1.9209	-1.3144
1500	2048	0.693	0.646	-2.0013	-1.3188
1512	2050	0.693	0.646	-2.1016	-1.1601
1506	2046	0.692	0.646	-2.0849	-1.3238
1512	2046	0.692	0.647	-2.1501	-1.2539
1498	2058	0.692	0.647	-1.9385	-1.2215
1496	2050	0.691	0.648	-1.9472	-1.3135
1506	2056	0.691	0.648	-2.004	-1.1596
1498	2048	0.691	0.648	-1.9726	-1.3234
1514	2048	0.691	0.648	-2.1441	-1.1681
1504	2046	0.691	0.648	-2.0598	-1.3329
1512	2052	0.69	0.649	-2.078	-1.1188
1496	2058	0.69	0.649	-1.9277	-1.2438
1510	2044	0.69	0.649	-2.1421	-1.3142
1514	2046	0.69	0.649	-2.1702	-1.2193
1512	2044	0.689	0.649	-2.1661	-1.292
1510	2054	0.689	0.649	-2.0451	-1.1096
1492	2056	0.689	0.65	-1.8926	-1.3019
1494	2058	0.689	0.65	-1.9078	-1.2619
1500	2058	0.689	0.65	-1.9542	-1.1964
1492	2054	0.689	0.65	-1.8958	-1.3022
1508	2044	0.689	0.65	-2.1173	-1.33
1514	2044	0.688	0.651	-2.1904	-1.263
1502	2046	0.688	0.651	-2.0325	-1.3381
1514	2050	0.688	0.651	-2.1142	-1.116
1502	2058	0.688	0.651	-1.9673	-1.1746
1508	2056	0.687	0.652	-2.0135	-1.1186
1516	2048	0.687	0.652	-2.157	-1.1375
1516	2044	0.687	0.652	-2.2114	-1.2429
1506	2044	0.687	0.652	-2.0908	-1.3471
1516	2046	0.687	0.652	-2.1867	-1.1932
1494	2050	0.687	0.652	-1.9186	-1.317
1492	2052	0.687	0.652	-1.8973	-1.32
1492	2058	0.685	0.654	-1.8904	-1.2779
1496	2048	0.685	0.654	-1.9489	-1.3252
1504	2058	0.685	0.654	-1.9785	-1.1454
1514	2052	0.685	0.654	-2.0875	-1.071
1500	2046	0.685	0.654	-2.0045	-1.3371
1518	2044	0.684	0.655	-2.2325	-1.2072
1516	2042	0.684	0.655	-2.2327	-1.2937
1514	2042	0.684	0.655	-2.2071	-1.3076
1504	2044	0.684	0.655	-2.0627	-1.3514
1512	2042	0.684	0.655	-2.1786	-1.3307
1512	2054	0.684	0.655	-2.0515	-1.0641
1490	2056	0.684	0.655	-1.8691	-1.3109
1516	2050	0.683	0.656	-2.123	-1.0803
1498	2060	0.683	0.656	-1.9264	-1.1875
1510	2042	0.683	0.656	-2.1506	-1.3469
1488	2056	0.683	0.656	-1.8434	-1.3263
1518	2046	0.683	0.657	-2.2029	-1.1515
1518	2042	0.683	0.657	-2.2586	-1.2642
1490	2054	0.683	0.657	-1.8704	-1.3079
1496	2060	0.682	0.657	-1.918	-1.2136
1510	2056	0.682	0.657	-2.0199	-1.0777
1494	2060	0.682	0.657	-1.9004	-1.2352
1518	2048	0.682	0.657	-2.1697	-1.0915
1498	2046	0.682	0.657	-1.9729	-1.3369
1506	2058	0.681	0.658	-1.9864	-1.1118
1508	2042	0.681	0.658	-2.1222	-1.3574
1502	2044	0.681	0.658	-2.0326	-1.352
1488	2054	0.681	0.659	-1.8419	-1.3186
1520	2044	0.68	0.659	-2.2502	-1.1649
1488	2058	0.68	0.659	-1.8458	-1.3105
1520	2042	0.68	0.659	-2.2811	-1.2279
1490	2058	0.68	0.659	-1.8686	-1.2899
1494	2048	0.68	0.659	-1.918	-1.3247
1490	2052	0.68	0.659	-1.87	-1.3223
1492	2050	0.68	0.66	-1.8924	-1.3181
1500	2060	0.679	0.66	-1.9393	-1.1583
1516	2040	0.679	0.66	-2.2442	-1.3311
1518	2040	0.679	0.66	-2.2753	-1.3088
1516	2052	0.679	0.66	-2.0933	-1.0317
1492	2060	0.679	0.66	-1.8851	-1.2547
1520	2040	0.678	0.661	-2.3033	-1.2796
1506	2042	0.678	0.661	-2.0924	-1.3693
1514	2040	0.678	0.662	-2.2137	-1.338
1520	2046	0.678	0.662	-2.2157	-1.1034
1502	2060	0.677	0.662	-1.9501	-1.1332
1514	2054	0.677	0.662	-2.0575	-1.0121
1508	2058	0.677	0.662	-1.9936	-1.0677
1488	2052	0.677	0.663	-1.8387	-1.3278
1518	2050	0.677	0.663	-2.1312	-1.0293
1500	2044	0.676	0.663	-2.0021	-1.3469
1512	2040	0.676	0.663	-2.1809	-1.3547
1522	2042	0.676	0.663	-2.3027	-1.1819
1488	2060	0.676	0.663	-1.8455	-1.2961
1512	2056	0.676	0.663	-2.0232	-1.0283
1520	2048	0.676	0.664	-2.1788	-1.0395
1522	2040	0.676	0.664	-2.3307	-1.2408
1522	2044	0.675	0.664	-2.2669	-1.1132
1496	2046	0.675	0.664	-1.9464	-1.334
1520	2038	0.675	0.665	-2.3135	-1.3278
1714	1758	0.675	0.665	381.842	1.3764
1490	2060	0.675	0.665	-1.8652	-1.2699
1714	1756	0.675	0.665	356.233	1.1608
1504	2042	0.674	0.665	-2.0611	-1.3683
1494	2062	0.674	0.665	-1.8933	-1.2083
1486	2056	0.674	0.665	-1.8234	-1.3351
1510	2040	0.674	0.665	-2.1488	-1.3646
1522	2038	0.674	0.665	-2.3474	-1.2976
1518	2038	0.674	0.665	-2.2797	-1.3486
1496	2062	0.674	0.666	-1.9086	-1.183
1504	2060	0.674	0.666	-1.9587	-1.1004
1498	2062	0.673	0.666	-1.9147	-1.1535
1498	2044	0.673	0.667	-1.9679	-1.3423
1516	2038	0.672	0.667	-2.2429	-1.3626
1486	2058	0.672	0.667	-1.8276	-1.3228
1708	1796	0.672	0.667	129.674	0.8911
1492	2048	0.672	0.667	-1.8893	-1.3215
1490	2050	0.672	0.667	-1.8628	-1.3162
1492	2062	0.672	0.668	-1.8801	-1.2311
1518	2052	0.672	0.668	-2.0985	-0.9774
1508	2040	0.671	0.668	-2.1171	-1.3697
1486	2054	0.671	0.668	-1.8196	-1.3234
1510	2058	0.671	0.668	-1.9975	-1.0236
1488	2062	0.671	0.669	-1.8454	-1.2809
1522	2046	0.671	0.669	-2.2273	-1.046
1708	1798	0.67	0.669	132.189	0.8415
1516	2054	0.67	0.669	-2.0595	-0.9683
1502	2042	0.67	0.669	-2.028	-1.3639
1714	1760	0.67	0.669	380.484	1.5653
1524	2038	0.67	0.67	-2.3807	-1.2509
1524	2040	0.67	0.67	-2.3564	-1.1845
1484	2056	0.669	0.67	-1.7984	-1.3475
1514	2038	0.669	0.67	-2.2073	-1.3616
1520	2050	0.669	0.67	-2.1361	-0.9726
1494	2046	0.669	0.67	-1.913	-1.329
1500	2062	0.669	0.67	-1.9249	-1.1203
1506	2060	0.669	0.67	-1.9639	-1.063
1486	2060	0.669	0.671	-1.8294	-1.3121
1484	2058	0.669	0.671	-1.8052	-1.3402
1514	2056	0.668	0.671	-2.0259	-0.9724
1490	2062	0.668	0.671	-1.862	-1.2496
1524	2042	0.668	0.671	-2.3219	-1.1181
1488	2050	0.668	0.671	-1.8293	-1.3176
1522	2048	0.668	0.671	-2.1869	-0.9785
1708	1794	0.668	0.672	126.525	0.8858
1506	2040	0.668	0.672	-2.0844	-1.3767
1526	2038	0.667	0.672	-2.4054	-1.2027
1482	2058	0.667	0.672	-1.7828	-1.3576
1512	2038	0.667	0.673	-2.1702	-1.3712
1486	2052	0.667	0.673	-1.8141	-1.3283
1482	2056	0.666	0.673	-1.7726	-1.3583
1484	2060	0.666	0.673	-1.8098	-1.3347
1502	2062	0.666	0.673	-1.9334	-1.0918
1482	2060	0.666	0.673	-1.7912	-1.3592
1524	2044	0.666	0.674	-2.2806	-1.0436
1522	2036	0.666	0.674	-2.3609	-1.3398
1484	2054	0.666	0.674	-1.792	-1.331
1526	2040	0.665	0.674	-2.3742	-1.1281
1500	2042	0.665	0.674	-1.9949	-1.3541
1496	2044	0.665	0.674	-1.9386	-1.3344
1520	2036	0.665	0.674	-2.3219	-1.363
1494	2064	0.665	0.675	-1.8782	-1.1683
1486	2062	0.664	0.675	-1.8312	-1.3004
1482	2062	0.664	0.676	-1.7988	-1.3583
1508	2060	0.664	0.676	-1.9686	-1.0158
1488	2064	0.664	0.676	-1.8372	-1.252
1512	2058	0.664	0.676	-1.9978	-0.9705
1490	2048	0.664	0.676	-1.8575	-1.3156
1496	2064	0.663	0.676	-1.8913	-1.1398
1520	2052	0.663	0.676	-2.1004	-0.9176
1510	2038	0.663	0.676	-2.1341	-1.3746
1492	2064	0.663	0.677	-1.8669	-1.1942
1708	1800	0.663	0.677	132.851	0.8275
1518	2036	0.663	0.677	-2.2831	-1.3767
1484	2062	0.663	0.677	-1.8142	-1.3277
1524	2036	0.663	0.677	-2.3998	-1.3004
1504	2040	0.663	0.677	-2.0501	-1.3705
1498	2064	0.662	0.677	-1.8951	-1.1071
1526	2042	0.662	0.677	-2.3339	-1.0553
1518	2054	0.662	0.678	-2.0607	-0.9095
1526	2036	0.662	0.678	-2.4302	-1.2591
1504	2062	0.662	0.678	-1.9394	-1.0554
1482	2054	0.661	0.678	-1.763	-1.3358
1714	1754	0.661	0.679	327.944	0.9791
2048	2066	0.661	0.679	1682.45	1.2006
1528	2038	0.66	0.679	-2.4305	-1.1484
1498	2042	0.66	0.679	-1.958	-1.3446
1516	2056	0.66	0.679	-2.0245	-0.9247
1522	2050	0.66	0.679	-2.1397	-0.9072
1492	2046	0.66	0.679	-1.8816	-1.3208
1480	2060	0.66	0.679	-1.7679	-1.3706
1490	2064	0.66	0.679	-1.8507	-1.2156
1482	2064	0.66	0.679	-1.7994	-1.3447
1516	2036	0.66	0.679	-2.2417	-1.3837
1480	2058	0.66	0.679	-1.7569	-1.3639
1484	2052	0.66	0.68	-1.7838	-1.3308
1524	2046	0.66	0.68	-2.2353	-0.9704
2044	2066	0.66	0.68	951.581	1.4516
1508	2038	0.659	0.68	-2.0994	-1.3742
1480	2062	0.659	0.681	-1.7778	-1.3743
1488	2048	0.659	0.681	-1.8214	-1.3119
1494	2044	0.659	0.681	-1.9032	-1.3255
1526	2044	0.659	0.681	-2.2877	-0.9759
1480	2056	0.659	0.681	-1.7444	-1.3599
1708	1792	0.658	0.681	123.105	0.8885
1486	2064	0.658	0.681	-1.8251	-1.2749
1502	2040	0.658	0.682	-2.0144	-1.3614
1484	2064	0.658	0.682	-1.8109	-1.3073
1478	2060	0.658	0.682	-1.741	-1.3816
1522	2034	0.657	0.682	-2.3531	-1.3674
1478	2062	0.657	0.682	-1.7535	-1.3908
1510	2060	0.657	0.682	-1.9697	-0.9682
1526	2034	0.657	0.682	-2.4361	-1.306
1500	2064	0.657	0.682	-1.9028	-1.0703
1486	2050	0.657	0.682	-1.8025	-1.3138
1524	2034	0.657	0.683	-2.3989	-1.3381
1524	2048	0.656	0.683	-2.1913	-0.8998
1528	2036	0.656	0.683	-2.4614	-1.2119
1478	2058	0.656	0.683	-1.727	-1.3688
1480	2064	0.656	0.683	-1.781	-1.3657
1506	2062	0.656	0.683	-1.942	-1.0146
1528	2040	0.656	0.683	-2.3907	-1.064
1478	2064	0.656	0.684	-1.7599	-1.3884
1514	2036	0.656	0.684	-2.2017	-1.3759
1488	2066	0.656	0.684	-1.8337	-1.2283
1520	2034	0.655	0.684	-2.3084	-1.3816
1514	2058	0.655	0.684	-1.9973	-0.9108
1482	2066	0.655	0.684	-1.8039	-1.3352
1506	2038	0.655	0.685	-2.0643	-1.3765
1710	1786	0.655	0.685	138.695	1.0032
1482	2052	0.654	0.685	-1.7514	-1.3289
1528	2034	0.654	0.685	-2.4758	-1.2697
1494	2066	0.654	0.686	-1.867	-1.1323
1530	2038	0.654	0.686	-2.4475	-1.0868
1708	1802	0.654	0.686	130.522	0.7599
1522	2052	0.654	0.686	-2.1011	-0.8495
1502	2064	0.654	0.686	-1.9091	-1.039
1478	2056	0.654	0.686	-1.712	-1.3592
1492	2066	0.653	0.687	-1.8581	-1.1617
1478	2066	0.653	0.687	-1.7697	-1.3892
1520	2054	0.653	0.687	-2.0587	-0.8457
1480	2054	0.652	0.687	-1.7325	-1.3327
1512	2036	0.652	0.687	-2.1606	-1.3791
1480	2066	0.652	0.687	-1.788	-1.361
1500	2040	0.652	0.688	-1.979	-1.3474
1496	2042	0.652	0.688	-1.9258	-1.3315
1496	2066	0.652	0.688	-1.8776	-1.0999
1526	2046	0.652	0.688	-2.2375	-0.8982
1518	2034	0.651	0.688	-2.2643	-1.3869
1528	2042	0.651	0.688	-2.3434	-0.9841
1716	1752	0.651	0.688	403.521	1.0371
1484	2066	0.651	0.688	-1.8121	-1.2917
1476	2062	0.651	0.688	-1.727	-1.3954
1530	2036	0.651	0.688	-2.4846	-1.1569
1490	2046	0.651	0.688	-1.8474	-1.3105
1530	2034	0.651	0.688	-2.5074	-1.2249
1490	2066	0.651	0.689	-1.8441	-1.1866
1486	2066	0.651	0.689	-1.8235	-1.2546
1518	2056	0.651	0.689	-2.0221	-0.8619
1476	2064	0.651	0.689	-1.7356	-1.3976
1476	2060	0.651	0.689	-1.7127	-1.3823
1508	2062	0.65	0.689	-1.9441	-0.9643
1484	2050	0.65	0.69	-1.7703	-1.3122
1498	2066	0.65	0.69	-1.879	-1.0637
1714	1762	0.65	0.69	389.749	1.8018
1504	2038	0.649	0.69	-2.0274	-1.3653
1492	2044	0.649	0.69	-1.8694	-1.3129
1512	2060	0.649	0.691	-1.9666	-0.9113
2050	2066	0.649	0.691	2439.19	1.1005
1714	1764	0.649	0.691	348.928	1.7817
1476	2066	0.648	0.691	-1.7473	-1.4027
1476	2058	0.648	0.691	-1.6968	-1.3651
1504	2064	0.648	0.691	-1.9127	-0.9996
2044	2070	0.648	0.692	607.514	1.636
1530	2040	0.648	0.692	-2.3996	-0.994
1510	2036	0.647	0.692	-2.1208	-1.3761
1710	1784	0.647	0.692	132.796	0.9666
1478	2068	0.647	0.692	-1.7718	-1.3821
1524	2050	0.647	0.692	-2.1392	-0.824
1516	2034	0.647	0.692	-2.2181	-1.3857
1482	2068	0.647	0.692	-1.7999	-1.317
1526	2048	0.647	0.692	-2.1902	-0.825
1474	2064	0.647	0.692	-1.7091	-1.4057
1486	2048	0.647	0.692	-1.7919	-1.3032
1474	2062	0.647	0.693	-1.6981	-1.3987
1498	2040	0.647	0.693	-1.9399	-1.3334
1478	2054	0.646	0.693	-1.6975	-1.327
1528	2044	0.646	0.693	-2.2916	-0.8995
1516	2058	0.646	0.693	-1.9925	-0.8591
2042	2066	0.646	0.693	752.742	1.5989
1474	2066	0.646	0.694	-1.7228	-1.4153
1488	2046	0.646	0.694	-1.8091	-1.3024
1480	2068	0.645	0.694	-1.7867	-1.3476
1474	2060	0.645	0.694	-1.682	-1.3813
1526	2032	0.645	0.694	-2.4364	-1.3362
1476	2056	0.645	0.694	-1.68	-1.3514
1532	2034	0.645	0.694	-2.5336	-1.1753
1494	2042	0.645	0.695	-1.8882	-1.3184
1488	2068	0.645	0.695	-1.8211	-1.1957
2042	2070	0.645	0.695	497.932	1.728
1480	2052	0.645	0.695	-1.7184	-1.3207
1472	2064	0.644	0.695	-1.6812	-1.4089
1532	2038	0.644	0.695	-2.4582	-1.0203
1476	2068	0.644	0.695	-1.7517	-1.4001
1472	2066	0.644	0.696	-1.6968	-1.4229
1502	2038	0.644	0.696	-1.9896	-1.3518
1500	2066	0.644	0.696	-1.8836	-1.0227
1710	1788	0.644	0.696	141.386	1.0319
1482	2050	0.644	0.696	-1.7359	-1.3064
1524	2032	0.643	0.696	-2.3943	-1.3611
1528	2032	0.643	0.696	-2.4812	-1.3069
1522	2032	0.643	0.696	-2.3441	-1.3836
1532	2036	0.643	0.696	-2.5015	-1.0967
1510	2062	0.643	0.696	-1.9426	-0.9135
1508	2036	0.643	0.697	-2.0828	-1.37
1472	2062	0.643	0.697	-1.668	-1.3969
1708	1790	0.643	0.697	115.522	0.8871
1716	1750	0.642	0.697	368.943	0.8431
1474	2068	0.642	0.697	-1.7297	-1.4178
1484	2068	0.642	0.697	-1.8043	-1.2669
1474	2058	0.642	0.697	-1.6641	-1.3594
1506	2064	0.642	0.697	-1.9129	-0.9559
1514	2034	0.642	0.698	-2.1737	-1.3705
1522	2054	0.642	0.698	-2.0554	-0.7738
1530	2032	0.641	0.698	-2.5183	-1.2692
1530	2042	0.641	0.698	-2.3458	-0.9079
1472	2068	0.641	0.698	-1.7062	-1.4306
1712	1780	0.641	0.698	148.885	1.098
1494	2068	0.641	0.699	-1.8474	-1.0892
1486	2068	0.641	0.699	-1.8128	-1.225
1708	1804	0.64	0.699	127.62	0.6887
1520	2056	0.64	0.699	-2.0167	-0.7947
1472	2060	0.64	0.699	-1.6502	-1.3754
1492	2068	0.64	0.699	-1.8403	-1.1213
1690	1814	0.64	0.699	63.6323	0.454
1524	2052	0.64	0.699	-2.0977	-0.764
1690	1812	0.64	0.699	64.0025	0.4787
1520	2032	0.64	0.7	-2.2953	-1.3911
2040	2066	0.639	0.7	639.066	1.6892
1478	2070	0.639	0.7	-1.7753	-1.3831
1514	2060	0.639	0.7	-1.9626	-0.8477
2044	2068	0.639	0.7	756.836	1.5111
1490	2044	0.639	0.7	-1.8333	-1.2987
1502	2066	0.639	0.7	-1.8874	-0.9879
1490	2068	0.639	0.7	-1.8282	-1.149
1484	2048	0.639	0.7	-1.7571	-1.2965
1470	2066	0.638	0.701	-1.6695	-1.4208
1712	1778	0.638	0.701	149.506	1.0932
1470	2064	0.638	0.701	-1.6527	-1.4038
1528	2046	0.638	0.701	-2.2356	-0.8166
1474	2056	0.638	0.701	-1.6457	-1.3414
2040	2070	0.638	0.701	426.242	1.7889
1478	2052	0.638	0.701	-1.681	-1.3094
1496	2068	0.638	0.702	-1.8556	-1.0536
1506	2036	0.637	0.702	-2.0448	-1.3669
1690	1810	0.637	0.702	64.2469	0.5251
1476	2054	0.637	0.702	-1.6638	-1.3153
1496	2040	0.637	0.702	-1.905	-1.3153
1500	2038	0.637	0.702	-1.9525	-1.3339
1526	2050	0.637	0.702	-2.1341	-0.746
1512	2034	0.637	0.702	-2.1292	-1.367
1482	2070	0.637	0.702	-1.7972	-1.3066
1476	2070	0.637	0.702	-1.7577	-1.4058
2046	2070	0.637	0.702	725.897	1.6003
1532	2032	0.637	0.702	-2.5503	-1.2264
1712	1776	0.637	0.702	154.057	1.1375
1472	2058	0.636	0.703	-1.6304	-1.349
1470	2068	0.636	0.703	-1.6803	-1.4318
1472	2070	0.636	0.703	-1.7172	-1.4468
1474	2070	0.636	0.703	-1.7382	-1.4287
1470	2062	0.636	0.703	-1.6383	-1.3886
1718	1748	0.636	0.703	456.216	0.853
1480	2070	0.636	0.703	-1.7868	-1.3422
1532	2040	0.636	0.704	-2.4015	-0.9188
1518	2058	0.635	0.704	-1.9863	-0.7923
1508	2064	0.635	0.704	-1.9128	-0.9031
2046	2066	0.635	0.704	1130.9	1.388
1498	2068	0.635	0.704	-1.855	-1.0147
1530	2044	0.635	0.704	-2.289	-0.8192
1518	2032	0.635	0.704	-2.2471	-1.3895
2048	2068	0.635	0.704	1297.86	1.3223
1492	2042	0.634	0.705	-1.8519	-1.301
1690	1808	0.634	0.705	64.8015	0.5444
1534	2034	0.634	0.705	-2.5551	-1.1106
1512	2062	0.634	0.705	-1.9366	-0.8533
1468	2066	0.634	0.705	-1.6425	-1.419
1530	2030	0.633	0.705	-2.5102	-1.3033
1470	2060	0.633	0.706	-1.6196	-1.3645
1526	2030	0.633	0.706	-2.4136	-1.349
1478	2072	0.633	0.706	-1.7684	-1.3638
1480	2050	0.633	0.706	-1.7012	-1.2943
1528	2030	0.633	0.706	-2.4655	-1.3304
1710	1782	0.633	0.706	128.052	0.9878
1486	2046	0.633	0.706	-1.7771	-1.2888
1472	2072	0.633	0.706	-1.7175	-1.441
1488	2044	0.633	0.706	-1.7926	-1.2857
1504	2066	0.633	0.706	-1.8882	-0.9448
1468	2064	0.633	0.706	-1.6248	-1.3992
1714	1752	0.633	0.706	308.643	0.8447
1528	2048	0.633	0.706	-2.1851	-0.741
1468	2068	0.632	0.707	-1.6547	-1.4332
1470	2070	0.632	0.707	-1.6928	-1.4514
1720	1746	0.632	0.707	613.37	0.9233
1474	2072	0.632	0.707	-1.736	-1.4181
1690	1816	0.632	0.707	63.4087	0.5001
1476	2072	0.632	0.707	-1.753	-1.3905
1472	2056	0.631	0.707	-1.6103	-1.3268
1482	2048	0.631	0.708	-1.7197	-1.2843
1488	2070	0.631	0.708	-1.8095	-1.1706
1510	2034	0.631	0.708	-2.0862	-1.3577
1498	2038	0.631	0.708	-1.9115	-1.3157
1504	2036	0.631	0.708	-2.005	-1.3503
1532	2030	0.631	0.708	-2.5508	-1.2719
1708	1806	0.631	0.708	122.555	0.6512
1690	1806	0.631	0.708	65.7768	0.607
1484	2070	0.63	0.709	-1.7976	-1.2498
1468	2062	0.63	0.709	-1.6092	-1.381
1718	1750	0.63	0.709	457.515	1.0586
1516	2032	0.63	0.709	-2.1973	-1.382
1534	2036	0.63	0.709	-2.5129	-1.0213
1524	2030	0.63	0.709	-2.3658	-1.3647
1534	2038	0.63	0.709	-2.4633	-0.9392
1536	2034	0.63	0.709	-2.5683	-1.0524
1494	2040	0.63	0.709	-1.8657	-1.2984
1470	2072	0.629	0.709	-1.6947	-1.4489
1474	2054	0.629	0.709	-1.6278	-1.3016
1516	2060	0.629	0.709	-1.9544	-0.7922
1526	2052	0.629	0.71	-2.09	-0.6841
1712	1772	0.629	0.71	172.819	1.1913
1468	2070	0.629	0.71	-1.6687	-1.4562
1482	2072	0.629	0.71	-1.7847	-1.2779
2042	2068	0.629	0.71	605.316	1.6334
1470	2058	0.629	0.71	-1.5988	-1.3352
1522	2056	0.629	0.71	-2.0098	-0.7194
1480	2072	0.629	0.71	-1.7767	-1.3175
1714	1774	0.629	0.71	178.389	1.3273
1712	1782	0.628	0.71	147.808	1.1098
1712	1770	0.628	0.711	192.384	1.2392
2052	2060	0.628	0.711	13071.5	1.2062
1500	2068	0.628	0.711	-1.857	-0.9703
1522	2030	0.628	0.711	-2.3102	-1.3777
1466	2066	0.628	0.711	-1.6172	-1.4118
1476	2052	0.628	0.711	-1.6455	-1.2937
1532	2042	0.628	0.711	-2.3411	-0.8269
1486	2070	0.628	0.711	-1.8031	-1.2029
1510	2064	0.627	0.711	-1.9089	-0.8497
1534	2032	0.627	0.711	-2.5775	-1.1681
1466	2068	0.627	0.712	-1.6302	-1.4282
1468	2060	0.627	0.712	-1.5897	-1.3543
1524	2054	0.627	0.712	-2.0474	-0.6843
1468	2072	0.627	0.712	-1.672	-1.4569
1466	2064	0.627	0.712	-1.5989	-1.3901
1714	1770	0.626	0.712	237.598	1.5243
1506	2066	0.626	0.713	-1.8856	-0.8976
1478	2050	0.626	0.713	-1.6625	-1.2797
1508	2034	0.626	0.713	-2.0459	-1.3465
1472	2074	0.626	0.713	-1.7172	-1.4469
1712	1774	0.625	0.713	147.846	1.1224
1530	2046	0.625	0.713	-2.2279	-0.7322
1492	2070	0.625	0.714	-1.8228	-1.0871
1502	2036	0.625	0.714	-1.9647	-1.3319
1690	1804	0.625	0.714	66.8908	0.6525
1712	1768	0.625	0.714	225.863	1.3441
2040	2068	0.624	0.714	516.944	1.7099
1494	2070	0.624	0.714	-1.8274	-1.0515
1520	2058	0.624	0.714	-1.9773	-0.7216
1490	2070	0.624	0.714	-1.813	-1.1182
1484	2046	0.624	0.714	-1.7403	-1.2777
1466	2070	0.624	0.714	-1.645	-1.4534
1536	2032	0.624	0.715	-2.5967	-1.1164
1490	2042	0.624	0.715	-1.8138	-1.2824
1472	2076	0.624	0.715	-1.709	-1.4294
1534	2030	0.624	0.715	-2.5876	-1.2254
1466	2062	0.624	0.715	-1.5827	-1.3699
2048	2070	0.624	0.715	969.265	1.5339
1474	2074	0.623	0.715	-1.7329	-1.4186
1520	2030	0.623	0.715	-2.257	-1.3771
1470	2056	0.623	0.715	-1.5779	-1.3105
1514	2032	0.623	0.715	-2.1494	-1.3606
1688	1814	0.623	0.715	55.1514	0.484
1690	1818	0.623	0.715	62.266	0.5748
1536	2036	0.623	0.715	-2.5177	-0.9549
1514	2062	0.623	0.715	-1.9295	-0.7864
1502	2068	0.623	0.716	-1.8587	-0.9328
1470	2074	0.623	0.716	-1.6963	-1.4584
1478	2074	0.623	0.716	-1.76	-1.3548
1712	1766	0.623	0.716	253.72	1.4132
1536	2030	0.623	0.716	-2.6155	-1.1837
1692	1812	0.623	0.716	63.4091	0.4668
1464	2066	0.622	0.716	-1.5931	-1.4055
1466	2072	0.622	0.716	-1.6493	-1.4562
1472	2054	0.622	0.716	-1.591	-1.2835
1464	2068	0.622	0.716	-1.6068	-1.4239
1476	2074	0.622	0.716	-1.7471	-1.3859
1468	2058	0.622	0.716	-1.568	-1.3223
1470	2076	0.622	0.717	-1.6898	-1.4441
1692	1832	0.622	0.717	53.1728	0.7191
1706	1802	0.622	0.717	105.075	0.6927
1692	1810	0.622	0.717	63.8064	0.5091
1536	2038	0.622	0.717	-2.4625	-0.8679
1528	2050	0.622	0.717	-2.1243	-0.6584
1690	1802	0.621	0.717	67.3498	0.7166
1692	1834	0.621	0.717	52.6298	0.7927
1484	2072	0.621	0.717	-1.7819	-1.2158
1496	2038	0.621	0.717	-1.8744	-1.2928
1464	2064	0.621	0.717	-1.5743	-1.382
1468	2074	0.621	0.717	-1.6753	-1.4699
1714	1776	0.621	0.717	182.268	1.3776
1474	2076	0.621	0.717	-1.7223	-1.3967
2050	2068	0.621	0.717	1839.62	1.2676
1708	1788	0.621	0.718	109.874	0.8791
1488	2072	0.621	0.718	-1.7896	-1.1304
1468	2076	0.621	0.718	-1.6705	-1.4587
1706	1806	0.62	0.718	101.728	0.5715
1466	2060	0.62	0.718	-1.5627	-1.3416
1532	2044	0.62	0.718	-2.2793	-0.7344
1496	2070	0.62	0.718	-1.8329	-1.012
1472	2078	0.62	0.718	-1.702	-1.4122
1480	2048	0.62	0.718	-1.6825	-1.2671
1506	2034	0.62	0.719	-2.006	-1.3388
1538	2034	0.62	0.719	-2.5765	-0.9829
1464	2070	0.62	0.719	-1.6224	-1.4513
1486	2044	0.62	0.719	-1.7583	-1.2674
1706	1804	0.62	0.719	104.152	0.6185
1710	1790	0.619	0.719	139.581	1.1153
1530	2048	0.619	0.719	-2.1746	-0.655
1708	1808	0.619	0.719	118.26	0.587
1474	2052	0.619	0.719	-1.6078	-1.2757
1670	1838	0.619	0.719	21.6464	0.8616
1534	2040	0.619	0.719	-2.3973	-0.8293
1530	2028	0.619	0.72	-2.4891	-1.3294
1712	1758	0.619	0.72	276.86	1.1063
1470	2078	0.619	0.72	-1.6844	-1.4301
1478	2076	0.619	0.72	-1.7446	-1.3248
1476	2076	0.619	0.72	-1.734	-1.3597
1492	2040	0.619	0.72	-1.8274	-1.2765
1508	2066	0.618	0.72	-1.8828	-0.8416
1688	1812	0.618	0.72	55.1395	0.515
1692	1822	0.618	0.72	61.2394	0.6191
1692	1814	0.618	0.72	62.6167	0.4515
1464	2072	0.618	0.72	-1.6275	-1.456
1468	2078	0.618	0.72	-1.6667	-1.4478
1714	1772	0.618	0.72	207.713	1.4494
1692	1808	0.618	0.72	64.2452	0.5302
1692	1830	0.618	0.72	54.5966	0.7172
1464	2062	0.618	0.72	-1.5575	-1.36
1532	2028	0.618	0.72	-2.5361	-1.3073
1512	2032	0.618	0.721	-2.1018	-1.3511
1486	2072	0.618	0.721	-1.7849	-1.165
1692	1820	0.618	0.721	62.3571	0.5938
1692	1816	0.618	0.721	63.1767	0.48
1518	2060	0.618	0.721	-1.9444	-0.7216
1500	2036	0.618	0.721	-1.9254	-1.3095
1462	2066	0.618	0.721	-1.5709	-1.3986
1462	2068	0.617	0.721	-1.5851	-1.4185
1518	2030	0.617	0.721	-2.2049	-1.3679
1512	2064	0.617	0.721	-1.9002	-0.7866
1468	2098	0.617	0.721	-1.5985	-1.4722
1472	2080	0.617	0.721	-1.6966	-1.4061
1670	1836	0.617	0.721	21.6519	0.8156
1706	1808	0.617	0.721	99.3709	0.5052
1466	2074	0.617	0.721	-1.6537	-1.4716
1712	1760	0.617	0.721	274.218	1.2369
1466	2076	0.617	0.721	-1.6501	-1.4628
1488	2042	0.617	0.721	-1.7711	-1.2649
1528	2028	0.617	0.721	-2.4388	-1.3474
1480	2074	0.617	0.721	-1.7648	-1.3023
1498	2070	0.617	0.721	-1.8299	-0.9699
1712	1764	0.617	0.722	257.542	1.3915
1466	2098	0.616	0.722	-1.5856	-1.4899
1672	1834	0.616	0.722	22.7458	0.8053
1474	2078	0.616	0.722	-1.713	-1.3753
2046	2068	0.616	0.722	896.553	1.4608
1470	2080	0.616	0.722	-1.6804	-1.4265
1538	2030	0.616	0.722	-2.6392	-1.1304
1482	2074	0.616	0.722	-1.7701	-1.2583
1468	2056	0.616	0.722	-1.5464	-1.2952
1672	1832	0.616	0.722	23.0203	0.7697
1692	1824	0.616	0.722	59.639	0.6434
1482	2046	0.616	0.722	-1.7009	-1.2612
1468	2080	0.616	0.722	-1.6639	-1.4467
1504	2068	0.616	0.722	-1.8572	-0.887
1468	2094	0.616	0.722	-1.6205	-1.4627
1470	2098	0.616	0.722	-1.61	-1.4438
1462	2064	0.616	0.722	-1.5518	-1.3738
1526	2028	0.616	0.722	-2.382	-1.3575
1690	1800	0.616	0.722	67.5944	0.7777
1688	1816	0.616	0.722	54.8881	0.5243
1670	1834	0.616	0.723	21.568	0.7925
1476	2050	0.615	0.723	-1.6258	-1.2609
1468	2100	0.615	0.723	-1.5835	-1.4727
1538	2032	0.615	0.723	-2.6107	-1.0526
1692	1818	0.615	0.723	62.6644	0.5413
1464	2098	0.615	0.723	-1.5719	-1.5051
1462	2070	0.615	0.723	-1.6013	-1.4475
1468	2096	0.615	0.723	-1.6108	-1.4737
1670	1840	0.615	0.723	21.4137	0.91
1466	2078	0.615	0.723	-1.6474	-1.4541
1466	2058	0.615	0.723	-1.5406	-1.3079
1466	2094	0.615	0.723	-1.6069	-1.4795
1526	2054	0.615	0.723	-2.0362	-0.6019
1714	1766	0.615	0.723	324.294	1.8198
1466	2100	0.615	0.723	-1.571	-1.4908
1468	2092	0.615	0.723	-1.6292	-1.4576
1470	2094	0.615	0.724	-1.6322	-1.434
1472	2098	0.615	0.724	-1.6194	-1.4116
1462	2072	0.614	0.724	-1.607	-1.4538
1466	2096	0.614	0.724	-1.5976	-1.4911
1470	2100	0.614	0.724	-1.595	-1.4447
1464	2060	0.614	0.724	-1.5372	-1.3302
1706	1800	0.614	0.724	104.418	0.7739
1692	1806	0.614	0.724	65.1632	0.5918
1670	1842	0.614	0.724	21.2253	0.9574
1464	2076	0.614	0.724	-1.6304	-1.467
1470	2054	0.614	0.724	-1.5577	-1.2649
1464	2094	0.614	0.724	-1.5928	-1.4944
1468	2102	0.614	0.724	-1.5651	-1.4624
1470	2096	0.614	0.724	-1.6223	-1.4448
1464	2100	0.614	0.724	-1.5576	-1.5059
1466	2092	0.614	0.724	-1.6153	-1.4738
1692	1828	0.614	0.724	56.0092	0.7021
1462	2098	0.614	0.724	-1.5575	-1.5144
1672	1830	0.613	0.724	23.4839	0.77
1464	2074	0.613	0.725	-1.633	-1.4736
1688	1810	0.613	0.725	55.1698	0.5614
1670	1832	0.613	0.725	21.7659	0.7614
1476	2078	0.613	0.725	-1.7224	-1.3342
1472	2094	0.613	0.725	-1.6423	-1.4027
1470	2092	0.613	0.725	-1.6411	-1.429
1466	2080	0.613	0.725	-1.6456	-1.4549
1672	1836	0.613	0.725	22.6735	0.837
1472	2082	0.613	0.725	-1.6885	-1.3968
1494	2038	0.613	0.725	-1.834	-1.2727
1464	2096	0.613	0.725	-1.5838	-1.5063
1466	2102	0.613	0.725	-1.5529	-1.4807
1692	1826	0.613	0.725	57.8682	0.6838
1468	2082	0.613	0.725	-1.6586	-1.4426
1536	2028	0.613	0.725	-2.6149	-1.2379
1528	2052	0.613	0.725	-2.0776	-0.595
1524	2056	0.613	0.725	-1.9977	-0.6266
1712	1762	0.613	0.725	282.028	1.3866
1504	2034	0.613	0.725	-1.9643	-1.3178
1470	2082	0.613	0.725	-1.6738	-1.4199
1474	2080	0.613	0.725	-1.7058	-1.3659
1492	2072	0.613	0.725	-1.7985	-1.0408
1490	2072	0.613	0.725	-1.7903	-1.074
1478	2078	0.613	0.725	-1.7309	-1.2957
1472	2100	0.613	0.725	-1.6041	-1.4123
1534	2028	0.612	0.725	-2.5797	-1.2703
1470	2102	0.612	0.725	-1.5767	-1.4351
1672	1838	0.612	0.726	22.5773	0.8889
1462	2062	0.612	0.726	-1.5346	-1.3502
1516	2062	0.612	0.726	-1.9183	-0.7277
1464	2092	0.612	0.726	-1.601	-1.4886
1472	2096	0.612	0.726	-1.6319	-1.4128
1472	2092	0.612	0.726	-1.6516	-1.3982
1468	2090	0.612	0.726	-1.6346	-1.4496
1464	2078	0.612	0.726	-1.6288	-1.4605
1468	2088	0.612	0.726	-1.6419	-1.4432
1480	2076	0.612	0.726	-1.7467	-1.2679
1670	1830	0.612	0.726	22.241	0.7598
1462	2094	0.612	0.726	-1.5781	-1.5038
1464	2102	0.612	0.726	-1.5396	-1.4955
1478	2048	0.612	0.726	-1.6416	-1.2477
1672	1828	0.612	0.726	23.9976	0.7619
2044	2062	0.612	0.726	1437.43	1.5972
1462	2100	0.612	0.726	-1.5433	-1.5151
1468	2086	0.612	0.726	-1.6469	-1.4391
1716	1754	0.612	0.726	392.56	1.3003
1494	2072	0.612	0.726	-1.8016	-1.0032
1690	1798	0.612	0.726	67.1211	0.8029
1472	2052	0.612	0.726	-1.5695	-1.2537
1468	2084	0.611	0.726	-1.6552	-1.447
1522	2058	0.611	0.726	-1.9666	-0.6429
1462	2096	0.611	0.726	-1.5693	-1.5157
1516	2030	0.611	0.727	-2.1517	-1.3533
1510	2032	0.611	0.727	-2.0558	-1.3359
1524	2028	0.611	0.727	-2.3297	-1.3651
1538	2036	0.611	0.727	-2.5167	-0.877
1460	2068	0.611	0.727	-1.5644	-1.4024
1498	2036	0.611	0.727	-1.8825	-1.287
1472	2102	0.611	0.727	-1.5856	-1.4029
1466	2090	0.611	0.727	-1.6202	-1.4652
1470	2086	0.611	0.727	-1.6602	-1.4129
1460	2066	0.611	0.727	-1.5501	-1.3817
1470	2090	0.611	0.727	-1.6466	-1.4213
2036	2070	0.611	0.727	313.226	1.9621
1472	2084	0.611	0.727	-1.683	-1.3973
1470	2088	0.611	0.727	-1.6544	-1.4158
1470	2084	0.611	0.727	-1.6694	-1.4225
1464	2080	0.611	0.727	-1.6277	-1.463
1706	1810	0.611	0.727	97.5977	0.5003
2038	2070	0.611	0.727	370.486	1.9449
1466	2082	0.611	0.727	-1.6413	-1.4528
1472	2086	0.611	0.727	-1.6727	-1.3858
1462	2092	0.611	0.727	-1.5862	-1.498
1466	2088	0.611	0.727	-1.6268	-1.4578
1462	2076	0.611	0.727	-1.6115	-1.4684
1482	2076	0.61	0.727	-1.7496	-1.2202
1472	2088	0.61	0.728	-1.6661	-1.3871
1710	1780	0.61	0.728	122.503	1.0219
1462	2102	0.61	0.728	-1.5254	-1.5044
1466	2086	0.61	0.728	-1.6313	-1.4524
1672	1826	0.61	0.728	24.5238	0.756
1692	1836	0.61	0.728	52.7041	0.8646
1472	2090	0.61	0.728	-1.6575	-1.3913
1484	2044	0.61	0.728	-1.7192	-1.2514
1688	1808	0.61	0.728	55.6193	0.5802
1670	1828	0.61	0.728	22.7029	0.7528
1462	2074	0.61	0.728	-1.6132	-1.4732
1534	2042	0.61	0.728	-2.3301	-0.732
1464	2090	0.61	0.728	-1.6057	-1.4795
1712	1756	0.61	0.728	259.814	0.979
1510	2066	0.61	0.728	-1.8761	-0.7852
1468	2104	0.61	0.728	-1.5455	-1.4477
1460	2098	0.609	0.728	-1.543	-1.5107
1690	1820	0.609	0.728	60.3589	0.6577
1466	2084	0.609	0.728	-1.6387	-1.4588
1536	2040	0.609	0.728	-2.3895	-0.7525
2044	2072	0.609	0.728	531.257	1.6944
1532	2046	0.609	0.728	-2.2131	-0.6436
1462	2078	0.609	0.729	-1.6107	-1.4637
1712	1784	0.609	0.729	146.258	1.132
1460	2064	0.609	0.729	-1.5309	-1.3562
1466	2104	0.609	0.729	-1.5338	-1.4664
1464	2088	0.609	0.729	-1.6119	-1.4713
1476	2080	0.609	0.729	-1.7134	-1.3217
1460	2070	0.609	0.729	-1.5808	-1.4323
1500	2070	0.609	0.729	-1.8286	-0.9211
1466	2056	0.609	0.729	-1.5187	-1.2791
1688	1818	0.609	0.729	53.944	0.589
1474	2098	0.609	0.729	-1.6248	-1.3655
1464	2082	0.609	0.729	-1.6244	-1.4627
1464	2086	0.608	0.729	-1.6158	-1.4649
1464	2058	0.608	0.729	-1.5147	-1.2947
1462	2060	0.608	0.729	-1.5141	-1.3193
1538	2038	0.608	0.729	-2.456	-0.7858
1730	1976	0.608	0.729	-5.0303	0.0077
1470	2104	0.608	0.729	-1.5569	-1.4204
1506	2068	0.608	0.729	-1.8523	-0.8372
1522	2028	0.608	0.729	-2.2706	-1.3705
1670	1826	0.608	0.729	23.2034	0.7468
1538	2028	0.608	0.729	-2.6463	-1.1938
1460	2072	0.608	0.73	-1.5869	-1.4394
1464	2104	0.608	0.73	-1.5208	-1.4814
1672	1824	0.608	0.73	24.9582	0.7427
1462	2080	0.608	0.73	-1.6103	-1.4674
1474	2082	0.608	0.73	-1.6958	-1.3533
1690	1796	0.608	0.73	66.4384	0.8449
1460	2100	0.608	0.73	-1.5291	-1.5118
1462	2090	0.608	0.73	-1.5907	-1.4887
1478	2080	0.608	0.73	-1.7202	-1.2802
1490	2040	0.608	0.73	-1.7876	-1.2542
1460	2094	0.608	0.73	-1.5629	-1.4992
1464	2084	0.608	0.73	-1.6225	-1.4701
1484	2074	0.607	0.73	-1.7635	-1.1902
1474	2094	0.607	0.73	-1.6467	-1.3543
1670	1844	0.607	0.73	20.9484	1.0226
1530	2050	0.607	0.73	-2.1097	-0.5698
1460	2096	0.607	0.73	-1.5544	-1.5115
1474	2100	0.607	0.73	-1.6101	-1.3677
1726	1742	0.607	0.73	1884.34	0.9657
1496	2072	0.607	0.73	-1.8051	-0.9613
1462	2088	0.607	0.73	-1.5966	-1.48
1468	2106	0.607	0.73	-1.5261	-1.4238
1724	1744	0.607	0.731	1033.14	1.0171
1674	1832	0.607	0.731	24.578	0.8247
1472	2104	0.607	0.731	-1.5654	-1.3879
1540	2030	0.607	0.731	-2.6559	-1.0651
1540	2034	0.607	0.731	-2.5775	-0.9025
1466	2106	0.607	0.731	-1.5148	-1.4428
1692	1804	0.607	0.731	66.0873	0.6388
1458	2098	0.607	0.731	-1.5278	-1.5122
1474	2050	0.607	0.731	-1.5872	-1.2404
2042	2072	0.606	0.731	433.327	1.7745
1672	1822	0.606	0.731	25.3844	0.7362
1462	2086	0.606	0.731	-1.6001	-1.4729
1462	2104	0.606	0.731	-1.5069	-1.4904
1468	2054	0.606	0.731	-1.5255	-1.2474
1672	1820	0.606	0.731	25.8438	0.7237
1474	2096	0.606	0.731	-1.6365	-1.3649
1460	2102	0.606	0.731	-1.5115	-1.5014
1460	2092	0.606	0.731	-1.5708	-1.4931
1514	2064	0.606	0.731	-1.8902	-0.7168
1462	2082	0.606	0.731	-1.6077	-1.4686
1474	2092	0.606	0.731	-1.6558	-1.3494
1474	2102	0.606	0.732	-1.5925	-1.3604
1688	1806	0.606	0.732	56.4206	0.6361
1668	1844	0.606	0.732	19.0558	0.98
1502	2034	0.606	0.732	-1.9226	-1.2954
1470	2106	0.606	0.732	-1.5372	-1.3966
1458	2068	0.606	0.732	-1.5435	-1.3919
1464	2106	0.606	0.732	-1.502	-1.4579
1532	2026	0.606	0.732	-2.4972	-1.32
1460	2062	0.606	0.732	-1.5135	-1.3318
1458	2066	0.606	0.732	-1.529	-1.3704
1536	2026	0.605	0.732	-2.5945	-1.2767
1488	2074	0.605	0.732	-1.7668	-1.0982
1520	2060	0.605	0.732	-1.9319	-0.6476
1732	1976	0.605	0.732	-5.1472	0.0904
1462	2084	0.605	0.732	-1.6063	-1.477
1474	2084	0.605	0.732	-1.6892	-1.3516
1668	1842	0.605	0.732	19.089	0.9297
1458	2100	0.605	0.732	-1.5143	-1.5138
1728	1976	0.605	0.732	-4.9101	-0.0493
1670	1824	0.605	0.732	23.5594	0.7364
1480	2078	0.605	0.732	-1.7303	-1.2345
1674	1834	0.605	0.732	24.2021	0.8655
1460	2076	0.605	0.733	-1.5923	-1.4562
1508	2032	0.605	0.733	-2.0126	-1.319
2040	2062	0.605	0.733	961.096	1.8546
1474	2086	0.605	0.733	-1.6778	-1.3384
1458	2094	0.605	0.733	-1.5471	-1.4999
1530	2026	0.604	0.733	-2.4422	-1.3294
1480	2046	0.604	0.733	-1.6619	-1.2397
1732	1974	0.604	0.733	-4.9495	-0.0706
1458	2096	0.604	0.733	-1.5389	-1.5126
1472	2106	0.604	0.733	-1.5454	-1.364
1668	1840	0.604	0.733	19.2037	0.8895
1672	1818	0.604	0.733	26.0878	0.6998
1474	2088	0.604	0.733	-1.6705	-1.3384
1458	2070	0.604	0.733	-1.5601	-1.4227
2038	2066	0.604	0.733	549.249	1.8984
1462	2106	0.604	0.733	-1.4884	-1.467
1460	2074	0.604	0.733	-1.5934	-1.4596
1672	1840	0.604	0.733	22.1791	0.9449
1514	2030	0.604	0.733	-2.1007	-1.3255
1726	1978	0.604	0.734	-4.992	0.0603
1460	2078	0.604	0.734	-1.5921	-1.4527
1476	2082	0.604	0.734	-1.7015	-1.3058
1540	2032	0.604	0.734	-2.6173	-0.9772
1474	2090	0.604	0.734	-1.6615	-1.3418
1458	2064	0.604	0.734	-1.5097	-1.3441
1458	2102	0.604	0.734	-1.4972	-1.5037
2048	2062	0.603	0.734	2643.43	1.3429
1728	1978	0.603	0.734	-5.0631	0.1377
1460	2090	0.603	0.734	-1.5749	-1.4831
1498	2072	0.603	0.734	-1.8005	-0.9172
1538	2026	0.603	0.734	-2.6362	-1.246
1458	2072	0.603	0.734	-1.5664	-1.4307
1476	2098	0.603	0.734	-1.6268	-1.312
1458	2092	0.603	0.734	-1.5547	-1.4935
1502	2070	0.603	0.734	-1.8275	-0.8802
1486	2042	0.603	0.734	-1.7344	-1.2416
1486	2074	0.603	0.734	-1.7637	-1.1352
1532	2048	0.603	0.734	-2.1572	-0.5653
1520	2028	0.603	0.734	-2.2142	-1.3629
1460	2080	0.603	0.734	-1.5921	-1.4574
1534	2026	0.603	0.734	-2.5503	-1.2968
1674	1818	0.603	0.734	28.289	0.7374
1470	2052	0.603	0.735	-1.5354	-1.2325
1706	1798	0.603	0.735	101.381	0.8158
1482	2078	0.603	0.735	-1.7311	-1.1834
1674	1830	0.603	0.735	25.0204	0.8277
1692	1802	0.603	0.735	66.3978	0.7036
1668	1846	0.603	0.735	18.8177	1.0272
1462	2058	0.603	0.735	-1.4913	-1.2826
1460	2104	0.603	0.735	-1.4934	-1.4878
1460	2088	0.603	0.735	-1.5804	-1.4737
1668	1838	0.602	0.735	19.2443	0.8538
1464	2056	0.602	0.735	-1.4925	-1.2646
1694	1836	0.602	0.735	51.7127	0.8404
1474	2104	0.602	0.735	-1.5724	-1.3464
1694	1840	0.602	0.735	52.6212	1.0316
1478	2082	0.602	0.735	-1.7066	-1.2614
1476	2100	0.602	0.735	-1.6124	-1.315
1460	2086	0.602	0.735	-1.5834	-1.4658
1492	2038	0.602	0.736	-1.7941	-1.2468
1670	1822	0.602	0.736	23.8896	0.7333
1690	1794	0.602	0.736	65.6304	0.8517
1456	2098	0.602	0.736	-1.5122	-1.5064
1460	2060	0.602	0.736	-1.493	-1.3003
1476	2094	0.601	0.736	-1.6484	-1.2998
1672	1842	0.601	0.736	21.9333	0.9955
1534	2044	0.601	0.736	-2.2635	-0.6364
1674	1828	0.601	0.736	25.5923	0.819
1674	1820	0.601	0.736	27.8549	0.7699
1708	1810	0.601	0.736	114.164	0.6026
1460	2082	0.601	0.736	-1.5901	-1.4597
1476	2048	0.601	0.736	-1.6033	-1.2248
1482	2044	0.601	0.736	-1.6771	-1.229
1528	2026	0.601	0.736	-2.3854	-1.3361
1468	2108	0.601	0.736	-1.5069	-1.3979
1476	2102	0.601	0.736	-1.5953	-1.3091
1730	1974	0.601	0.736	-4.7888	-0.1266
1688	1804	0.601	0.736	57.3964	0.6758
1484	2076	0.601	0.736	-1.7403	-1.148
2044	2064	0.601	0.736	1125.93	1.5415
1466	2108	0.601	0.736	-1.4962	-1.4177
1540	2028	0.601	0.737	-2.6708	-1.1373
1476	2084	0.601	0.737	-1.6936	-1.3018
1476	2096	0.601	0.737	-1.6381	-1.3103
1460	2084	0.6	0.737	-1.5891	-1.4689
1458	2076	0.6	0.737	-1.5728	-1.4497
2036	2066	0.6	0.737	451.523	1.9249
1508	2068	0.6	0.737	-1.8473	-0.7791
1460	2106	0.6	0.737	-1.4752	-1.4648
1476	2092	0.6	0.737	-1.6575	-1.2948
1496	2036	0.6	0.737	-1.843	-1.2591
1734	1974	0.6	0.737	-5.1183	0.0045
1458	2090	0.6	0.737	-1.5585	-1.4829
1526	2056	0.6	0.737	-1.9835	-0.542
1488	2040	0.6	0.737	-1.7431	-1.2322
1458	2104	0.6	0.737	-1.4795	-1.4906
1456	2100	0.6	0.737	-1.4987	-1.5076
1458	2062	0.6	0.737	-1.4922	-1.3189
1464	2108	0.6	0.737	-1.484	-1.4336
1518	2062	0.6	0.737	-1.9051	-0.654
1456	2094	0.6	0.737	-1.5314	-1.4945
2046	2072	0.6	0.737	639.523	1.666
1458	2078	0.6	0.737	-1.5731	-1.4474
1726	1976	0.599	0.738	-4.7948	-0.104
1476	2086	0.599	0.738	-1.681	-1.2866
1474	2106	0.599	0.738	-1.5526	-1.3233
2040	2072	0.599	0.738	369.305	1.8273
1480	2080	0.599	0.738	-1.7175	-1.2156
1470	2108	0.599	0.738	-1.5174	-1.37
1694	1838	0.599	0.738	51.9861	0.9449
1458	2074	0.599	0.738	-1.5734	-1.4519
1690	1832	0.599	0.738	50.2176	0.8008
1458	2088	0.599	0.738	-1.5636	-1.473
1478	2098	0.599	0.738	-1.6261	-1.2578
1456	2096	0.599	0.738	-1.5232	-1.5069
1716	1748	0.599	0.738	345.111	0.7573
2040	2064	0.599	0.738	764.224	1.7777
1542	2030	0.599	0.738	-2.6682	-1.0056
1456	2068	0.599	0.738	-1.5233	-1.3768
1730	1978	0.599	0.738	-5.1229	0.2209
1536	2042	0.599	0.738	-2.3171	-0.6516
1512	2066	0.599	0.738	-1.8645	-0.719
1466	2054	0.599	0.738	-1.4973	-1.23
1458	2080	0.599	0.738	-1.5736	-1.4531
1674	1826	0.599	0.738	26.1432	0.814
1670	1820	0.599	0.738	24.209	0.7263
1724	1978	0.599	0.738	-4.9319	-0.0022
1472	2050	0.599	0.738	-1.5483	-1.2163
2042	2062	0.599	0.738	1114.45	1.7551
1476	2088	0.599	0.738	-1.6729	-1.2851
1456	2066	0.599	0.738	-1.5086	-1.3544
1456	2102	0.598	0.739	-1.4815	-1.4971
1500	2034	0.598	0.739	-1.8822	-1.2698
1674	1822	0.598	0.739	27.218	0.788
1540	2026	0.598	0.739	-2.6722	-1.2033
1458	2086	0.598	0.739	-1.5663	-1.4643
1462	2108	0.598	0.739	-1.4707	-1.4431
1506	2032	0.598	0.739	-1.9703	-1.306
1674	1824	0.598	0.739	26.6729	0.7979
1456	2092	0.598	0.739	-1.539	-1.4882
1478	2084	0.598	0.739	-1.6972	-1.255
1530	2052	0.598	0.739	-2.0609	-0.5055
1688	1802	0.598	0.739	57.8695	0.7319
1690	1822	0.598	0.739	58.0682	0.7045
1476	2090	0.598	0.739	-1.6632	-1.2874
1674	1816	0.598	0.739	28.3641	0.7158
1526	2026	0.598	0.739	-2.3229	-1.3353
1458	2106	0.598	0.739	-1.4616	-1.4679
1528	2054	0.598	0.739	-2.0193	-0.5096
1668	1836	0.598	0.739	19.1731	0.8175
1478	2100	0.598	0.739	-1.6116	-1.2609
1478	2094	0.598	0.739	-1.6481	-1.2463
2050	2070	0.598	0.739	1294.9	1.5439
1472	2108	0.598	0.739	-1.5249	-1.3364
1672	1816	0.597	0.739	26.0924	0.6836
1512	2030	0.597	0.739	-2.0509	-1.3104
2038	2068	0.597	0.739	449.015	1.8922
1488	2076	0.597	0.739	-1.7399	-1.0509
1456	2070	0.597	0.739	-1.5402	-1.4085
1458	2082	0.597	0.74	-1.5721	-1.4564
1694	1842	0.597	0.74	52.2921	1.1356
1668	1848	0.597	0.74	18.6221	1.1031
1458	2084	0.597	0.74	-1.5715	-1.4665
1456	2072	0.597	0.74	-1.5468	-1.4174
1476	2104	0.597	0.74	-1.5753	-1.2957
1478	2102	0.597	0.74	-1.5946	-1.2555
1670	1846	0.597	0.74	20.4501	1.0819
1454	2098	0.597	0.74	-1.4955	-1.5052
1692	1838	0.597	0.74	52.0707	0.9873
1478	2092	0.597	0.74	-1.6576	-1.242
1478	2086	0.597	0.74	-1.6835	-1.2377
1478	2096	0.597	0.74	-1.6374	-1.2561
1456	2064	0.596	0.74	-1.4892	-1.3273
1482	2080	0.596	0.74	-1.7165	-1.1617
1490	2074	0.596	0.74	-1.7642	-1.0372
1540	2036	0.596	0.74	-2.5085	-0.7889
1462	2056	0.596	0.741	-1.469	-1.2513
1468	2110	0.596	0.741	-1.4915	-1.375
1466	2110	0.596	0.741	-1.4814	-1.3957
1518	2028	0.596	0.741	-2.1591	-1.3469
1674	1836	0.596	0.741	23.9156	0.9077
1458	2060	0.596	0.741	-1.4718	-1.2869
1492	2074	0.596	0.741	-1.7705	-1.0015
1542	2034	0.596	0.741	-2.5751	-0.8297
1478	2046	0.596	0.741	-1.6197	-1.2167
1694	1834	0.596	0.741	50.1811	0.7999
1460	2058	0.596	0.741	-1.4701	-1.2629
1464	2110	0.596	0.741	-1.4697	-1.4123
1486	2076	0.596	0.741	-1.7383	-1.09
1706	1812	0.595	0.741	95.1075	0.4783
1478	2088	0.595	0.741	-1.6743	-1.2345
1504	2070	0.595	0.741	-1.8231	-0.8308
1454	2100	0.595	0.741	-1.4823	-1.5065
1456	2090	0.595	0.741	-1.5427	-1.4775
2042	2074	0.595	0.741	369.173	1.9451
1688	1800	0.595	0.742	58.3677	0.7824
1456	2104	0.595	0.742	-1.464	-1.4839
1468	2052	0.595	0.742	-1.5025	-1.2127
1500	2072	0.595	0.742	-1.7972	-0.8661
1460	2108	0.595	0.742	-1.458	-1.4416
1516	2064	0.595	0.742	-1.8761	-0.6553
1688	1798	0.595	0.742	58.4289	0.7999
1454	2094	0.595	0.742	-1.5142	-1.4927
1542	2026	0.595	0.742	-2.7032	-1.1644
2044	2074	0.595	0.742	447.559	1.8956
1538	2040	0.595	0.742	-2.3754	-0.6647
1470	2110	0.595	0.742	-1.5013	-1.346
1688	1796	0.594	0.742	58.3035	0.8331
1542	2028	0.594	0.742	-2.691	-1.0862
1524	2058	0.594	0.742	-1.9502	-0.5466
1478	2090	0.594	0.742	-1.6638	-1.2354
1456	2076	0.594	0.742	-1.5543	-1.4389
1476	2106	0.594	0.742	-1.5555	-1.2731
1454	2096	0.594	0.742	-1.5062	-1.5054
1494	2074	0.594	0.742	-1.7718	-0.9616
1456	2088	0.594	0.742	-1.5476	-1.4673
1590	1728	0.594	0.742	-24.7576	-0.4506
1462	2110	0.594	0.742	-1.4569	-1.4226
1690	1792	0.594	0.743	64.8939	0.8607
1542	2032	0.594	0.743	-2.6204	-0.9091
1596	1728	0.594	0.743	-28.1727	-0.524
1592	1728	0.594	0.743	-25.8843	-0.499
1456	2078	0.594	0.743	-1.5552	-1.4379
1454	2102	0.594	0.743	-1.4655	-1.4962
1594	1728	0.594	0.743	-26.9663	-0.5161
1598	1728	0.594	0.743	-29.4986	-0.55
1722	1746	0.594	0.743	721.273	1.0419
1714	1778	0.594	0.743	168.86	1.348
1600	1728	0.593	0.743	-30.9009	-0.5299
2048	2064	0.593	0.743	2047.84	1.2981
1714	1768	0.593	0.743	272.872	1.7019
1670	1818	0.593	0.743	24.3103	0.7095
1456	2080	0.593	0.743	-1.5561	-1.4445
1538	2024	0.593	0.743	-2.5988	-1.2731
1454	2092	0.593	0.743	-1.5216	-1.4863
1456	2086	0.593	0.743	-1.55	-1.4582
1456	2074	0.593	0.743	-1.5542	-1.4396
1536	2024	0.593	0.744	-2.5476	-1.2901
1484	2042	0.593	0.744	-1.6934	-1.2209
1588	1728	0.593	0.744	-23.751	-0.446
1478	2104	0.593	0.744	-1.5744	-1.2422
1456	2106	0.593	0.744	-1.4463	-1.4612
1480	2082	0.593	0.744	-1.7018	-1.1934
2036	2068	0.593	0.744	371.934	1.9159
1456	2062	0.593	0.744	-1.4714	-1.3011
1474	2108	0.593	0.744	-1.5315	-1.2953
1708	1786	0.593	0.744	102.263	0.9164
1734	1976	0.592	0.744	-5.2532	0.1966
1540	2038	0.592	0.744	-2.4426	-0.6943
1472	2110	0.592	0.744	-1.5081	-1.3114
1692	1800	0.592	0.744	66.0944	0.7713
1458	2108	0.592	0.744	-1.4449	-1.4454
1596	1726	0.592	0.744	-27.7067	-0.512
1688	1820	0.592	0.744	51.9599	0.6707
1594	1726	0.592	0.744	-26.5463	-0.5044
1484	2078	0.592	0.744	-1.7191	-1.1072
1454	2068	0.592	0.744	-1.5012	-1.3641
1464	2054	0.592	0.744	-1.4708	-1.2142
1602	1728	0.592	0.744	-32.1629	-0.5615
1524	2026	0.592	0.744	-2.2665	-1.3339
1494	2036	0.592	0.744	-1.8011	-1.2352
1598	1726	0.592	0.744	-28.967	-0.536
1456	2082	0.592	0.745	-1.555	-1.4488
1706	1796	0.592	0.745	97.9625	0.878
1522	2060	0.592	0.745	-1.9174	-0.5657
1474	2048	0.592	0.745	-1.5632	-1.2006
1674	1838	0.592	0.745	23.6942	0.9669
1600	1726	0.592	0.745	-30.2992	-0.5158
1456	2084	0.591	0.745	-1.5548	-1.4595
1466	2112	0.591	0.745	-1.47	-1.3732
1498	2034	0.591	0.745	-1.8383	-1.2438
1674	1814	0.591	0.745	28.1391	0.711
1454	2066	0.591	0.745	-1.4863	-1.3408
1592	1726	0.591	0.745	-25.4664	-0.4845
1728	1974	0.591	0.745	-4.6286	-0.1576
1468	2112	0.591	0.745	-1.4795	-1.3512
1668	1834	0.591	0.745	18.958	0.8057
1464	2112	0.591	0.745	-1.459	-1.3911
1510	2068	0.591	0.745	-1.8384	-0.7204
1460	2110	0.591	0.746	-1.4445	-1.4215
1540	2024	0.591	0.746	-2.6454	-1.2447
1454	2070	0.591	0.746	-1.5183	-1.3967
1690	1834	0.591	0.746	49.0127	0.8838
1504	2032	0.591	0.746	-1.9263	-1.28
1490	2038	0.59	0.746	-1.7533	-1.2213
1688	1794	0.59	0.746	57.9332	0.8374
1586	1728	0.59	0.746	-22.6536	-0.4069
1478	2106	0.59	0.746	-1.5545	-1.2199
1722	1978	0.59	0.746	-4.8557	-0.0495
1454	2104	0.59	0.746	-1.4483	-1.4833
1510	2030	0.59	0.746	-2.0029	-1.2898
1590	1726	0.59	0.746	-24.3222	-0.4322
1604	1728	0.59	0.746	-33.5004	-0.5631
1454	2072	0.59	0.746	-1.5252	-1.4065
2042	2064	0.59	0.746	881.691	1.6877
1454	2090	0.59	0.746	-1.525	-1.4751
1462	2112	0.59	0.746	-1.4468	-1.4025
1532	2050	0.59	0.746	-2.0885	-0.4779
1736	1974	0.59	0.746	-5.2574	0.0944
1458	2058	0.59	0.746	-1.4489	-1.2488
1452	2098	0.59	0.746	-1.4776	-1.5059
1694	1832	0.59	0.747	50.1337	0.7423
1536	2044	0.59	0.747	-2.2468	-0.5541
1470	2050	0.59	0.747	-1.5137	-1.1932
1690	1830	0.589	0.747	51.0389	0.8095
1694	1830	0.589	0.747	51.7581	0.7341
1542	2024	0.589	0.747	-2.6869	-1.2191
1480	2098	0.589	0.747	-1.6194	-1.1865
2040	2074	0.589	0.747	316.081	1.9785
1690	1824	0.589	0.747	55.9452	0.7384
1606	1728	0.589	0.747	-35.3101	-0.5696
1724	1976	0.589	0.747	-4.696	-0.1456
1454	2064	0.589	0.747	-1.4669	-1.313
1534	2046	0.589	0.747	-2.1921	-0.5425
1482	2082	0.589	0.747	-1.6991	-1.1367
1470	2112	0.589	0.747	-1.4883	-1.3204
1672	1844	0.589	0.747	21.458	1.0683
1460	2056	0.589	0.747	-1.4478	-1.2311
1516	2028	0.589	0.747	-2.1035	-1.3263
1586	1730	0.589	0.747	-23.0762	-0.4311
1496	2074	0.589	0.747	-1.773	-0.9169
1454	2088	0.589	0.747	-1.5295	-1.4643
1672	1814	0.589	0.747	25.8171	0.6845
1532	2024	0.589	0.747	-2.4346	-1.3078
1480	2044	0.589	0.747	-1.6362	-1.2028
1480	2084	0.589	0.747	-1.6912	-1.1847
1694	1844	0.589	0.747	52.2122	1.2685
1584	1730	0.588	0.748	-22.0371	-0.4041
1458	2110	0.588	0.748	-1.4318	-1.4259
1502	2072	0.588	0.748	-1.7945	-0.8234
1456	2060	0.588	0.748	-1.4509	-1.2684
1452	2100	0.588	0.748	-1.4646	-1.5073
1602	1726	0.588	0.748	-31.4097	-0.5391
1710	1778	0.588	0.748	119.517	1.0443
1534	2024	0.588	0.748	-2.4956	-1.298
1480	2100	0.588	0.748	-1.6056	-1.1911
1608	1728	0.588	0.748	-37.2471	-0.6026
1454	2106	0.588	0.748	-1.4309	-1.4609
1454	2076	0.588	0.748	-1.5336	-1.4302
1588	1730	0.588	0.748	-24.0739	-0.4582
1588	1726	0.588	0.748	-23.3099	-0.4237
1522	2026	0.588	0.748	-2.2038	-1.3304
1732	1978	0.588	0.748	-5.1754	0.3284
1490	2076	0.588	0.748	-1.7352	-0.9872
1610	1728	0.588	0.748	-39.3788	-0.5853
1454	2078	0.588	0.748	-1.5351	-1.4305
1454	2086	0.588	0.748	-1.5316	-1.4545
1480	2102	0.588	0.748	-1.5896	-1.1879
1586	1706	0.588	0.748	-31.4959	-0.3235
1488	2078	0.588	0.748	-1.7151	-1.0052
1480	2094	0.588	0.748	-1.6402	-1.1729
1666	1848	0.588	0.748	17.428	1.1036
1452	2094	0.587	0.748	-1.4958	-1.493
1476	2108	0.587	0.749	-1.5339	-1.2446
1616	1726	0.587	0.749	-47.1434	-0.6388
1456	2108	0.587	0.749	-1.4299	-1.4391
1454	2080	0.587	0.749	-1.5363	-1.438
1474	2110	0.587	0.749	-1.5139	-1.269
1584	1728	0.587	0.749	-21.5665	-0.3723
1452	2096	0.587	0.749	-1.488	-1.5058
1466	2052	0.587	0.749	-1.474	-1.1937
1734	1972	0.587	0.749	-4.8259	-0.1225
1684	1814	0.587	0.749	42.1487	0.6618
1668	1832	0.587	0.749	19.0673	0.7818
1722	1744	0.587	0.749	673.096	0.8743
1506	2070	0.587	0.749	-1.8154	-0.7777
1620	1724	0.587	0.749	-55.2298	-0.7303
1514	2066	0.587	0.749	-1.8516	-0.6465
1520	2062	0.587	0.749	-1.8896	-0.5774
2052	2064	0.587	0.749	5645.28	1.1494
1452	2102	0.587	0.749	-1.448	-1.4969
1588	1706	0.587	0.749	-32.8977	-0.3534
1480	2086	0.587	0.749	-1.6763	-1.1657
1472	2112	0.587	0.749	-1.4941	-1.2841
1688	1792	0.587	0.749	57.7459	0.8415
1590	1730	0.587	0.749	-25.018	-0.4542
1492	2076	0.587	0.749	-1.74	-0.9498
1460	2112	0.587	0.749	-1.4348	-1.4022
1668	1830	0.587	0.749	19.5013	0.7788
1454	2074	0.587	0.749	-1.5329	-1.4295
1582	1730	0.587	0.749	-21.1231	-0.3765
1666	1846	0.587	0.749	17.4257	1.0397
1480	2096	0.586	0.749	-1.6297	-1.1831
1480	2092	0.586	0.749	-1.6495	-1.1682
1580	1702	0.586	0.749	-30.3987	-0.188
1690	1790	0.586	0.749	62.9454	0.863
1690	1828	0.586	0.75	52.4617	0.794
1486	2078	0.586	0.75	-1.715	-1.0463
1668	1850	0.586	0.75	18.3242	1.1825
1580	1704	0.586	0.75	-29.3048	-0.2194
1618	1724	0.586	0.75	-51.417	-0.7182
1454	2082	0.586	0.75	-1.5358	-1.4434
1466	2114	0.586	0.75	-1.4618	-1.3517
1454	2084	0.586	0.75	-1.5359	-1.4549
1464	2114	0.586	0.75	-1.4515	-1.371
1544	2030	0.586	0.75	-2.6733	-0.9269
1452	2092	0.586	0.75	-1.503	-1.4865
1544	2026	0.586	0.75	-2.7285	-1.1062
1462	2054	0.586	0.75	-1.4471	-1.1999
1584	1706	0.586	0.75	-29.9823	-0.2918
1530	2024	0.586	0.75	-2.3731	-1.3052
1594	1724	0.586	0.75	-26.7551	-0.5006
1596	1724	0.586	0.75	-27.9066	-0.5076
1590	1706	0.586	0.75	-34.1882	-0.3475
1486	2040	0.586	0.75	-1.7044	-1.2043
1614	1726	0.586	0.75	-43.5089	-0.6232
1468	2114	0.586	0.75	-1.4705	-1.3281
1584	1704	0.585	0.75	-31.6399	-0.2668
1670	1816	0.585	0.75	24.2652	0.6973
1724	1980	0.585	0.75	-5.0185	0.2041
1582	1704	0.585	0.75	-30.3978	-0.2455
1546	2026	0.585	0.75	-2.7567	-1.0705
1454	2062	0.585	0.75	-1.449	-1.2859
1484	2080	0.585	0.751	-1.7027	-1.0826
2046	2074	0.585	0.751	536.356	1.8926
1688	1790	0.585	0.751	56.789	0.8361
1480	2088	0.585	0.751	-1.6663	-1.1612
1736	1972	0.585	0.751	-5.0184	-0.0656
1720	1978	0.585	0.751	-4.7644	-0.1018
1612	1728	0.585	0.751	-42.1507	-0.6267
1462	2114	0.585	0.751	-1.4399	-1.3837
1580	1700	0.585	0.751	-30.6083	-0.1449
1578	1702	0.585	0.751	-29.1078	-0.1781
1666	1844	0.585	0.751	17.5052	1.0018
1546	2024	0.585	0.751	-2.7616	-1.1499
1498	2074	0.585	0.751	-1.7666	-0.8706
1494	2076	0.585	0.751	-1.7399	-0.9084
1598	1724	0.585	0.751	-29.1449	-0.53
1482	2084	0.585	0.751	-1.6871	-1.1258
1732	1972	0.585	0.751	-4.6217	-0.1676
1458	2112	0.585	0.751	-1.4225	-1.4073
1726	1980	0.585	0.751	-5.0285	0.2845
1476	2046	0.584	0.751	-1.5801	-1.1905
1592	1724	0.584	0.751	-25.6479	-0.4784
1604	1726	0.584	0.751	-32.5624	-0.5321
1580	1698	0.584	0.751	-31.4889	-0.1048
1698	1846	0.584	0.751	54.6187	1.3151
1480	2090	0.584	0.752	-1.6553	-1.1612
1482	2098	0.584	0.752	-1.6115	-1.1212
1590	1708	0.584	0.752	-32.7111	-0.3779
1480	2104	0.584	0.752	-1.5699	-1.1757
1612	1726	0.584	0.752	-40.9677	-0.6084
1684	1816	0.584	0.752	42.0463	0.6896
1586	1704	0.584	0.752	-33.0675	-0.2863
1600	1724	0.584	0.752	-30.4525	-0.5086
1578	1700	0.584	0.752	-29.3343	-0.137
1666	1850	0.584	0.752	17.3403	1.1722
1668	1828	0.584	0.752	19.8628	0.7742
1542	2036	0.584	0.752	-2.4981	-0.71
1586	1726	0.584	0.752	-22.1873	-0.3794
1456	2110	0.584	0.752	-1.4171	-1.42
1618	1726	0.584	0.752	-50.4067	-0.6741
1452	2104	0.583	0.752	-1.4312	-1.4842
1544	2024	0.583	0.752	-2.7242	-1.1751
1616	1724	0.583	0.752	-47.5682	-0.6536
1606	1726	0.583	0.752	-34.2495	-0.5368
1610	1726	0.583	0.752	-38.166	-0.5571
1614	1728	0.583	0.752	-44.598	-0.6284
1580	1730	0.583	0.752	-20.239	-0.338
1508	2030	0.583	0.752	-1.9583	-1.2688
1720	1980	0.583	0.752	-4.9425	0.0643
1458	2056	0.583	0.752	-1.4267	-1.2165
1472	2048	0.583	0.752	-1.5232	-1.1731
1482	2042	0.583	0.752	-1.6492	-1.1935
1674	1812	0.583	0.752	28.076	0.737
1478	2108	0.583	0.752	-1.5324	-1.1908
1694	1826	0.583	0.752	54.653	0.705
1544	2028	0.583	0.752	-2.704	-1.015
1578	1698	0.583	0.752	-30.1785	-0.0979
1694	1828	0.583	0.752	52.8726	0.7237
1502	2032	0.583	0.752	-1.8826	-1.2532
1722	1980	0.583	0.753	-4.9918	0.1368
1470	2114	0.583	0.753	-1.4782	-1.2951
1454	2108	0.583	0.753	-1.4149	-1.4393
1592	1730	0.583	0.753	-26.0388	-0.4916
1582	1728	0.583	0.753	-20.6096	-0.3376
1452	2068	0.583	0.753	-1.478	-1.3533
1538	2042	0.583	0.753	-2.2977	-0.5606
1452	2090	0.583	0.753	-1.506	-1.4747
1482	2100	0.583	0.753	-1.5978	-1.126
1608	1726	0.583	0.753	-36.1012	-0.5699
1582	1702	0.583	0.753	-31.3874	-0.2045
1690	1826	0.583	0.753	53.9266	0.7826
1578	1704	0.583	0.753	-27.9702	-0.202
1592	1708	0.583	0.753	-34.1899	-0.4282
1588	1708	0.583	0.753	-31.353	-0.374
1582	1706	0.582	0.753	-28.6647	-0.2595
1488	2038	0.582	0.753	-1.7074	-1.195
1534	2048	0.582	0.753	-2.134	-0.4637
1482	2086	0.582	0.753	-1.671	-1.1051
1696	1840	0.582	0.753	53.0382	1.0632
1482	2102	0.582	0.753	-1.5822	-1.1235
1590	1724	0.582	0.753	-24.4567	-0.4221
1706	1794	0.582	0.753	95.2052	0.8876
1456	2058	0.582	0.753	-1.4279	-1.2294
1688	1832	0.582	0.753	43.5085	0.8001
1452	2066	0.582	0.753	-1.463	-1.3291
1482	2094	0.582	0.753	-1.6326	-1.1081
1528	2056	0.582	0.753	-1.963	-0.4471
1668	1826	0.582	0.753	20.2841	0.7689
1530	2054	0.582	0.753	-1.999	-0.418
1712	1754	0.582	0.753	237.32	0.8883
1596	1708	0.582	0.753	-37.2158	-0.452
1450	2098	0.582	0.754	-1.4569	-1.4937
1594	1708	0.582	0.754	-35.6042	-0.4445
1460	2114	0.582	0.754	-1.4282	-1.3839
1546	2030	0.582	0.754	-2.6847	-0.8745
1692	1798	0.582	0.754	64.8824	0.8076
1476	2110	0.582	0.754	-1.5155	-1.2173
1696	1844	0.582	0.754	53.8416	1.2886
1622	1724	0.582	0.754	-59.4881	-0.7561
1688	1788	0.582	0.754	56.5078	0.8212
2034	2070	0.582	0.754	280.206	2.0875
1452	2070	0.582	0.754	-1.4952	-1.3866
1480	2106	0.582	0.754	-1.5504	-1.1546
1452	2088	0.582	0.754	-1.5103	-1.4634
1580	1696	0.582	0.754	-31.0364	-0.0716
1468	2050	0.582	0.754	-1.4805	-1.172
1452	2106	0.581	0.754	-1.4141	-1.462
1670	1848	0.581	0.754	19.9256	1.173
1694	1824	0.581	0.754	55.8475	0.6757
1452	2072	0.581	0.754	-1.5023	-1.3974
1520	2026	0.581	0.754	-2.1449	-1.3156
1672	1812	0.581	0.754	25.7931	0.7092
1726	1974	0.581	0.754	-4.4867	-0.1905
1518	2064	0.581	0.754	-1.8598	-0.5789
1576	1702	0.581	0.754	-27.9209	-0.1508
1482	2092	0.581	0.754	-1.642	-1.1037
1598	1708	0.581	0.754	-38.9713	-0.4785
1684	1818	0.581	0.754	41.5103	0.7357
1624	1722	0.581	0.754	-65.7718	-0.8134
1526	2058	0.581	0.754	-1.9328	-0.4599
1474	2112	0.581	0.754	-1.4985	-1.2392
1582	1700	0.581	0.754	-31.5739	-0.1596
1514	2028	0.581	0.754	-2.0502	-1.2929
1622	1722	0.581	0.754	-60.8662	-0.7807
1482	2096	0.581	0.754	-1.6218	-1.1176
1454	2060	0.581	0.754	-1.4286	-1.2526
1584	1702	0.581	0.754	-32.5642	-0.2184
1692	1840	0.581	0.755	51.1081	1.0978
1592	1706	0.581	0.755	-35.5247	-0.3846
1546	2028	0.581	0.755	-2.7229	-0.9698
1450	2100	0.581	0.755	-1.4441	-1.495
1600	1708	0.581	0.755	-40.8304	-0.454
1528	2024	0.581	0.755	-2.3113	-1.3015
1594	1730	0.581	0.755	-27.0563	-0.5011
1582	1696	0.58	0.755	-32.1379	-0.0937
1482	2088	0.58	0.755	-1.6601	-1.0989
1464	2116	0.58	0.755	-1.4449	-1.3436
1576	1700	0.58	0.755	-28.1646	-0.1118
1532	2052	0.58	0.755	-2.0377	-0.413
1452	2086	0.58	0.755	-1.512	-1.4529
1584	1696	0.58	0.755	-33.3961	-0.1109
1504	2072	0.58	0.755	-1.7883	-0.7722
1496	2034	0.58	0.755	-1.7973	-1.212
1696	1842	0.58	0.755	52.9677	1.164
1472	2114	0.58	0.755	-1.4829	-1.2568
1582	1698	0.58	0.755	-32.4701	-0.1186
1464	2052	0.58	0.755	-1.4471	-1.1763
1466	2116	0.58	0.755	-1.4542	-1.3222
1452	2064	0.58	0.755	-1.4436	-1.3005
1458	2114	0.58	0.755	-1.4162	-1.3897
1596	1730	0.58	0.755	-28.2662	-0.5069
1492	2036	0.58	0.755	-1.7592	-1.2048
1456	2112	0.58	0.755	-1.4082	-1.4024
1452	2076	0.58	0.755	-1.5117	-1.4234
1488	2080	0.58	0.755	-1.6956	-0.9762
1462	2116	0.58	0.755	-1.4342	-1.3581
1544	2034	0.58	0.755	-2.5654	-0.7387
1576	1698	0.58	0.755	-28.9756	-0.0734
1586	1708	0.58	0.756	-29.8316	-0.3302
1450	2094	0.58	0.756	-1.4745	-1.4805
1452	2078	0.58	0.756	-1.5137	-1.4251
1512	2068	0.58	0.756	-1.8243	-0.6519
1698	1844	0.58	0.756	53.9965	1.2143
1666	1842	0.579	0.756	17.4041	0.9616
1684	1812	0.579	0.756	41.9843	0.6923
1584	1726	0.579	0.756	-21.0998	-0.3416
1450	2096	0.579	0.756	-1.467	-1.4933
1478	2044	0.579	0.756	-1.5922	-1.1754
1452	2080	0.579	0.756	-1.5153	-1.4335
1548	2024	0.579	0.756	-2.7874	-1.1002
1454	2110	0.579	0.756	-1.4025	-1.4207
1588	1724	0.579	0.756	-23.4127	-0.4106
1626	1722	0.579	0.756	-71.4281	-0.8171
1620	1722	0.579	0.756	-55.8394	-0.723
1468	2116	0.579	0.756	-1.462	-1.2967
1450	2102	0.579	0.756	-1.4277	-1.4847
1482	2090	0.579	0.756	-1.6483	-1.0976
1496	2076	0.579	0.756	-1.7397	-0.8621
1598	1730	0.579	0.756	-29.6115	-0.5321
1544	2032	0.579	0.756	-2.6157	-0.8218
1602	1724	0.579	0.756	-31.4738	-0.5257
1542	2038	0.579	0.756	-2.4277	-0.6126
1486	2080	0.579	0.756	-1.6969	-1.0191
1584	1700	0.579	0.756	-32.7292	-0.1718
1604	1730	0.579	0.756	-33.983	-0.5628
1676	1818	0.579	0.756	31.0104	0.8154
1620	1726	0.579	0.756	-53.6702	-0.6614
1586	1694	0.579	0.756	-35.0302	-0.08
1460	2054	0.579	0.756	-1.4258	-1.1791
1578	1730	0.579	0.756	-19.3019	-0.3135
1586	1696	0.579	0.756	-34.8503	-0.1262
1482	2104	0.579	0.757	-1.5625	-1.1118
1580	1706	0.579	0.757	-27.4225	-0.2177
1688	1822	0.579	0.757	49.7811	0.7188
1452	2082	0.578	0.757	-1.5152	-1.44
1452	2084	0.578	0.757	-1.5157	-1.4523
1578	1696	0.578	0.757	-29.6619	-0.0586
1508	2070	0.578	0.757	-1.8077	-0.7167
1602	1730	0.578	0.757	-32.4399	-0.5502
1580	1732	0.578	0.757	-20.8941	-0.3448
1584	1694	0.578	0.757	-33.4639	-0.059
1600	1730	0.578	0.757	-31.0317	-0.51
1450	2092	0.578	0.757	-1.4815	-1.4739
1674	1840	0.578	0.757	23.0823	1.0306
2038	2064	0.578	0.757	673.212	2.0075
1452	2074	0.578	0.757	-1.5103	-1.4212
1584	1698	0.578	0.757	-33.6519	-0.13
1718	1746	0.578	0.757	394.175	0.8118
1588	1704	0.578	0.757	-34.2652	-0.2983
1594	1706	0.578	0.757	-36.865	-0.3923
1582	1732	0.578	0.757	-21.7012	-0.3715
1668	1824	0.578	0.757	20.5334	0.7627
1666	1840	0.577	0.757	17.4821	0.9261
1596	1706	0.577	0.757	-38.5288	-0.3979
1694	1822	0.577	0.757	56.72	0.6647
1484	2082	0.577	0.758	-1.6833	-1.0547
1478	2110	0.577	0.758	-1.5134	-1.1627
2032	2070	0.577	0.758	242.637	2.1015
1490	2078	0.577	0.758	-1.7082	-0.9387
1606	1730	0.577	0.758	-35.8528	-0.5684
1728	1980	0.577	0.758	-5.0419	0.381
1540	2040	0.577	0.758	-2.3547	-0.5685
1586	1702	0.577	0.758	-33.9195	-0.2301
1576	1704	0.577	0.758	-26.7441	-0.1678
1548	2026	0.577	0.758	-2.7694	-1.007
2048	2072	0.577	0.758	849.302	1.6179
1460	2116	0.577	0.758	-1.4229	-1.3593
1718	1980	0.577	0.758	-4.9324	0.013
1696	1846	0.577	0.758	53.5621	1.3987
1598	1706	0.577	0.758	-40.3659	-0.424
1676	1816	0.577	0.758	31.2179	0.786
1710	1792	0.577	0.758	137.253	1.2012
1536	2046	0.577	0.758	-2.1719	-0.4585
1584	1732	0.576	0.758	-22.5561	-0.389
1580	1728	0.576	0.758	-19.653	-0.2891
1578	1732	0.576	0.758	-19.9968	-0.33
1452	2108	0.576	0.758	-1.3985	-1.4408
1730	1972	0.576	0.758	-4.4388	-0.1991
1482	2106	0.576	0.759	-1.5431	-1.0912
1614	1724	0.576	0.759	-43.5237	-0.6144
1506	2030	0.576	0.759	-1.915	-1.252
1686	1814	0.576	0.759	47.9686	0.6712
1542	2022	0.576	0.759	-2.6405	-1.243
1728	1742	0.576	0.759	3374.7	1.1696
1600	1706	0.576	0.759	-42.3105	-0.3983
1582	1694	0.576	0.759	-32.1036	-0.0364
1602	1708	0.576	0.759	-42.2932	-0.4786
1722	1976	0.576	0.759	-4.5837	-0.1715
1526	2024	0.576	0.759	-2.245	-1.291
1626	1720	0.576	0.759	-69.3298	-0.7832
1470	2116	0.576	0.759	-1.4681	-1.2606
1616	1728	0.576	0.759	-47.721	-0.6074
1452	2062	0.576	0.759	-1.4255	-1.2723
1690	1788	0.576	0.759	61.7686	0.8566
1450	2104	0.576	0.759	-1.4112	-1.4722
1538	2022	0.576	0.759	-2.536	-1.2721
1492	2078	0.576	0.759	-1.7114	-0.8994
1454	2112	0.576	0.759	-1.394	-1.4039
1546	2022	0.576	0.759	-2.7328	-1.1977
1456	2056	0.576	0.759	-1.4057	-1.1964
1628	1720	0.576	0.759	-76.8268	-0.8757
1588	1694	0.576	0.759	-36.3999	-0.0973
1708	1812	0.576	0.759	109.681	0.593
1688	1786	0.576	0.759	55.5917	0.8331
1500	2074	0.576	0.759	-1.7608	-0.8164
1670	1814	0.575	0.759	23.9607	0.7017
1584	1708	0.575	0.759	-28.2956	-0.29
1540	2022	0.575	0.759	-2.5907	-1.2564
1456	2114	0.575	0.759	-1.4023	-1.3856
1718	1978	0.575	0.759	-4.7237	-0.1395
1476	2112	0.575	0.76	-1.4988	-1.1853
1458	2116	0.575	0.76	-1.4113	-1.3662
1500	2032	0.575	0.76	-1.8405	-1.2234
1586	1700	0.575	0.76	-34.0643	-0.1818
1674	1810	0.575	0.76	28.031	0.7716
2040	2060	0.575	0.76	1267.24	1.9658
1450	2090	0.575	0.76	-1.4843	-1.4616
1484	2040	0.575	0.76	-1.6617	-1.1792
1474	2046	0.575	0.76	-1.5392	-1.1635
1464	2118	0.575	0.76	-1.4366	-1.3076
1454	2058	0.575	0.76	-1.4056	-1.2128
1516	2066	0.575	0.76	-1.8348	-0.5825
1574	1702	0.575	0.76	-26.4631	-0.1096
2036	2072	0.575	0.76	270.586	1.9806
1462	2118	0.575	0.76	-1.4266	-1.3239
1480	2108	0.574	0.76	-1.5279	-1.1255
1738	1972	0.574	0.76	-5.1894	0.0148
1580	1694	0.574	0.76	-30.8588	-0.0062
1498	2076	0.574	0.76	-1.732	-0.8145
1676	1832	0.574	0.76	26.4127	0.9206
1676	1814	0.574	0.76	31.1204	0.7722
1602	1706	0.574	0.76	-44.0126	-0.4319
1672	1846	0.574	0.76	20.7821	1.1328
1466	2118	0.574	0.76	-1.4449	-1.2842
1574	1700	0.574	0.761	-26.7175	-0.0729
1582	1726	0.574	0.761	-20.1391	-0.3038
1512	2028	0.574	0.761	-1.9986	-1.2726
1450	2106	0.574	0.761	-1.3945	-1.4502
1470	2048	0.574	0.761	-1.4879	-1.1478
1586	1698	0.574	0.761	-35.0165	-0.1389
1618	1722	0.574	0.761	-51.5854	-0.6903
1694	1846	0.574	0.761	51.0489	1.3833
1586	1724	0.574	0.761	-22.2388	-0.3615
1698	1720	0.574	0.761	-2593.24	0.652
1466	2050	0.574	0.761	-1.4518	-1.1518
1462	2052	0.574	0.761	-1.4232	-1.1608
1474	2114	0.574	0.761	-1.4855	-1.2084
1666	1852	0.574	0.761	17.096	1.2703
1630	1720	0.574	0.761	-83.3906	-0.8725
1518	2026	0.574	0.761	-2.0876	-1.2932
1524	2060	0.574	0.761	-1.8969	-0.4663
1536	2022	0.574	0.761	-2.4779	-1.2772
1624	1724	0.574	0.761	-63.3913	-0.7511
1608	1730	0.574	0.761	-37.7419	-0.594
1720	1744	0.574	0.761	538.028	0.8572
1586	1732	0.574	0.761	-23.5273	-0.4048
1450	2088	0.574	0.761	-1.4882	-1.4497
1674	1842	0.574	0.761	22.7571	1.085
1590	1704	0.573	0.761	-35.4248	-0.2799
1604	1706	0.573	0.761	-45.9233	-0.4371
1574	1698	0.573	0.761	-27.4799	-0.0354
1546	2032	0.573	0.761	-2.6195	-0.7631
1494	2078	0.573	0.761	-1.7098	-0.8562
1716	1980	0.573	0.761	-4.9029	-0.0383
1604	1724	0.573	0.761	-32.5099	-0.5114
1606	1706	0.573	0.761	-48.521	-0.445
1672	1810	0.573	0.761	25.7651	0.7426
1546	2034	0.573	0.762	-2.5636	-0.6759
1692	1796	0.573	0.762	63.6085	0.8572
1576	1696	0.573	0.762	-28.4026	-0.029
1612	1724	0.573	0.762	-40.8742	-0.5915
1452	2110	0.573	0.762	-1.3864	-1.4228
1468	2118	0.573	0.762	-1.4518	-1.257
1590	1694	0.573	0.762	-37.6575	-0.0817
1538	2044	0.573	0.762	-2.2238	-0.4617
1548	2022	0.573	0.762	-2.7701	-1.1617
1458	2054	0.573	0.762	-1.4047	-1.164
1696	1838	0.573	0.762	51.7092	0.9868
1472	2116	0.573	0.762	-1.4715	-1.2197
1450	2068	0.573	0.762	-1.4509	-1.3277
1448	2098	0.573	0.762	-1.4331	-1.4872
1544	2022	0.573	0.762	-2.6874	-1.2123
1588	1696	0.573	0.762	-36.0496	-0.1349
1624	1720	0.573	0.762	-63.444	-0.7572
1684	1810	0.572	0.762	41.9144	0.733
1484	2084	0.572	0.762	-1.6701	-1.0419
1688	1834	0.572	0.762	42.3428	0.8767
1522	2062	0.572	0.762	-1.872	-0.4931
1668	1822	0.572	0.762	20.7456	0.7637
1666	1838	0.572	0.762	17.4178	0.8988
1576	1732	0.572	0.762	-19.1525	-0.2986
1696	1836	0.572	0.762	51.1126	0.8893
1484	2098	0.572	0.762	-1.596	-1.0393
1450	2086	0.572	0.762	-1.4894	-1.4384
1604	1708	0.572	0.762	-43.8647	-0.4714
1736	1976	0.572	0.762	-5.311	0.3178
1706	1814	0.572	0.762	91.5307	0.4979
1578	1706	0.572	0.762	-26.0464	-0.189
1594	1722	0.572	0.763	-26.7786	-0.4612
1450	2066	0.572	0.763	-1.4357	-1.3025
1576	1730	0.572	0.763	-18.4282	-0.2743
1676	1820	0.572	0.763	30.2566	0.8589
1460	2118	0.572	0.763	-1.4158	-1.3261
1494	2034	0.572	0.763	-1.755	-1.1855
1450	2070	0.572	0.763	-1.4683	-1.362
1452	2060	0.572	0.763	-1.4051	-1.2384
1450	2072	0.572	0.763	-1.4758	-1.3738
1594	1710	0.572	0.763	-32.7378	-0.4164
1506	2072	0.571	0.763	-1.7789	-0.7175
1454	2114	0.571	0.763	-1.3884	-1.3878
2038	2072	0.571	0.763	318.56	1.9672
1688	1830	0.571	0.763	44.0495	0.8115
1484	2102	0.571	0.763	-1.5694	-1.0465
1484	2100	0.571	0.763	-1.5835	-1.0461
1448	2100	0.571	0.763	-1.4206	-1.4885
1606	1724	0.571	0.763	-34.1357	-0.5134
1610	1724	0.571	0.763	-38.0098	-0.5348
1606	1708	0.571	0.763	-46.2737	-0.4781
1596	1722	0.571	0.763	-27.8986	-0.4659
1596	1710	0.571	0.763	-34.1529	-0.4216
1488	2082	0.571	0.763	-1.6733	-0.9443
1626	1718	0.571	0.763	-74.3119	-0.8288
1592	1710	0.571	0.763	-31.3892	-0.3958
1456	2116	0.571	0.763	-1.3981	-1.3636
1628	1718	0.571	0.763	-82.757	-0.9338
1450	2078	0.571	0.764	-1.489	-1.406
1608	1724	0.571	0.764	-35.9618	-0.5461
1450	2080	0.571	0.764	-1.4911	-1.4155
1450	2076	0.571	0.764	-1.4863	-1.4027
1486	2082	0.571	0.764	-1.6759	-0.9889
1698	1848	0.57	0.764	54.3349	1.4999
1480	2042	0.57	0.764	-1.6066	-1.1629
1478	2112	0.57	0.764	-1.4957	-1.1292
1668	1852	0.57	0.764	17.892	1.2897
1592	1722	0.57	0.764	-25.6558	-0.4377
1620	1710	0.57	0.764	-68.703	-0.6448
1458	2118	0.57	0.764	-1.4046	-1.3339
1448	2094	0.57	0.764	-1.4501	-1.4737
1688	1824	0.57	0.764	47.9834	0.7503
1610	1708	0.57	0.764	-51.7456	-0.4974
1448	2096	0.57	0.764	-1.4428	-1.4865
1678	1818	0.57	0.764	32.1113	0.8055
1610	1730	0.57	0.764	-39.7871	-0.5655
1450	2084	0.57	0.764	-1.4926	-1.4366
1686	1812	0.57	0.764	47.8238	0.7013
1582	1708	0.57	0.764	-26.9528	-0.2497
1448	2102	0.57	0.764	-1.4045	-1.478
1548	2028	0.57	0.764	-2.7232	-0.8947
1608	1706	0.57	0.764	-51.0646	-0.4724
1450	2082	0.57	0.764	-1.4917	-1.4234
1484	2086	0.57	0.764	-1.6531	-1.0199
1484	2094	0.57	0.764	-1.6151	-1.0232
1714	1980	0.57	0.765	-4.8896	-0.0874
1450	2064	0.57	0.765	-1.4163	-1.2731
1548	2030	0.57	0.765	-2.6769	-0.7927
1452	2112	0.57	0.765	-1.3784	-1.4068
1590	1710	0.57	0.765	-29.9227	-0.3387
1612	1708	0.569	0.765	-55.7136	-0.5512
1630	1718	0.569	0.765	-90.2327	-0.9389
1578	1728	0.569	0.765	-18.6854	-0.2576
1536	2048	0.569	0.765	-2.112	-0.3796
1676	1834	0.569	0.765	25.8734	0.9679
1608	1708	0.569	0.765	-48.7979	-0.5114
1614	1708	0.569	0.765	-59.1427	-0.5601
1598	1710	0.569	0.765	-35.666	-0.4428
1550	2024	0.569	0.765	-2.8055	-1.023
2038	2062	0.569	0.765	831.15	2.1098
1598	1722	0.569	0.765	-29.0878	-0.4845
1692	1842	0.569	0.765	50.1866	1.2074
1470	2118	0.569	0.765	-1.4565	-1.2181
1610	1706	0.569	0.765	-54.0369	-0.4506
1524	2024	0.569	0.765	-2.1858	-1.2817
1674	1808	0.569	0.765	28.1897	0.7882
1678	1816	0.569	0.765	32.3754	0.7737
1450	2108	0.569	0.765	-1.3794	-1.4298
1482	2108	0.569	0.765	-1.5203	-1.0619
1584	1724	0.569	0.765	-21.1231	-0.3209
1688	1828	0.569	0.765	45.2535	0.797
1490	2080	0.569	0.765	-1.6868	-0.907
1578	1694	0.569	0.765	-29.394	0.0123
1698	1842	0.569	0.765	52.2842	1.1041
1484	2096	0.569	0.765	-1.6048	-1.0335
1574	1704	0.569	0.765	-25.272	-0.1199
1738	1974	0.569	0.765	-5.3516	0.211
1448	2092	0.569	0.765	-1.457	-1.4671
1502	2074	0.569	0.765	-1.756	-0.7715
1670	1812	0.569	0.765	23.9681	0.7245
1534	2050	0.569	0.765	-2.0614	-0.3747
1484	2092	0.569	0.765	-1.624	-1.018
1462	2120	0.569	0.765	-1.4177	-1.2838
2036	2074	0.569	0.765	234.345	2.0948
1464	2120	0.568	0.766	-1.4268	-1.2657
1450	2074	0.568	0.766	-1.4842	-1.3987
1490	2036	0.568	0.766	-1.7171	-1.1755
1480	2110	0.568	0.766	-1.5082	-1.0965
1588	1702	0.568	0.766	-34.9814	-0.2319
1698	1840	0.568	0.766	52.1107	1.0104
1504	2030	0.568	0.766	-1.8701	-1.2225
1684	1808	0.568	0.766	42.221	0.7498
1454	2056	0.568	0.766	-1.3834	-1.1792
1510	2070	0.568	0.766	-1.7959	-0.6551
1716	1978	0.568	0.766	-4.6636	-0.1752
1616	1708	0.568	0.766	-64.1191	-0.5645
1588	1732	0.568	0.766	-24.4077	-0.4172
1678	1814	0.568	0.766	32.3338	0.7573
1484	2104	0.568	0.766	-1.5505	-1.0365
1622	1720	0.568	0.766	-58.4042	-0.7074
1590	1696	0.568	0.766	-37.1941	-0.1137
1476	2044	0.568	0.766	-1.5514	-1.1457
1600	1710	0.568	0.766	-37.2615	-0.4165
1484	2088	0.568	0.766	-1.6417	-1.0129
1628	1722	0.568	0.766	-77.9909	-0.8653
1498	2032	0.568	0.766	-1.7954	-1.1936
1686	1816	0.568	0.766	47.5338	0.7115
1520	2064	0.568	0.766	-1.8415	-0.5002
1618	1710	0.568	0.766	-63.594	-0.6242
1572	1702	0.568	0.766	-25.3796	-0.0893
1676	1830	0.568	0.766	26.7928	0.9274
1724	1974	0.568	0.766	-4.3641	-0.2124
1710	1776	0.567	0.766	119.163	1.104
1534	2022	0.567	0.766	-2.42	-1.2742
1694	1820	0.567	0.766	56.8076	0.6598
1466	2120	0.567	0.766	-1.4342	-1.2405
1600	1722	0.567	0.766	-30.3401	-0.4601
1684	1820	0.567	0.766	40.0896	0.7998
1572	1700	0.567	0.766	-25.6484	-0.0547
1706	1792	0.567	0.766	91.9743	0.9064
1476	2114	0.567	0.767	-1.4842	-1.1518
1486	2038	0.567	0.767	-1.667	-1.1627
1960	1972	0.567	0.767	-10230.3	0.9833
1590	1722	0.567	0.767	-24.4228	-0.3783
1496	2078	0.567	0.767	-1.7079	-0.8081
1454	2116	0.567	0.767	-1.3847	-1.3671
1720	1976	0.567	0.767	-4.466	-0.2037
1514	2068	0.567	0.767	-1.8088	-0.5771
1672	1808	0.567	0.767	25.9003	0.7596
1694	1724	0.567	0.767	-1273.66	0.8715
1492	2080	0.567	0.767	-1.6885	-0.8656
1628	1716	0.567	0.767	-85.0966	-0.9037
1630	1716	0.567	0.767	-93.0206	-0.9143
1448	2104	0.567	0.767	-1.3884	-1.4657
1626	1714	0.567	0.767	-80.7439	-0.7965
1464	2050	0.567	0.767	-1.4248	-1.1335
1626	1712	0.567	0.767	-85.1005	-0.7598
1624	1718	0.567	0.767	-67.7189	-0.7948
1460	2052	0.567	0.767	-1.4019	-1.1393
1714	1750	0.567	0.767	262.413	0.8083
1588	1710	0.567	0.767	-28.6241	-0.3286
1668	1820	0.567	0.767	20.9089	0.7632
1572	1698	0.567	0.767	-26.3783	-0.0178
2036	2064	0.567	0.767	537.015	2.0187
1624	1712	0.567	0.767	-77.8419	-0.7463
1590	1692	0.567	0.767	-36.4672	-0.0104
1574	1732	0.566	0.767	-18.1855	-0.2568
1682	1814	0.566	0.767	37.3733	0.7228
1666	1836	0.566	0.767	17.3179	0.8681
1532	2022	0.566	0.767	-2.3541	-1.2731
1622	1712	0.566	0.767	-71.8316	-0.7111
1484	2090	0.566	0.767	-1.6297	-1.0111
1588	1692	0.566	0.767	-35.1052	-0.0169
1510	2028	0.566	0.767	-1.9489	-1.2471
1622	1726	0.566	0.767	-57.0988	-0.6533
1472	2046	0.566	0.767	-1.4987	-1.134
1456	2118	0.566	0.768	-1.3921	-1.3328
1588	1700	0.566	0.768	-35.1028	-0.1823
1580	1726	0.566	0.768	-19.1648	-0.2511
1516	2026	0.566	0.768	-2.0304	-1.2668
1546	2020	0.566	0.768	-2.6728	-1.2187
1484	2106	0.566	0.768	-1.5319	-1.0177
1544	2036	0.566	0.768	-2.48	-0.6134
1688	1784	0.566	0.768	54.4417	0.8341
1548	2020	0.566	0.768	-2.7222	-1.1987
1460	2120	0.566	0.768	-1.4073	-1.2869
1714	1780	0.566	0.768	160.345	1.3816
1676	1828	0.566	0.768	27.4253	0.919
1530	2056	0.566	0.768	-1.9396	-0.354
1468	2120	0.566	0.768	-1.4401	-1.2115
1468	2048	0.566	0.768	-1.4542	-1.1246
1622	1710	0.566	0.768	-74.3113	-0.6765
1450	2110	0.566	0.768	-1.3677	-1.4123
1592	1694	0.566	0.768	-38.9022	-0.1064
1676	1812	0.566	0.768	30.9997	0.7994
1474	2116	0.565	0.768	-1.4717	-1.1668
1626	1716	0.565	0.768	-76.1661	-0.7923
1472	2118	0.565	0.768	-1.4586	-1.1749
1550	2022	0.565	0.768	-2.8007	-1.0985
1712	1980	0.565	0.768	-4.8672	-0.1298
1448	2090	0.565	0.768	-1.4594	-1.4542
1452	2058	0.565	0.768	-1.382	-1.1977
1452	2114	0.565	0.768	-1.3731	-1.3913
1450	2062	0.565	0.768	-1.398	-1.2438
1616	1722	0.565	0.768	-47.226	-0.6002
1676	1822	0.565	0.768	29.3506	0.8835
1488	2084	0.565	0.768	-1.6576	-0.9276
1736	1970	0.565	0.768	-4.6787	-0.1671
1486	2084	0.565	0.768	-1.6613	-0.9741
1456	2054	0.565	0.768	-1.3834	-1.1431
1686	1786	0.565	0.769	51.8628	0.9169
1734	1978	0.565	0.769	-5.1962	0.4611
1448	2106	0.565	0.769	-1.372	-1.4439
1588	1698	0.565	0.769	-36.064	-0.1382
1500	2076	0.565	0.769	-1.7248	-0.7591
1674	1806	0.565	0.769	28.541	0.8235
1574	1696	0.565	0.769	-26.863	0.0137
1586	1692	0.565	0.769	-33.547	0.013
1458	2120	0.565	0.769	-1.3965	-1.2957
1540	2042	0.565	0.769	-2.2721	-0.4621
2038	2074	0.565	0.769	273.884	2.0944
1482	2040	0.565	0.769	-1.6155	-1.1466
1692	1794	0.565	0.769	62.5482	0.8688
1720	1748	0.565	0.769	605.647	1.2177
1682	1816	0.564	0.769	37.3016	0.7464
1686	1810	0.564	0.769	47.8019	0.743
1730	1980	0.564	0.769	-5.0279	0.4843
1688	1826	0.564	0.769	46.3453	0.7893
1550	2026	0.564	0.769	-2.7735	-0.9163
1684	1806	0.564	0.769	42.7891	0.7953
1620	1712	0.564	0.769	-65.6389	-0.649
1522	2024	0.564	0.769	-2.1212	-1.2707
1700	1846	0.564	0.769	58.1711	1.4104
1448	2088	0.564	0.77	-1.4629	-1.4417
1494	2080	0.564	0.77	-1.6854	-0.8205
1588	1722	0.564	0.77	-23.356	-0.3645
1686	1788	0.564	0.77	51.9707	0.9189
1616	1710	0.564	0.77	-58.5565	-0.5522
1592	1704	0.564	0.77	-36.53	-0.3003
1624	1714	0.564	0.77	-73.5763	-0.7679
1592	1692	0.564	0.77	-37.9052	-0.0461
1590	1732	0.564	0.77	-25.2703	-0.402
1532	2054	0.564	0.77	-1.9722	-0.3238
1486	2098	0.563	0.77	-1.5835	-0.9653
1684	1832	0.563	0.77	34.2568	0.8916
1710	1980	0.563	0.77	-4.8461	-0.1815
1574	1730	0.563	0.77	-17.4424	-0.2248
1576	1706	0.563	0.77	-24.7824	-0.145
1626	1724	0.563	0.77	-67.8227	-0.7149
1612	1706	0.563	0.77	-57.681	-0.4818
1686	1784	0.563	0.77	51.5248	0.9042
1682	1818	0.563	0.77	36.8791	0.7862
1728	1972	0.563	0.77	-4.2595	-0.2073
1582	1724	0.563	0.77	-20.1342	-0.2802
1678	1832	0.563	0.77	27.1979	0.9182
1676	1824	0.563	0.77	28.6373	0.8969
1482	2110	0.563	0.771	-1.5002	-1.0325
1628	1714	0.563	0.771	-89.5804	-0.8865
1486	2102	0.563	0.771	-1.5572	-0.9728
1454	2118	0.563	0.771	-1.3792	-1.3375
1486	2100	0.563	0.771	-1.571	-0.972
1620	1720	0.563	0.771	-53.3882	-0.6385
1450	2112	0.563	0.771	-1.3602	-1.3975
1690	1786	0.563	0.771	59.8384	0.8791
2036	2062	0.563	0.771	659.546	2.1096
1580	1708	0.562	0.771	-25.6261	-0.1958
1508	2072	0.562	0.771	-1.7697	-0.6553
1672	1806	0.562	0.771	26.2141	0.7933
1542	2040	0.562	0.771	-2.3337	-0.4835
1542	2020	0.562	0.771	-2.5639	-1.2383
1734	1970	0.562	0.771	-4.4679	-0.1984
1448	2086	0.562	0.771	-1.4637	-1.4295
1486	2086	0.562	0.771	-1.6433	-0.9507
1478	2114	0.562	0.771	-1.48	-1.0938
1528	2058	0.562	0.771	-1.9081	-0.3623
1498	2078	0.562	0.771	-1.699	-0.7591
1676	1826	0.562	0.771	27.98	0.9159
1590	1702	0.562	0.771	-36.0463	-0.2063
1664	1850	0.562	0.771	15.6422	1.1682
1530	2022	0.562	0.771	-2.2886	-1.261
1488	2086	0.562	0.771	-1.6385	-0.9027
1714	1978	0.562	0.771	-4.6277	-0.2127
1550	2020	0.562	0.772	-2.7666	-1.1527
1470	2120	0.562	0.772	-1.4434	-1.1699
1622	1718	0.562	0.772	-62.122	-0.7375
1720	1982	0.562	0.772	-4.9391	0.3116
1576	1694	0.562	0.772	-28.0522	0.0468
1446	2098	0.562	0.772	-1.4037	-1.4645
1594	1692	0.562	0.772	-39.2674	-0.0509
1664	1848	0.561	0.772	15.6187	1.1104
1678	1820	0.561	0.772	31.2434	0.8526
1618	1728	0.561	0.772	-50.2277	-0.5999
1686	1808	0.561	0.772	48.2145	0.759
1452	2116	0.561	0.772	-1.3698	-1.3719
1544	2020	0.561	0.772	-2.6206	-1.2226
1486	2094	0.561	0.772	-1.603	-0.9499
1738	1970	0.561	0.772	-4.8844	-0.1169
1552	2024	0.561	0.772	-2.8179	-0.9622
1586	1710	0.561	0.772	-27.1342	-0.2773
1584	1692	0.561	0.772	-31.9167	0.0408
1670	1850	0.561	0.772	19.2898	1.265
1594	1694	0.561	0.772	-40.1697	-0.1042
1686	1818	0.561	0.772	46.6536	0.7695
1488	2098	0.561	0.772	-1.5734	-0.9082
1450	2060	0.561	0.772	-1.3777	-1.2093
1480	2112	0.561	0.772	-1.4891	-1.0608
2050	2072	0.561	0.772	1174.99	1.6408
1456	2120	0.561	0.772	-1.3846	-1.2961
1602	1710	0.561	0.772	-38.3807	-0.4282
1448	2068	0.561	0.772	-1.4204	-1.3062
1458	2052	0.561	0.772	-1.3808	-1.1235
1700	1844	0.561	0.772	57.5471	1.3013
1686	1790	0.561	0.772	51.5929	0.9438
1670	1810	0.561	0.772	23.9537	0.7564
1518	2066	0.561	0.772	-1.8158	-0.5039
1478	2042	0.561	0.772	-1.5614	-1.1318
1596	1692	0.561	0.772	-40.8542	-0.0477
1696	1834	0.561	0.772	49.0777	0.8582
1602	1722	0.561	0.772	-31.2407	-0.469
1576	1728	0.561	0.772	-17.7852	-0.2125
1502	2030	0.561	0.773	-1.8259	-1.1927
1544	2038	0.561	0.773	-2.4054	-0.5143
1462	2050	0.561	0.773	-1.4009	-1.1173
1624	1716	0.561	0.773	-69.2865	-0.7556
1622	1714	0.56	0.773	-67.6084	-0.7184
1632	1720	0.56	0.773	-92.0757	-0.9145
1448	2108	0.56	0.773	-1.3575	-1.4242
1708	1784	0.56	0.773	94.533	0.9377
1486	2092	0.56	0.773	-1.6122	-0.9453
1448	2080	0.56	0.773	-1.4636	-1.4026
1572	1704	0.56	0.773	-24.1679	-0.0935
1702	1846	0.56	0.773	61.1851	1.4356
1448	2072	0.56	0.773	-1.4458	-1.3546
1594	1712	0.56	0.773	-31.0475	-0.3935
1448	2084	0.56	0.773	-1.4662	-1.4263
1486	2096	0.56	0.773	-1.5924	-0.9594
1446	2100	0.56	0.773	-1.3908	-1.464
1488	2036	0.56	0.773	-1.6702	-1.1459
1448	2078	0.56	0.773	-1.4609	-1.3918
1448	2070	0.56	0.773	-1.438	-1.3417
1488	2100	0.56	0.773	-1.5603	-0.9137
1504	2074	0.56	0.773	-1.7477	-0.718
1612	1730	0.56	0.773	-42.1768	-0.58
1596	1694	0.56	0.773	-41.8273	-0.1011
1448	2066	0.56	0.773	-1.405	-1.2799
1486	2088	0.56	0.773	-1.631	-0.9422
1488	2102	0.56	0.773	-1.546	-0.9137
1590	1700	0.56	0.773	-36.1426	-0.156
1552	2022	0.56	0.773	-2.8257	-1.0508
1448	2082	0.56	0.773	-1.4648	-1.412
1526	2060	0.56	0.773	-1.8763	-0.3778
1448	2076	0.56	0.773	-1.4576	-1.3867
2034	2066	0.56	0.773	398.485	2.0835
1446	2094	0.56	0.773	-1.4214	-1.4538
1678	1812	0.56	0.773	32.2023	0.7849
1490	2082	0.56	0.773	-1.6627	-0.8727
1674	1804	0.56	0.773	28.9543	0.8495
1492	2034	0.559	0.774	-1.7122	-1.1518
1488	2094	0.559	0.774	-1.5944	-0.8956
1540	2020	0.559	0.774	-2.5063	-1.2387
1486	2104	0.559	0.774	-1.5384	-0.9631
1684	1804	0.559	0.774	43.491	0.8277
1446	2096	0.559	0.774	-1.4138	-1.4653
1538	2046	0.559	0.774	-2.1452	-0.3647
1716	1982	0.559	0.774	-4.9686	0.1879
1548	2032	0.559	0.774	-2.6026	-0.6746
1572	1732	0.559	0.774	-17.4125	-0.2306
2034	2068	0.559	0.774	330.713	2.0573
1488	2088	0.559	0.774	-1.6251	-0.8926
1552	2020	0.559	0.774	-2.8059	-1.1213
1598	1692	0.559	0.774	-42.5656	-0.0615
1508	2028	0.559	0.774	-1.903	-1.2216
1592	1712	0.559	0.774	-29.7459	-0.3712
1690	1836	0.559	0.774	47.2992	0.9821
1596	1712	0.559	0.774	-32.3501	-0.3965
1684	1786	0.559	0.774	45.1527	0.912
1484	2108	0.559	0.774	-1.5091	-0.9889
1462	2122	0.559	0.774	-1.4055	-1.2401
1686	1782	0.559	0.774	51.5164	0.9176
1452	2056	0.559	0.774	-1.3599	-1.1634
1534	2052	0.559	0.774	-2.009	-0.3097
1684	1788	0.559	0.774	45.2149	0.9119
1488	2092	0.559	0.774	-1.6043	-0.8923
1718	1982	0.559	0.774	-4.9614	0.2513
1702	1844	0.559	0.774	60.6562	1.3204
1450	2114	0.559	0.774	-1.3553	-1.383
1668	1818	0.558	0.774	20.886	0.755
1464	2122	0.558	0.774	-1.4137	-1.2202
1682	1812	0.558	0.774	37.2034	0.7521
1446	2102	0.558	0.774	-1.3742	-1.4517
1714	1982	0.558	0.775	-4.9819	0.13
1694	1810	0.558	0.775	56.8218	0.6123
1476	2116	0.558	0.775	-1.4683	-1.1065
1598	1694	0.558	0.775	-43.6524	-0.1172
1446	2092	0.558	0.775	-1.4286	-1.4483
1578	1726	0.558	0.775	-18.1987	-0.2166
1592	1696	0.558	0.775	-38.282	-0.131
1590	1698	0.558	0.775	-37.1137	-0.1107
1630	1714	0.558	0.775	-97.2907	-0.8753
1486	2090	0.558	0.775	-1.6183	-0.9393
1576	1734	0.558	0.775	-20.0883	-0.3051
1546	2036	0.558	0.775	-2.4724	-0.547
1466	2048	0.558	0.775	-1.4253	-1.103
[truncated: 2,880 more rows]

## Sheet: CS2_CEC
Limit 1	Limit 2	R^2	RMSE	Coefficient(s)	Intercept
1698	1720	0.509	4.343	-11885.5	8.6539
1696	1722	0.492	4.415	-7996.17	8.8412
1694	1724	0.47	4.51	-5707.46	9.7493
2068	2078	0.462	4.542	-29310.9	12.6945
1584	1732	0.451	4.59	-102.511	3.8079
1586	1732	0.451	4.592	-107.593	3.6847
1590	1730	0.45	4.593	-113.851	3.6495
1580	1732	0.45	4.594	-93.4787	4.1189
1586	1730	0.45	4.594	-103.5	3.8559
1588	1730	0.45	4.595	-108.875	3.6778
1582	1732	0.45	4.595	-97.9987	3.9393
1584	1730	0.449	4.6	-98.3956	4.0048
1578	1732	0.448	4.602	-89.0345	4.2147
1588	1732	0.448	4.603	-112.788	3.5441
1596	1730	0.447	4.607	-130.645	3.2838
1592	1730	0.447	4.607	-119.494	3.4196
2072	2076	0.447	4.608	-142923	15.9199
1598	1730	0.447	4.608	-136.881	3.1651
1590	1732	0.447	4.609	-117.692	3.5472
1590	1728	0.447	4.609	-109.579	3.9695
1600	1730	0.446	4.609	-143.479	3.2605
1596	1728	0.446	4.61	-125.942	3.5853
1600	1728	0.446	4.61	-137.934	3.5721
1594	1730	0.446	4.61	-124.915	3.3247
1598	1728	0.446	4.61	-131.761	3.4781
1582	1730	0.446	4.612	-93.8737	4.158
1604	1730	0.445	4.613	-156.169	3.078
1606	1730	0.445	4.614	-164.523	3.0456
1594	1728	0.445	4.614	-120.537	3.6224
1602	1730	0.445	4.614	-149.685	3.1021
1588	1728	0.445	4.615	-104.692	4.0114
1592	1728	0.445	4.616	-115.221	3.7268
1576	1732	0.445	4.617	-84.8502	4.3759
1610	1728	0.444	4.618	-174.876	3.3322
1614	1728	0.444	4.618	-200.079	3.0161
1580	1730	0.444	4.619	-89.3092	4.3615
1602	1728	0.444	4.62	-143.231	3.4589
1586	1728	0.443	4.621	-99.3169	4.206
1610	1730	0.443	4.622	-183.521	2.9717
1584	1700	0.443	4.623	-160.572	4.661
1612	1728	0.443	4.623	-187.822	3.1022
2320	2324	0.443	4.624	-88377.4	12.1252
1608	1730	0.443	4.624	-173.66	2.8914
1586	1700	0.443	4.624	-169.167	4.5314
1606	1728	0.443	4.624	-156.404	3.4491
1616	1728	0.443	4.625	-216.778	2.9577
1604	1728	0.442	4.626	-148.644	3.4788
1580	1700	0.442	4.627	-145.676	4.9855
1608	1728	0.442	4.628	-165.196	3.2867
1584	1698	0.442	4.629	-165.751	4.8605
1582	1700	0.442	4.629	-153.128	4.7973
1586	1698	0.441	4.63	-174.656	4.7359
1620	1726	0.441	4.631	-243.854	2.7732
1578	1734	0.441	4.631	-93.8182	4.0294
1584	1728	0.441	4.632	-94.3258	4.3623
1574	1732	0.441	4.632	-80.3131	4.568
1580	1698	0.441	4.632	-150.31	5.178
1578	1730	0.441	4.633	-84.9134	4.4778
1592	1732	0.441	4.634	-123.116	3.3528
1576	1734	0.44	4.634	-89.7363	4.1532
1584	1702	0.44	4.634	-158.034	4.5046
1582	1698	0.44	4.635	-158.039	4.9929
1586	1702	0.44	4.635	-166.559	4.3687
1988	2026	0.44	4.636	-673.212	5.5566
1586	1696	0.44	4.636	-170.97	4.9724
1574	1734	0.44	4.637	-85.2826	4.3059
1580	1734	0.44	4.637	-98.0427	3.986
1580	1702	0.44	4.638	-143.239	4.8417
1588	1700	0.439	4.638	-177.743	4.3864
1578	1700	0.439	4.638	-138.108	5.0804
1582	1702	0.439	4.64	-150.623	4.6477
1584	1696	0.439	4.64	-162.03	5.1084
1618	1726	0.439	4.64	-226.719	2.8515
1616	1726	0.439	4.642	-208.944	3.1633
1588	1696	0.439	4.642	-180.134	4.8102
1578	1698	0.438	4.644	-142.444	5.2683
1594	1732	0.438	4.644	-128.424	3.288
1588	1698	0.438	4.644	-183.521	4.5961
1692	1728	0.438	4.644	-4387.8	12.3895
1596	1732	0.438	4.645	-134.266	3.2631
1994	2026	0.437	4.647	-1015.16	5.4711
1590	1696	0.437	4.647	-188.201	4.8337
1582	1728	0.437	4.647	-89.9006	4.5217
1590	1700	0.437	4.647	-185.475	4.4208
1988	2024	0.437	4.648	-783.05	5.7922
1992	2026	0.437	4.648	-872.075	5.7079
1988	2028	0.437	4.648	-579.351	5.4069
1578	1702	0.437	4.648	-135.746	4.9428
1612	1730	0.437	4.648	-195.696	2.8195
1586	1704	0.437	4.649	-158.052	4.3208
1588	1702	0.437	4.649	-175.062	4.2184
1620	1724	0.437	4.65	-243.693	2.817
1582	1696	0.437	4.65	-154.302	5.2498
1596	1726	0.436	4.651	-121.738	3.8546
1572	1734	0.436	4.651	-81.4637	4.4023
1598	1732	0.436	4.651	-140.672	3.1544
1590	1726	0.436	4.652	-106.138	4.2246
1576	1730	0.436	4.652	-80.8145	4.651
1584	1704	0.436	4.652	-149.738	4.4747
1598	1726	0.436	4.653	-127.115	3.7628
1618	1728	0.436	4.653	-232.209	2.7882
1988	2022	0.436	4.653	-951.581	5.8251
1604	1732	0.436	4.653	-161.86	3.0241
1572	1732	0.436	4.653	-76.5624	4.6873
1594	1726	0.436	4.654	-116.687	3.8835
1600	1726	0.436	4.654	-132.821	3.8611
1590	1698	0.436	4.654	-191.481	4.6373
1580	1696	0.436	4.654	-146.44	5.4482
1576	1700	0.435	4.654	-131.145	5.2469
2066	2076	0.435	4.655	-34740.7	9.3956
1582	1734	0.435	4.655	-102.127	3.8707
2066	2078	0.435	4.656	-22794.6	10.9239
1592	1726	0.435	4.656	-111.597	3.9858
1600	1732	0.435	4.657	-147.387	3.2744
1588	1704	0.435	4.657	-166.543	4.1442
1994	2024	0.435	4.657	-1200.12	5.7435
1994	2022	0.435	4.658	-1501.39	5.7447
1614	1726	0.435	4.658	-190.984	3.3365
1588	1726	0.435	4.658	-101.425	4.2695
1590	1702	0.434	4.659	-182.778	4.2473
1602	1732	0.434	4.659	-154.405	3.0819
1580	1728	0.434	4.66	-85.3787	4.7347
1992	2024	0.434	4.66	-1024.09	5.9879
1576	1698	0.434	4.66	-135.213	5.4316
1622	1724	0.434	4.661	-265.235	2.5891
1582	1704	0.434	4.661	-142.493	4.634
1990	2026	0.434	4.661	-746.625	5.7324
1622	1726	0.434	4.661	-262.931	2.6537
1590	1704	0.434	4.662	-174.2	4.1494
1606	1732	0.434	4.662	-170.239	3.0265
1992	2022	0.433	4.663	-1266.65	6.0352
1580	1704	0.433	4.664	-135.233	4.8463
1614	1730	0.433	4.664	-206.842	2.8267
1992	2028	0.433	4.665	-742.443	5.5357
1576	1702	0.433	4.665	-128.843	5.1159
1584	1734	0.433	4.665	-106.271	3.7965
1994	2028	0.433	4.667	-858.258	5.3159
1586	1726	0.432	4.667	-96.1792	4.466
1602	1726	0.432	4.669	-137.375	3.7838
1578	1696	0.432	4.669	-138.622	5.5475
1612	1726	0.432	4.67	-178.91	3.4538
1620	1728	0.431	4.671	-246.776	2.8546
1618	1724	0.431	4.672	-225.088	2.9719
1610	1726	0.431	4.672	-166.353	3.6994
1592	1696	0.431	4.672	-197.383	4.6144
1984	2026	0.431	4.672	-531.366	5.3996
1570	1734	0.431	4.672	-77.2222	4.5763
1574	1730	0.431	4.673	-76.3814	4.855
1590	1706	0.431	4.673	-160.065	4.241
1990	2028	0.431	4.673	-640.579	5.5654
1588	1694	0.431	4.674	-177.113	5.2448
1586	1694	0.431	4.674	-167.707	5.4171
1624	1724	0.431	4.674	-286.529	2.4519
1588	1706	0.431	4.674	-152.716	4.265
1590	1694	0.43	4.675	-185.261	5.2591
1574	1700	0.43	4.676	-123.207	5.4601
1586	1706	0.43	4.676	-144.435	4.4734
1626	1722	0.43	4.676	-313.988	2.4457
1990	2024	0.43	4.677	-869.693	5.9996
1578	1728	0.43	4.677	-81.1009	4.8579
1986	2026	0.43	4.677	-584.737	5.5903
1578	1704	0.43	4.678	-128.01	4.9628
1984	2028	0.43	4.678	-461.643	5.2721
1584	1726	0.43	4.679	-91.3547	4.6213
1592	1700	0.429	4.68	-194.032	4.2183
1606	1726	0.429	4.68	-149.079	3.815
1604	1726	0.429	4.68	-141.973	3.8342
1988	2030	0.429	4.681	-475.24	5.7004
1584	1694	0.429	4.682	-158.74	5.5547
1574	1698	0.429	4.683	-126.945	5.6413
1594	1696	0.429	4.683	-205.86	4.5598
1608	1726	0.428	4.683	-157.237	3.6642
1986	2028	0.428	4.683	-506.609	5.4441
1990	2022	0.428	4.684	-1062.15	6.0522
1570	1732	0.428	4.684	-72.357	4.8884
1586	1734	0.428	4.684	-110.841	3.7439
1596	1696	0.428	4.684	-215.041	4.5614
1584	1706	0.428	4.685	-136.621	4.6445
1626	1724	0.428	4.685	-309.988	2.4514
1630	1720	0.428	4.686	-371.579	2.0839
1574	1702	0.428	4.686	-121.017	5.3352
1608	1732	0.428	4.686	-178.924	2.9299
1616	1724	0.427	4.688	-205.934	3.3585
1592	1698	0.427	4.688	-200.272	4.4399
1624	1722	0.427	4.688	-286.892	2.5772
1576	1696	0.427	4.689	-131.46	5.7147
1984	2024	0.427	4.689	-611.938	5.6042
1592	1704	0.427	4.689	-182.729	3.9197
1592	1706	0.427	4.69	-168.498	3.9819
1988	2032	0.427	4.691	-414.61	5.5481
1598	1696	0.426	4.691	-225.042	4.4696
1592	1702	0.426	4.692	-191.239	4.0418
1596	1706	0.426	4.693	-184.517	3.8565
1622	1722	0.426	4.694	-263.038	2.8184
1594	1706	0.426	4.694	-176.352	3.8847
1592	1694	0.426	4.695	-194.667	5.0334
1590	1724	0.426	4.695	-105.264	4.3999
1582	1726	0.426	4.695	-87.0616	4.7802
1596	1724	0.426	4.695	-120.598	4.0395
1986	2024	0.426	4.695	-674.797	5.8218
1582	1694	0.426	4.695	-150.96	5.6989
1594	1700	0.426	4.695	-202.169	4.1724
1572	1730	0.425	4.696	-72.7703	4.9811
1576	1704	0.425	4.696	-121.368	5.1467
1594	1724	0.425	4.696	-115.711	4.0618
1600	1696	0.425	4.697	-235.646	4.6362
1624	1726	0.425	4.697	-280.797	2.65
1620	1722	0.425	4.697	-239.892	3.1214
1596	1700	0.425	4.697	-211.388	4.1669
1576	1728	0.425	4.698	-77.1266	5.0327
1598	1706	0.425	4.699	-193.309	3.7436
1592	1724	0.425	4.699	-110.69	4.1626
1598	1724	0.425	4.699	-125.751	3.9591
1582	1706	0.425	4.699	-129.794	4.8188
1572	1700	0.425	4.699	-117.099	5.5684
1594	1704	0.424	4.7	-190.857	3.8468
1596	1704	0.424	4.701	-199.81	3.823
1568	1734	0.424	4.701	-73.1719	4.7617
1588	1724	0.424	4.702	-100.587	4.4466
1600	1724	0.424	4.702	-131.219	4.0633
1610	1732	0.424	4.702	-187.856	3.1026
1600	1706	0.424	4.702	-202.679	3.8738
1594	1694	0.424	4.702	-203.206	4.9735
1984	2030	0.424	4.702	-384.08	5.5486
1628	1722	0.424	4.703	-347.587	2.0568
1984	2022	0.424	4.703	-732.366	5.6208
1596	1694	0.424	4.704	-212.071	4.9826
1594	1698	0.423	4.704	-208.615	4.4
1580	1694	0.423	4.704	-142.96	5.9023
2002	2026	0.423	4.704	-2376.6	4.7603
1992	2030	0.423	4.705	-597.408	5.8737
1598	1700	0.423	4.705	-221.523	4.0623
1574	1736	0.423	4.705	-88.387	4.2121
1628	1720	0.423	4.705	-337.925	2.2365
1996	2026	0.423	4.706	-1157.14	5.6826
1572	1736	0.423	4.706	-84.8462	4.2575
1572	1698	0.423	4.706	-120.605	5.7458
1596	1698	0.423	4.706	-218.079	4.4018
1982	2026	0.423	4.707	-465.987	5.6515
1598	1704	0.423	4.707	-209.571	3.7045
1594	1702	0.423	4.708	-199.374	3.9904
1980	2026	0.423	4.708	-439.255	5.3902
1986	2022	0.422	4.708	-811.15	5.8614
1982	2028	0.422	4.708	-407.388	5.5072
1980	2028	0.422	4.708	-383.942	5.2687
1626	1720	0.422	4.708	-301.624	2.7625
1984	2032	0.422	4.708	-337.652	5.4179
1580	1706	0.422	4.709	-122.845	5.0508
1580	1726	0.422	4.709	-82.646	4.9933
1572	1702	0.422	4.709	-114.964	5.4498
1990	2030	0.422	4.71	-521.212	5.8743
1596	1702	0.422	4.71	-208.625	3.9776
1630	1722	0.422	4.71	-377.834	2.0576
1570	1736	0.422	4.711	-80.9522	4.3704
1600	1700	0.422	4.711	-232.26	4.2236
1602	1696	0.422	4.711	-244.607	4.5084
1994	2030	0.422	4.711	-682.593	5.7217
1598	1694	0.422	4.711	-221.604	4.906
1986	2030	0.422	4.711	-419.019	5.7212
1586	1724	0.422	4.711	-95.3333	4.6458
1600	1704	0.421	4.712	-219.966	3.8457
1614	1724	0.421	4.714	-187.206	3.5897
1574	1696	0.421	4.715	-123.306	5.926
1598	1698	0.421	4.715	-228.467	4.3044
1604	1696	0.42	4.716	-254.126	4.5315
1998	2026	0.42	4.716	-1431.02	5.3671
1590	1708	0.42	4.716	-146.767	4.4272
1600	1694	0.42	4.717	-231.723	5.0775
1588	1734	0.42	4.717	-115.172	3.698
1978	2028	0.42	4.717	-355.318	5.3684
1606	1696	0.42	4.717	-268.037	4.5262
1992	2032	0.42	4.717	-516.854	5.6971
1598	1702	0.42	4.717	-218.778	3.8656
1986	2032	0.42	4.717	-367.514	5.5745
1632	1720	0.42	4.718	-416.047	1.6993
1978	2026	0.42	4.718	-405.637	5.4986
2002	2024	0.42	4.718	-2950.59	5.0824
1604	1700	0.42	4.718	-253.093	4.0318
1568	1732	0.42	4.719	-68.4443	5.0878
2004	2026	0.42	4.719	-3136.78	4.1384
1990	2032	0.42	4.719	-453.61	5.706
1988	2020	0.42	4.719	-1082.22	6.3771
1574	1704	0.42	4.719	-113.915	5.3745
1602	1706	0.419	4.72	-210.077	3.7619
1602	1700	0.419	4.72	-242.249	4.0537
1588	1708	0.419	4.721	-139.918	4.466
1602	1724	0.419	4.721	-135.334	4.0105
1606	1700	0.419	4.721	-267.328	4.0163
1616	1730	0.419	4.721	-218.983	3.0248
1988	2016	0.419	4.721	-1667.78	7.1451
1600	1698	0.419	4.721	-239.476	4.4757
1574	1728	0.419	4.722	-72.836	5.2371
1996	2028	0.419	4.722	-974.324	5.5016
1578	1694	0.419	4.722	-135.154	6.0033
1584	1724	0.419	4.723	-90.5379	4.8009
1576	1736	0.419	4.723	-92.219	4.1424
1994	2010	0.419	4.723	-7711.89	7.8662
1600	1702	0.419	4.723	-229.558	4.021
1988	2036	0.419	4.723	-315.126	5.511
1602	1704	0.418	4.724	-229.113	3.6868
1988	2040	0.418	4.724	-256.394	5.3263
1994	2032	0.418	4.725	-587.373	5.5515
1994	2016	0.418	4.725	-2810.08	7.4383
2004	2024	0.418	4.725	-3996.45	4.3662
2068	2080	0.418	4.726	-18550.1	11.6036
1980	2030	0.418	4.726	-322.536	5.5193
1604	1704	0.418	4.726	-238.946	3.6772
1996	2024	0.418	4.726	-1368.77	6.0089
1578	1706	0.418	4.727	-116.144	5.1823
1988	2042	0.418	4.727	-234.32	5.1818
1578	1726	0.418	4.727	-78.4987	5.1173
1592	1708	0.418	4.727	-154.722	4.1611
1988	2018	0.418	4.727	-1345.47	6.6623
1606	1704	0.418	4.727	-252.655	3.6423
1586	1708	0.418	4.727	-132.115	4.6869
1976	1986	0.418	4.727	57835.9	9.253
1568	1736	0.418	4.728	-77.0479	4.5151
1610	1696	0.418	4.728	-299.303	4.5168
1618	1722	0.418	4.728	-220.511	3.3243
1980	2024	0.417	4.728	-502.812	5.5827
1980	2032	0.417	4.728	-284.986	5.3969
1596	1708	0.417	4.728	-169.305	4.0327
1612	1724	0.417	4.729	-175.196	3.7197
1982	2024	0.417	4.729	-532.773	5.8734
1594	1708	0.417	4.729	-162.033	4.0557
1988	2034	0.417	4.729	-346.893	5.7164
1984	2040	0.417	4.729	-213.988	5.2294
1570	1730	0.417	4.73	-68.6881	5.1903
1984	2042	0.417	4.73	-196.324	5.0961
1982	2030	0.417	4.73	-341.324	5.7474
1604	1698	0.417	4.73	-260.682	4.2989
1604	1706	0.417	4.73	-217.758	3.8011
1604	1702	0.417	4.731	-250.598	3.8127
1610	1706	0.417	4.731	-258.668	3.6473
1606	1706	0.417	4.731	-229.864	3.7686
1630	1718	0.417	4.731	-398.154	1.9136
1602	1698	0.417	4.731	-249.632	4.3128
1610	1724	0.417	4.731	-162.841	3.9674
1946	2046	0.417	4.731	-64.233	4.9088
1608	1696	0.417	4.731	-282.756	4.394
1984	2036	0.416	4.732	-260.581	5.3956
1988	2038	0.416	4.732	-276.701	5.5233
1566	1734	0.416	4.732	-69.0095	4.9938
1624	1720	0.416	4.732	-274.317	2.9583
1602	1702	0.416	4.733	-239.622	3.8431
1978	2030	0.416	4.733	-299.543	5.5958
1982	2032	0.416	4.733	-301.54	5.6073
1606	1698	0.416	4.733	-275.293	4.2924
1626	1726	0.416	4.733	-299.598	2.8091
1606	1702	0.416	4.733	-264.914	3.7892
1946	2050	0.416	4.733	-56.7235	4.7467
1978	2032	0.416	4.734	-265.147	5.4687
1994	2012	0.416	4.735	-5554.81	7.4781
1598	1708	0.416	4.735	-177.017	3.9362
1728	1742	0.416	4.736	14459	11.7177
1604	1724	0.416	4.736	-139.444	4.0829
1992	2016	0.416	4.736	-2305.23	7.6962
1998	2028	0.415	4.736	-1189.89	5.2079
1942	2046	0.415	4.736	-58.8066	4.8888
1938	2046	0.415	4.737	-54.3984	4.8017
1998	2024	0.415	4.737	-1713.6	5.6916
1602	1694	0.415	4.737	-239.422	4.9904
1996	2022	0.415	4.737	-1721.15	6.0517
1570	1700	0.415	4.737	-109.838	5.785
2002	2028	0.415	4.737	-1910.14	4.6419
1606	1724	0.415	4.738	-146.19	4.074
1980	2042	0.415	4.738	-168.96	5.0858
1946	2048	0.415	4.738	-59.7257	4.906
1584	1708	0.415	4.738	-124.92	4.862
1622	1728	0.415	4.738	-261.403	2.9398
1578	1736	0.415	4.738	-95.6833	4.0948
1942	2050	0.415	4.738	-52.0473	4.7388
1984	2038	0.415	4.739	-230.424	5.4108
2068	2076	0.415	4.739	-38188.7	11.692
1590	1734	0.415	4.739	-119.425	3.7761
1582	1724	0.415	4.739	-86.2559	4.9608
1984	2034	0.415	4.739	-285.839	5.5803
1980	2040	0.415	4.739	-183.675	5.2131
1978	2042	0.415	4.739	-158.313	5.1364
1986	2040	0.415	4.739	-231.087	5.3487
1572	1696	0.415	4.74	-117.089	6.0327
1986	2042	0.415	4.74	-211.789	5.2059
1600	1708	0.415	4.74	-185.228	4.066
1978	2024	0.415	4.74	-463.392	5.6982
1944	2046	0.414	4.74	-61.4134	4.9012
1608	1706	0.414	4.741	-243.28	3.5928
1610	1704	0.414	4.741	-283.497	3.5771
1608	1700	0.414	4.741	-281.868	3.8869
1940	2046	0.414	4.741	-56.4452	4.8661
1938	2050	0.414	4.741	-48.1753	4.6757
1978	2040	0.414	4.741	-171.937	5.2645
1944	2050	0.414	4.742	-54.3058	4.7436
1608	1724	0.414	4.742	-154.013	3.9338
1612	1706	0.414	4.742	-279.795	3.3745
1984	2044	0.414	4.742	-179.006	5.083
1988	2044	0.414	4.742	-212.652	5.1698
2000	2026	0.414	4.742	-1770.53	5.3513
1614	1706	0.414	4.743	-299.032	3.2891
2016	2024	0.414	4.743	-57583.5	7.9643
1982	2042	0.414	4.743	-178.508	5.2368
1986	2036	0.414	4.743	-282.11	5.5345
1942	2048	0.414	4.743	-54.7507	4.8911
1610	1700	0.414	4.743	-298.039	4.029
1940	2050	0.414	4.743	-49.9859	4.7257
1608	1704	0.414	4.744	-267.084	3.482
1984	2046	0.414	4.744	-166.257	4.9204
1572	1704	0.414	4.744	-108.138	5.4985
1576	1694	0.414	4.744	-128.016	6.1688
2436	2492	0.413	4.744	352.917	11.8523
1946	2054	0.413	4.744	-51.0692	4.5386
1938	2048	0.413	4.744	-50.6796	4.8143
1982	2040	0.413	4.745	-194.05	5.3747
1946	2044	0.413	4.745	-67.9765	5.0817
1570	1698	0.413	4.745	-113.037	5.9594
1980	2036	0.413	4.746	-222.252	5.3725
1590	1722	0.413	4.746	-103.913	4.6726
1572	1728	0.413	4.746	-69.3666	5.3634
1982	2022	0.413	4.746	-631.624	5.9249
1988	2046	0.413	4.746	-196.868	4.9968
1992	2020	0.413	4.746	-1438.56	6.7199
2452	2456	0.413	4.747	-76401.5	12.4617
1946	2056	0.413	4.747	-48.9846	4.3009
1944	2048	0.413	4.747	-57.1454	4.9004
1566	1736	0.413	4.747	-72.9597	4.714
1570	1702	0.413	4.747	-107.796	5.6734
1980	2022	0.413	4.747	-596.12	5.6037
1946	2042	0.413	4.748	-72.9842	5.1422
1594	1722	0.413	4.748	-114.173	4.3459
1978	2046	0.413	4.748	-135.078	4.9601
1980	2046	0.413	4.748	-143.871	4.9136
1980	2044	0.413	4.748	-154.565	5.0694
1940	2048	0.413	4.748	-52.5744	4.8724
1622	1720	0.413	4.748	-250.691	3.2383
1596	1722	0.413	4.748	-118.839	4.3343
1630	1716	0.413	4.748	-411.819	2.0302
2434	2492	0.413	4.748	316.735	10.4269
2006	2024	0.412	4.748	-5608.22	4.0407
1938	2044	0.412	4.748	-57.482	4.9539
1576	1726	0.412	4.748	-74.6497	5.2898
1978	2044	0.412	4.748	-145.004	5.1154
1576	1706	0.412	4.748	-109.991	5.3742
1978	2036	0.412	4.749	-207.576	5.4293
1994	2020	0.412	4.749	-1706.98	6.4805
1604	1694	0.412	4.749	-247.445	5.0525
1980	2038	0.412	4.749	-197.506	5.3844
1942	2054	0.412	4.749	-46.9212	4.5452
1986	2038	0.412	4.749	-248.847	5.5427
1990	2040	0.412	4.749	-278.188	5.4477
1942	2044	0.412	4.749	-62.1553	5.0546
1994	2018	0.412	4.749	-2193.47	6.8245
2064	2078	0.412	4.75	-16608.2	8.6965
1592	1722	0.412	4.75	-109.266	4.4413
1606	1694	0.412	4.75	-260.54	5.0608
1946	2058	0.412	4.75	-47.3541	4.1297
1628	1718	0.412	4.75	-360.451	2.1037
1938	2042	0.412	4.751	-61.5605	4.9998
2002	2022	0.412	4.751	-3982.36	4.9806
1986	2034	0.412	4.751	-309.62	5.7342
1990	2042	0.412	4.751	-254.014	5.2919
1626	1718	0.412	4.751	-320.305	2.674
1948	2046	0.412	4.751	-66.7596	4.9214
1628	1724	0.412	4.751	-335.653	2.3122
1982	2036	0.412	4.751	-234.799	5.5578
1990	2036	0.412	4.751	-342.625	5.6556
1978	2038	0.412	4.751	-184.8	5.4343
1992	2018	0.412	4.751	-1823.57	7.0874
1942	2056	0.412	4.752	-45.0261	4.3187
1946	2052	0.412	4.752	-53.1032	4.7169
1944	2054	0.412	4.752	-48.9355	4.5411
1948	2050	0.412	4.752	-58.906	4.7557
1942	2042	0.411	4.752	-66.6258	5.1103
1998	2022	0.411	4.753	-2195.78	5.6859
1588	1722	0.411	4.753	-99.3086	4.7177
1986	2044	0.411	4.753	-192.79	5.1895
1612	1696	0.411	4.753	-321.009	4.3564
1982	2046	0.411	4.753	-151.926	5.0486
1982	2044	0.411	4.753	-163.211	5.2139
1992	2040	0.411	4.753	-311.172	5.4388
1992	2036	0.411	4.754	-385.903	5.651
1976	2028	0.411	4.754	-332.626	5.3207
1980	2034	0.411	4.754	-243.237	5.5451
1944	2056	0.411	4.754	-46.9551	4.3079
1940	2044	0.411	4.754	-59.6406	5.0265
1608	1698	0.411	4.754	-290.149	4.1722
1620	1708	0.411	4.754	-357.351	2.7705
1944	2044	0.411	4.754	-64.9399	5.0718
1616	1722	0.411	4.754	-200.588	3.7555
1580	1724	0.411	4.754	-81.8255	5.1763
1608	1702	0.411	4.754	-279.501	3.6527
1610	1694	0.411	4.754	-291.089	5.0458
1582	1708	0.411	4.754	-118.593	5.0406
1986	2046	0.411	4.754	-178.909	5.0184
1598	1722	0.411	4.754	-123.704	4.2698
1620	1710	0.411	4.755	-312.649	3.1374
1938	2054	0.411	4.755	-43.4048	4.5112
1942	2058	0.411	4.755	-43.5355	4.155
1566	1732	0.411	4.755	-64.4624	5.3277
1940	2054	0.411	4.755	-45.0633	4.5438
1982	2038	0.411	4.756	-208.479	5.5593
1992	2042	0.411	4.756	-283.305	5.2788
2006	2026	0.41	4.756	-4246.16	3.9161
1940	2042	0.41	4.756	-63.8934	5.0785
1936	2046	0.41	4.757	-51.7623	4.8466
1610	1698	0.41	4.757	-306.746	4.3241
1944	2058	0.41	4.757	-45.4041	4.1389
1616	1708	0.41	4.757	-300.71	3.2697
1942	2052	0.41	4.757	-48.7648	4.7168
1948	2048	0.41	4.757	-62.0438	4.9173
1978	2034	0.41	4.757	-226.997	5.6014
1610	1702	0.41	4.757	-295.868	3.787
1976	2042	0.41	4.757	-149.454	5.1024
1974	2042	0.41	4.757	-141.318	5.1638
1944	2042	0.41	4.757	-69.6586	5.1307
1940	2056	0.41	4.758	-43.2365	4.3258
1590	1692	0.41	4.758	-170.312	5.9823
1616	1706	0.41	4.758	-326.508	3.2307
1938	2056	0.41	4.758	-41.6226	4.3046
1974	2028	0.41	4.759	-311.694	5.4412
1976	2026	0.41	4.759	-379.272	5.4458
1620	1720	0.41	4.759	-228.229	3.5595
1990	2034	0.41	4.759	-377.125	5.8801
1622	1710	0.41	4.759	-344.658	2.8128
1944	2052	0.41	4.759	-50.8626	4.7174
1600	1722	0.41	4.759	-128.858	4.3839
1990	2038	0.41	4.76	-300.016	5.662
1936	2050	0.41	4.76	-45.9045	4.7253
1938	2052	0.41	4.76	-45.1419	4.6668
1982	2034	0.409	4.76	-256.778	5.746
1992	2034	0.409	4.76	-425.873	5.8867
1588	1692	0.409	4.76	-162.75	5.9761
1976	2040	0.409	4.761	-162.192	5.2283
1978	2022	0.409	4.761	-547.649	5.7377
1974	2040	0.409	4.761	-153.248	5.2922
1974	2046	0.409	4.761	-120.952	4.9835
2004	2028	0.409	4.761	-2464.44	4.1171
1618	1708	0.409	4.762	-329.281	2.89
1732	1740	0.409	4.762	58657.4	13.325
1940	2058	0.409	4.762	-41.7892	4.1699
1608	1694	0.409	4.762	-274.799	4.9357
1948	2054	0.409	4.762	-53.0005	4.5444
1950	2046	0.409	4.762	-69.1447	4.9827
1946	2040	0.409	4.762	-77.939	5.2936
1940	2052	0.409	4.762	-46.8401	4.7092
1950	2050	0.409	4.762	-60.9609	4.8128
1976	2032	0.409	4.762	-249.044	5.4246
1976	2046	0.409	4.763	-127.716	4.9285
1992	2038	0.409	4.763	-336.153	5.6614
1612	1732	0.409	4.763	-197.253	3.1279
1586	1722	0.409	4.763	-94.0823	4.9153
1626	1710	0.409	4.763	-414.176	2.4595
1602	1708	0.409	4.763	-191.107	3.9993
2434	2488	0.409	4.763	403.772	10.9174
1936	2048	0.409	4.764	-48.2743	4.8584
2000	2028	0.409	4.764	-1454.87	5.1794
1938	2058	0.409	4.764	-40.195	4.1605
1974	2044	0.409	4.764	-129.673	5.1379
1948	2056	0.409	4.764	-50.8254	4.3034
1976	2030	0.409	4.764	-281.015	5.5472
1938	2040	0.409	4.764	-65.5618	5.1343
1984	2048	0.408	4.765	-151.385	4.9745
1994	2036	0.408	4.765	-433.704	5.5386
1976	2044	0.408	4.765	-137.01	5.0817
1978	2048	0.408	4.765	-123.631	4.9987
1990	2020	0.408	4.765	-1199.61	6.6864
1994	2040	0.408	4.765	-347.624	5.3341
1946	2060	0.408	4.765	-45.7597	3.9581
1580	1736	0.408	4.765	-99.0647	4.1464
1974	2032	0.408	4.765	-234.246	5.5152
1624	1710	0.408	4.765	-376.851	2.5793
1948	2044	0.408	4.765	-70.6732	5.0974
1976	1980	0.408	4.766	351401	16.794
1974	2026	0.408	4.766	-354.813	5.5792
1980	2048	0.408	4.766	-131.49	4.9589
1568	1730	0.408	4.766	-64.9361	5.3916
1996	2030	0.408	4.766	-765.828	5.9308
1990	2044	0.408	4.767	-230.097	5.2776
1612	1694	0.408	4.767	-313.657	4.8553
1942	2040	0.408	4.767	-71.0215	5.2557
1586	1692	0.408	4.767	-153.836	6.1474
1950	2048	0.408	4.767	-64.2307	4.9762
1948	2058	0.408	4.768	-49.1248	4.1309
1632	1718	0.408	4.768	-447.656	1.4897
1564	1734	0.408	4.768	-64.6297	5.234
1974	2030	0.408	4.768	-263.965	5.6455
1580	1708	0.408	4.768	-112.079	5.2797
1994	2042	0.408	4.768	-315.671	5.1743
1960	2046	0.407	4.768	-88.3853	4.73
2000	2024	0.407	4.769	-2140.8	5.7216
1936	2044	0.407	4.769	-54.6572	4.9949
1984	2020	0.407	4.769	-826.541	6.1073
1942	2060	0.407	4.769	-42.0759	3.9919
1948	2042	0.407	4.769	-75.9185	5.1597
1948	2052	0.407	4.769	-55.1206	4.7248
2434	2490	0.407	4.769	345.466	10.8173
1592	1692	0.407	4.77	-179.171	5.766
1990	2046	0.407	4.77	-212.87	5.0942
1988	2048	0.407	4.771	-178.34	5.0589
1940	2040	0.407	4.771	-68.066	5.2199
1944	2060	0.407	4.771	-43.884	3.9704
1952	2046	0.407	4.771	-72.6758	4.89
1564	1736	0.407	4.771	-68.6111	4.9215
2004	2022	0.407	4.771	-5593.29	4.0556
2010	2016	0.407	4.771	-95046	5.8207
1574	1694	0.407	4.771	-119.935	6.3742
1628	1716	0.407	4.771	-371.557	2.247
1976	2036	0.407	4.771	-195.464	5.3898
1590	1710	0.407	4.771	-130.259	4.7944
1614	1696	0.407	4.772	-339.033	4.4038
1994	2034	0.407	4.772	-479.492	5.7821
1596	1650	0.407	4.772	-2047.1	7.7753
1626	1712	0.407	4.772	-384.407	2.6321
1952	2050	0.407	4.772	-63.9241	4.7295
1982	2048	0.407	4.772	-138.706	5.0914
1936	2042	0.407	4.772	-58.4549	5.0427
1990	2016	0.407	4.772	-1861.37	7.5586
1976	2038	0.407	4.772	-174.251	5.3955
1574	1726	0.407	4.772	-70.4932	5.4912
1578	1724	0.407	4.772	-77.6907	5.3019
1944	2040	0.407	4.772	-74.3071	5.2803
1950	2054	0.407	4.772	-54.8115	4.5986
1614	1694	0.407	4.772	-333.158	4.8518
1974	2036	0.406	4.773	-184.362	5.4626
1974	2038	0.406	4.773	-164.571	5.4606
2436	2490	0.406	4.773	384.542	12.3556
1612	1704	0.406	4.773	-304.055	3.3986
1594	1692	0.406	4.774	-187.025	5.708
1614	1708	0.406	4.774	-271.111	3.5061
1992	2044	0.406	4.774	-255.732	5.2698
1978	2050	0.406	4.774	-115.968	4.8582
1584	1722	0.406	4.774	-89.3511	5.0663
1574	1706	0.406	4.774	-103.173	5.6056
1936	2054	0.406	4.774	-41.367	4.573
1994	2038	0.406	4.774	-375.897	5.5643
1950	2056	0.406	4.775	-52.5458	4.3556
1624	1718	0.406	4.775	-290.199	2.8982
2002	2030	0.406	4.775	-1410.33	5.3601
1974	2048	0.406	4.776	-110.933	5.0149
1950	2044	0.406	4.776	-73.2276	5.161
1626	1716	0.406	4.776	-328.875	2.8459
1980	2050	0.406	4.776	-123.25	4.8183
1956	2046	0.406	4.776	-80.136	4.7897
1940	2060	0.406	4.776	-40.3721	4.015
1632	1716	0.406	4.776	-466.294	1.5375
1990	2018	0.406	4.776	-1496.73	7.0201
1986	2048	0.406	4.776	-162.568	5.0734
1952	2048	0.406	4.776	-67.4235	4.8899
1630	1714	0.405	4.776	-443.404	1.9447
1588	1710	0.405	4.777	-124.291	4.8345
1596	1692	0.405	4.777	-194.636	5.7324
1996	2032	0.405	4.777	-656.975	5.7356
1962	2046	0.405	4.777	-92.1996	4.7448
1960	2048	0.405	4.777	-81.5544	4.7518
1984	2050	0.405	4.777	-141.617	4.8292
1970	2046	0.405	4.777	-109.561	4.9068
1584	1692	0.405	4.777	-145.6	6.2752
1960	2050	0.405	4.777	-76.9521	4.6066
2080	2086	0.405	4.777	-94445.5	12.3268
1960	2044	0.405	4.778	-94.2521	4.8883
1976	2048	0.405	4.778	-117.013	4.9661
1960	2042	0.405	4.778	-102.086	4.9228
1970	2042	0.405	4.778	-127.625	5.0848
1740	1766	0.405	4.778	-9109.38	5.2178
1592	1710	0.405	4.779	-137.231	4.5449
1936	2056	0.405	4.779	-39.6566	4.3779
1992	2046	0.405	4.779	-236.001	5.0824
1936	2052	0.405	4.779	-43.0343	4.7197
1594	1710	0.405	4.779	-143.55	4.4479
1950	2058	0.405	4.779	-50.7719	4.1835
1998	2030	0.405	4.779	-919.146	5.7241
1568	1700	0.405	4.779	-103.188	5.9954
1938	2060	0.405	4.779	-38.8015	4.0173
1950	2052	0.405	4.78	-57.0203	4.7797
1956	2050	0.405	4.78	-70.1366	4.647
1950	2042	0.405	4.78	-78.7013	5.2258
1958	2046	0.405	4.78	-83.6769	4.8174
1570	1696	0.405	4.78	-109.648	6.2463
1986	2020	0.405	4.78	-913.653	6.4013
1596	1710	0.404	4.781	-149.58	4.4403
1604	1708	0.404	4.781	-197.037	4.0797
1976	2034	0.404	4.781	-213.622	5.5581
1610	1708	0.404	4.781	-232.97	3.9401
1570	1728	0.404	4.781	-65.4175	5.5721
1634	1720	0.404	4.781	-458.009	1.599
1970	2044	0.404	4.782	-117.299	5.0592
1982	2050	0.404	4.782	-130.008	4.9432
1602	1722	0.404	4.782	-132.483	4.3582
1570	1704	0.404	4.782	-101.324	5.7297
1956	2048	0.404	4.783	-74.1455	4.8007
1948	2060	0.404	4.783	-47.4566	3.9588
1972	2046	0.404	4.783	-113.933	5.0435
1972	2042	0.404	4.783	-132.752	5.2329
1974	2034	0.404	4.783	-201.355	5.6336
1974	2050	0.404	4.783	-104.177	4.875
1952	2054	0.404	4.783	-57.3606	4.5234
1612	1708	0.404	4.783	-252.577	3.6442
1606	1708	0.404	4.784	-207.406	4.0632
1970	2040	0.404	4.784	-138.184	5.2108
1626	1714	0.404	4.784	-355.088	2.7045
1994	2008	0.404	4.784	-12224.3	7.7705
1618	1710	0.403	4.785	-285.666	3.3635
1948	2040	0.403	4.785	-81.1081	5.3142
1962	2042	0.403	4.785	-106.71	4.9311
1952	2044	0.403	4.785	-77.0603	5.0652
1594	1650	0.403	4.785	-1926.15	7.6154
1936	2058	0.403	4.785	-38.2678	4.2461
1962	2044	0.403	4.785	-98.4138	4.9004
2016	2026	0.403	4.785	-34401.9	6.5552
1964	2046	0.403	4.785	-95.3206	4.8682
1958	2050	0.403	4.785	-73.086	4.6791
1976	2024	0.403	4.785	-432.575	5.6425
1962	2048	0.403	4.786	-84.9881	4.7701
1592	1734	0.403	4.786	-123.721	3.6853
1976	2050	0.403	4.786	-109.82	4.8276
1586	1710	0.403	4.786	-117.418	5.0466
1946	2038	0.403	4.786	-82.4547	5.493
1598	1692	0.403	4.787	-202.615	5.6868
1988	2050	0.403	4.787	-166.349	4.9068
1936	2040	0.403	4.787	-62.1651	5.1775
1952	2056	0.403	4.787	-54.9402	4.2817
1612	1700	0.403	4.787	-317.405	3.93
2432	2492	0.403	4.787	269.623	9.2846
1614	1722	0.403	4.787	-181.625	4.0176
1962	2050	0.403	4.787	-80.1231	4.6277
1578	1708	0.403	4.787	-105.926	5.4168
1958	2048	0.403	4.787	-77.3369	4.8307
1984	2018	0.403	4.787	-1008.52	6.3289
1568	1698	0.403	4.787	-106.115	6.1669
1994	2044	0.403	4.788	-283.97	5.1777
1972	2044	0.403	4.788	-121.983	5.2016
1954	2046	0.403	4.788	-75.56	4.9287
1938	2038	0.403	4.788	-69.1851	5.3188
1956	2044	0.403	4.788	-85.1993	4.9577
1960	2040	0.402	4.789	-110.027	5.0548
1954	2050	0.402	4.789	-66.3638	4.7692
1952	2042	0.402	4.789	-82.9404	5.1237
1568	1702	0.402	4.789	-101.23	5.8906
1992	2012	0.402	4.789	-4284.11	7.9821
1598	1710	0.402	4.789	-155.868	4.3721
1972	2040	0.402	4.789	-143.736	5.3658
1970	2048	0.402	4.789	-100.657	4.9373
1946	2062	0.402	4.789	-43.9344	3.8604
1630	1712	0.402	4.789	-476.356	1.9999
1952	2052	0.402	4.79	-59.7239	4.7016
1986	2050	0.402	4.79	-151.953	4.922
1622	1718	0.402	4.79	-264.399	3.2023
1582	1722	0.402	4.79	-85.1093	5.2235
1628	1714	0.402	4.79	-400.717	2.1232
1624	1712	0.402	4.79	-347.12	2.843
1628	1712	0.402	4.79	-432.5	2.0978
1998	2032	0.402	4.791	-781.403	5.5316
1956	2042	0.402	4.791	-91.982	5.0046
1958	2044	0.402	4.791	-89.0618	4.9835
1942	2038	0.402	4.791	-75.0012	5.4506
1608	1708	0.402	4.792	-219.262	3.8988
1616	1694	0.402	4.792	-361.273	4.9062
1934	2046	0.402	4.792	-49.471	4.8475
1618	1720	0.402	4.792	-209.681	3.7714
2004	2030	0.402	4.792	-1768.93	5.0282
1952	2058	0.402	4.792	-53.0367	4.1141
1590	1650	0.402	4.792	-1516.36	8.9714
1964	2042	0.402	4.792	-110.405	5.0595
1942	2062	0.402	4.792	-40.4113	3.9001
1582	1692	0.401	4.793	-138.379	6.4121
1934	2050	0.401	4.793	-43.9314	4.7315
1954	2048	0.401	4.793	-70.0404	4.9295
1958	2042	0.401	4.793	-96.2714	5.0278
1974	2024	0.401	4.793	-404.047	5.788
1964	2044	0.401	4.793	-101.778	5.0259
1590	1720	0.401	4.793	-101.246	4.9405
2002	2032	0.401	4.794	-1170.11	5.1625
1576	1724	0.401	4.794	-73.8526	5.4748
1946	2036	0.401	4.794	-90.4385	5.5321
1630	1724	0.401	4.794	-357.542	2.5402
1994	2046	0.401	4.794	-261.468	4.9895
1600	1692	0.401	4.794	-211.076	5.8622
1944	2062	0.401	4.794	-42.1449	3.8747
1970	2050	0.401	4.795	-94.6394	4.799
1988	2014	0.401	4.795	-2104.72	7.8065
1964	2048	0.401	4.795	-87.8208	4.8911
1968	2046	0.401	4.795	-103.802	4.9434
1962	2040	0.401	4.795	-115.14	5.0601
1950	2060	0.401	4.795	-49.0308	4.012
1984	2016	0.401	4.795	-1227.56	6.7051
1990	2048	0.401	4.795	-192.337	5.1605
1994	2014	0.401	4.795	-3701.2	8.3137
1956	2054	0.401	4.795	-62.6621	4.4579
1940	2038	0.401	4.796	-71.8382	5.411
1966	2046	0.401	4.796	-99.605	4.8831
1564	1732	0.401	4.796	-60.2892	5.5756
1950	2040	0.401	4.796	-84.1225	5.3831
1972	2048	0.401	4.796	-104.627	5.0697
1938	2036	0.401	4.796	-75.4944	5.346
1614	1704	0.401	4.796	-321.7	3.4297
1572	1726	0.401	4.796	-67.1443	5.6154
1732	1738	0.401	4.796	111026	12.8768
1600	1710	0.401	4.796	-162.537	4.5069
1964	2050	0.4	4.796	-82.7665	4.7474
2000	2022	0.4	4.797	-2789.41	5.7357
1594	1720	0.4	4.797	-110.998	4.6368
1632	1722	0.4	4.797	-411.653	2.0084
1934	2048	0.4	4.797	-46.1907	4.8582
1584	1710	0.4	4.797	-111.179	5.2094
1944	2038	0.4	4.797	-78.5227	5.479
1572	1694	0.4	4.797	-113.787	6.4791
1592	1720	0.4	4.797	-106.356	4.7222
1970	2038	0.4	4.798	-148.207	5.3779
1622	1712	0.4	4.798	-315.515	3.1414
1960	2054	0.4	4.799	-68.4297	4.437
1596	1720	0.4	4.799	-115.331	4.6362
1942	2036	0.4	4.799	-82.0354	5.4847
2432	2488	0.4	4.799	338.607	9.5045
1986	2018	0.4	4.799	-1119.33	6.6693
1588	1720	0.4	4.799	-96.8478	4.9803
1968	2042	0.4	4.799	-120.587	5.131
1960	2052	0.4	4.799	-71.56	4.5958
1620	1718	0.4	4.799	-240.055	3.5434
1956	2052	0.4	4.799	-65.3757	4.6279
1940	2062	0.4	4.8	-38.7639	3.9302
1572	1706	0.4	4.8	-97.8753	5.7369
2064	2080	0.4	4.8	-11094.2	8.5966
1622	1708	0.399	4.801	-387.306	2.6422
1612	1698	0.399	4.801	-326.589	4.2365
1954	2054	0.399	4.801	-59.4694	4.5655
2008	2024	0.399	4.801	-7922.21	3.7941
1972	2050	0.399	4.801	-98.3619	4.9273
1970	2036	0.399	4.801	-165.643	5.3777
1612	1722	0.399	4.801	-169.959	4.1461
1956	2056	0.399	4.801	-59.896	4.2206
1970	2032	0.399	4.801	-209.47	5.4218
1968	2044	0.399	4.801	-110.984	5.1001
1936	2060	0.399	4.802	-36.913	4.1157
1604	1722	0.399	4.802	-136.046	4.4547
1562	1736	0.399	4.802	-64.1509	5.1618
1966	2042	0.399	4.802	-115.565	5.0705
1954	2044	0.399	4.802	-80.1713	5.1046
1624	1716	0.399	4.802	-297.33	3.0808
1964	2040	0.399	4.802	-119.168	5.1916
1566	1730	0.399	4.803	-61.1378	5.6293
1958	2054	0.399	4.803	-65.1763	4.4955
1620	1712	0.399	4.803	-285.305	3.4948
1966	2044	0.399	4.803	-106.434	5.0396
1612	1702	0.399	4.803	-315.115	3.686
1940	2036	0.399	4.803	-78.4764	5.4426
1972	2038	0.399	4.803	-154.114	5.5398
1618	1730	0.399	4.803	-227.96	3.1594
1610	1722	0.399	4.804	-158.064	4.3805
1938	2062	0.399	4.804	-37.2319	3.9429
1952	2040	0.398	4.804	-88.7844	5.2767
1954	2056	0.398	4.805	-56.9254	4.3241
1934	2044	0.398	4.805	-52.2009	4.9922
1956	2040	0.398	4.805	-98.7832	5.1483
2006	2028	0.398	4.805	-3248.46	3.9516
1966	2048	0.398	4.805	-91.6843	4.9088
2000	2030	0.398	4.805	-1101.7	5.758
1968	2048	0.398	4.805	-95.4798	4.9693
1972	2032	0.398	4.806	-217.969	5.6171
1944	2036	0.398	4.806	-85.9918	5.5165
1958	2052	0.398	4.806	-68.0578	4.662
1580	1722	0.398	4.806	-80.6861	5.4379
1970	2028	0.398	4.806	-277.009	5.3392
1996	2040	0.398	4.806	-384.506	5.4662
1992	2048	0.398	4.806	-212.432	5.1588
1618	1706	0.398	4.806	-349.542	3.0902
1972	2036	0.398	4.806	-172.291	5.5497
1986	2016	0.398	4.806	-1367.49	7.1021
1958	2040	0.398	4.806	-103.525	5.1694
1954	2042	0.398	4.806	-86.3622	5.1628
1978	2052	0.398	4.806	-107.022	4.8616
1606	1722	0.398	4.806	-142.325	4.4621
1992	2010	0.398	4.806	-5772.75	8.4589
1580	1692	0.398	4.807	-130.819	6.6092
1616	1710	0.398	4.807	-258.243	3.8355
1954	2052	0.398	4.807	-61.9521	4.7426
1934	2054	0.398	4.807	-39.5797	4.595
1624	1714	0.398	4.807	-320.625	2.9377
1598	1720	0.398	4.807	-119.804	4.5877
1582	1736	0.398	4.807	-101.981	4.1463
1966	2050	0.398	4.808	-86.3435	4.767
1700	1718	0.398	4.808	-19219.9	8.5928
1996	2042	0.398	4.808	-348.736	5.2909
1562	1734	0.398	4.808	-60.2471	5.4948
1968	2040	0.398	4.808	-130.36	5.2621
1948	2062	0.398	4.808	-45.5437	3.8621
1960	2056	0.398	4.808	-65.259	4.2068
1972	2028	0.398	4.808	-288.462	5.5657
1946	2032	0.398	4.808	-109.548	5.6627
1960	2038	0.398	4.808	-117.491	5.2324
2436	2488	0.398	4.808	441.495	12.6823
1946	2064	0.398	4.808	-42.3232	3.7558
1968	2050	0.397	4.809	-89.8704	4.8276
1970	2030	0.397	4.809	-235.444	5.546
1586	1720	0.397	4.809	-91.8077	5.1694
2006	2030	0.397	4.809	-2271.59	4.9483
1962	2052	0.397	4.81	-74.4364	4.6203
1592	1650	0.397	4.81	-1749.41	7.949
1952	2060	0.397	4.81	-51.1675	3.9478
1948	2038	0.397	4.81	-85.8368	5.5167
1576	1708	0.397	4.81	-100.269	5.6095
1980	2052	0.397	4.81	-113.585	4.8275
1962	2054	0.397	4.81	-71.1235	4.4656
1942	2064	0.397	4.81	-38.9502	3.7989
1958	2056	0.397	4.81	-62.2436	4.2603
1614	1732	0.397	4.81	-205.245	3.3143
2432	2490	0.397	4.81	291.957	9.5793
1956	2058	0.397	4.81	-57.6962	4.0654
1934	2052	0.397	4.811	-41.1997	4.7305
1934	2042	0.397	4.811	-55.7394	5.0431
1992	2014	0.397	4.811	-2979.65	8.5498
1936	2038	0.397	4.811	-65.5162	5.3612
2436	2494	0.397	4.811	299.316	11.5743
1966	2040	0.397	4.811	-124.85	5.2011
1954	2058	0.397	4.811	-54.9171	4.16
1990	2050	0.397	4.812	-179.263	5.0012
1938	2032	0.397	4.812	-90.3708	5.4481
1620	1692	0.397	4.812	-386.658	5.3908
1996	2036	0.397	4.812	-480.979	5.7034
1934	2056	0.397	4.812	-37.9187	4.4137
1608	1722	0.397	4.812	-149.692	4.3399
1740	1764	0.397	4.812	-9573.85	4.4576
2008	2026	0.397	4.812	-5797.41	3.7522
1980	2020	0.397	4.812	-670.231	6.0529
1944	2064	0.397	4.812	-40.6156	3.7706
1972	2030	0.397	4.812	-244.99	5.7549
1974	2052	0.396	4.813	-96.3256	4.873
1624	1728	0.396	4.813	-273.355	3.1705
1594	1734	0.396	4.813	-128.15	3.7021
1582	1710	0.396	4.813	-105.643	5.3776
1942	2032	0.396	4.813	-98.7684	5.6004
1976	2022	0.396	4.813	-509.955	5.6826
1962	2038	0.396	4.813	-123.089	5.2339
2004	2032	0.396	4.814	-1446.22	4.8564
2072	2078	0.396	4.814	-89967.6	17.1602
1600	1720	0.396	4.814	-124.534	4.7093
1590	1712	0.396	4.814	-120.961	5.0099
1970	2034	0.396	4.814	-180.621	5.545
1984	2052	0.396	4.815	-130.054	4.8459
1960	2036	0.396	4.815	-130.498	5.239
1978	2054	0.396	4.816	-101.796	4.7206
2000	2032	0.396	4.816	-928.577	5.5447
1976	2052	0.396	4.816	-101.439	4.831
2454	2460	0.395	4.817	45048.7	19.9997
1982	2020	0.395	4.817	-706.287	6.4219
1946	2034	0.395	4.817	-96.9193	5.7294
1628	1710	0.395	4.817	-457.973	2.119
1574	1724	0.395	4.817	-69.7104	5.6758
1982	2052	0.395	4.818	-119.681	4.951
1622	1716	0.395	4.818	-270.466	3.3908
1940	2064	0.395	4.818	-37.3544	3.8351
1590	1718	0.395	4.818	-105.335	4.9659
1568	1728	0.395	4.818	-61.8189	5.7693
1940	2032	0.395	4.819	-94.2068	5.5525
1622	1714	0.395	4.819	-291.445	3.2479
1996	2038	0.395	4.819	-415.287	5.7209
1988	2012	0.395	4.819	-2843.58	7.3205
1970	2026	0.395	4.819	-314.332	5.4729
1588	1712	0.395	4.819	-115.483	5.0487
1938	2034	0.395	4.819	-80.5769	5.5275
1948	2036	0.395	4.819	-94.2128	5.5591
1584	1720	0.395	4.819	-87.2611	5.3122
1972	2034	0.395	4.82	-187.815	5.7262
1964	2052	0.395	4.82	-76.8495	4.7388
1934	2058	0.395	4.82	-36.545	4.2982
1974	2054	0.395	4.82	-91.7043	4.7309
1598	1650	0.395	4.82	-2134.37	7.587
1964	2038	0.395	4.82	-127.421	5.3677
1972	2026	0.395	4.82	-327.301	5.7156
1962	2036	0.395	4.82	-136.922	5.2363
1962	2056	0.394	4.821	-67.7698	4.2383
1950	2062	0.394	4.821	-47.0331	3.9165
1980	2054	0.394	4.821	-107.981	4.6869
1950	2038	0.394	4.821	-89.0672	5.5876
1592	1712	0.394	4.821	-127.338	4.7741
1958	2058	0.394	4.821	-59.899	4.1109
1964	2054	0.394	4.821	-73.4053	4.5849
1970	2052	0.394	4.821	-87.6438	4.7968
1960	2058	0.394	4.821	-62.7044	4.0676
1944	2032	0.394	4.821	-103.811	5.6415
1616	1720	0.394	4.821	-190.571	4.1996
1594	1712	0.394	4.821	-133.107	4.6838
1614	1700	0.394	4.822	-332.921	4.0478
1998	2040	0.394	4.822	-444.648	5.3136
2434	2486	0.394	4.822	444.666	11.4337
1602	1692	0.394	4.822	-216.459	5.8346
1936	2036	0.394	4.822	-71.2712	5.399
1954	2040	0.394	4.822	-92.5197	5.3166
1974	2022	0.394	4.822	-475.22	5.8508
1942	2034	0.394	4.822	-87.7012	5.6755
1938	2064	0.394	4.823	-35.8558	3.8577
1594	1718	0.394	4.823	-115.59	4.6565
1994	2048	0.394	4.823	-234.424	5.0843
1592	1718	0.394	4.823	-110.71	4.7435
1996	2034	0.394	4.823	-531.433	5.9751
1618	1692	0.394	4.823	-358.024	5.4129
1568	1696	0.394	4.823	-102.897	6.4498
1588	1718	0.394	4.823	-100.701	5.0068
1602	1710	0.394	4.824	-166.891	4.4849
1578	1722	0.394	4.824	-76.5882	5.5619
1566	1700	0.394	4.824	-96.3096	6.257
1616	1692	0.394	4.824	-328.443	5.6574
1568	1704	0.394	4.824	-95.1182	5.9512
1968	2038	0.394	4.824	-139.584	5.4358
1596	1712	0.393	4.825	-138.505	4.6848
1976	2054	0.393	4.825	-96.5296	4.6902
1992	2050	0.393	4.825	-197.541	4.9984
1998	2042	0.393	4.825	-401.452	5.1398
1978	2020	0.393	4.825	-615.198	6.1832
1616	1696	0.393	4.825	-361.126	4.6132
1620	1714	0.393	4.826	-263.868	3.5994
1596	1718	0.393	4.826	-120.122	4.6573
1578	1692	0.393	4.826	-123.638	6.7045
1970	2054	0.393	4.826	-83.529	4.6527
1946	2030	0.393	4.826	-120.034	5.8297
1936	2062	0.393	4.826	-35.3986	4.0519
1996	2044	0.393	4.827	-312.844	5.2932
1964	2036	0.393	4.827	-141.817	5.3761
1596	1734	0.393	4.827	-133.403	3.7354
1940	2034	0.393	4.827	-83.814	5.6298
1948	2064	0.393	4.827	-43.8535	3.759
1998	2036	0.393	4.827	-562.016	5.5393
1960	2032	0.393	4.828	-162.684	5.3007
1620	1716	0.393	4.828	-245.227	3.7342
1934	2040	0.393	4.828	-59.1778	5.1804
2008	2030	0.393	4.828	-2943.31	4.8991
1956	2038	0.393	4.828	-105.085	5.3396
1958	2038	0.393	4.828	-110.276	5.3577
1946	2028	0.393	4.828	-136.604	5.7303
1982	2054	0.393	4.828	-113.796	4.8045
1580	1710	0.392	4.828	-99.8743	5.6068
1972	2052	0.392	4.828	-91.0434	4.9222
1586	1712	0.392	4.829	-109.156	5.2525
1984	2054	0.392	4.829	-123.448	4.7048
1966	2038	0.392	4.829	-133.608	5.3751
1632	1714	0.392	4.829	-498.292	1.5575
1952	2038	0.392	4.829	-94.1385	5.4775
1944	2034	0.392	4.83	-92.0195	5.712
1986	2052	0.392	4.83	-139.258	4.9407
1988	2052	0.392	4.83	-152.025	4.9312
1968	2036	0.392	4.83	-155.693	5.443
1954	2060	0.392	4.83	-52.9407	3.998
2010	2024	0.392	4.83	-11231.4	4.044
1950	2036	0.392	4.831	-97.8255	5.6345
1570	1726	0.392	4.831	-63.3082	5.8216
1962	2032	0.392	4.831	-171.311	5.2872
1966	2052	0.392	4.831	-80.0969	4.7614
1590	1714	0.392	4.832	-113.969	5.0412
1938	2030	0.392	4.832	-98.3154	5.6004
1956	2060	0.392	4.832	-55.5388	3.9121
1942	2030	0.392	4.832	-107.831	5.7586
1996	2046	0.392	4.832	-287.743	5.0914
1964	2056	0.392	4.832	-69.9143	4.3577
1618	1718	0.391	4.833	-219.909	3.775
1566	1698	0.391	4.833	-98.9531	6.4256
1586	1718	0.391	4.833	-95.3749	5.2011
1566	1702	0.391	4.833	-94.4613	6.1583
1968	2052	0.391	4.833	-83.3107	4.8224
1966	2054	0.391	4.833	-76.4578	4.6103
1942	2028	0.391	4.834	-122.115	5.6548
2434	2494	0.391	4.834	266.707	10.3703
1998	2038	0.391	4.834	-481.444	5.5763
1972	2054	0.391	4.834	-86.7665	4.7757
1960	2034	0.391	4.835	-141.507	5.4147
1582	1720	0.391	4.835	-83.1698	5.4622
1566	1738	0.391	4.835	-75.6743	4.641
1598	1712	0.391	4.835	-144.07	4.6321
1620	1706	0.391	4.835	-371.919	3.1931
2006	2032	0.391	4.835	-1824.35	4.7752
1568	1738	0.391	4.835	-79.2432	4.5207
1966	2036	0.391	4.835	-148.89	5.3809
1598	1718	0.391	4.835	-124.779	4.6105
1962	2058	0.391	4.836	-65.0536	4.1058
1574	1708	0.391	4.836	-94.0585	5.8377
1598	1648	0.391	4.836	-2921.04	7.3472
1964	2032	0.391	4.836	-177.662	5.4395
1614	1698	0.391	4.836	-342.366	4.3636
1590	1716	0.391	4.836	-107.731	5.0912
1968	2054	0.39	4.836	-79.4853	4.6731
1968	2032	0.39	4.836	-196.026	5.5023
1588	1714	0.39	4.837	-108.883	5.08
1618	1712	0.39	4.837	-260.227	3.7383
1978	2056	0.39	4.837	-96.4854	4.4928
1952	2062	0.39	4.837	-49.027	3.8597
1938	2028	0.39	4.837	-110.633	5.5041
1560	1736	0.39	4.837	-59.8881	5.3947
1958	2036	0.39	4.838	-122.123	5.3784
1934	2060	0.39	4.838	-35.206	4.1849
1584	1736	0.39	4.838	-105.05	4.1737
1564	1738	0.39	4.838	-71.7852	4.7695
1590	1652	0.39	4.838	-1287.4	8.8062
1588	1650	0.39	4.838	-1362.29	8.7952
1956	2036	0.39	4.838	-116.168	5.3628
1592	1714	0.39	4.838	-119.871	4.8138
1940	2030	0.39	4.838	-102.665	5.7081
1628	1726	0.39	4.838	-316.656	2.9368
1974	2056	0.39	4.838	-87.0265	4.506
1980	2018	0.39	4.838	-809.052	6.2552
1948	2032	0.39	4.838	-114.283	5.6985
1998	2034	0.39	4.838	-623.24	5.8229
1570	1738	0.39	4.839	-82.5287	4.4609
1594	1714	0.39	4.839	-125.214	4.7267
1962	2034	0.39	4.839	-148.687	5.4079
1634	1716	0.39	4.839	-518.664	1.343
1594	1652	0.39	4.839	-1602.48	7.6148
1562	1732	0.39	4.839	-56.1679	5.8366
1584	1712	0.39	4.839	-103.45	5.4065
2010	2030	0.39	4.839	-3808.14	5.1651
1570	1694	0.39	4.839	-106.406	6.6872
1614	1702	0.39	4.839	-330.756	3.8014
1602	1720	0.39	4.839	-127.663	4.7058
1614	1710	0.39	4.84	-231.808	4.1284
1570	1706	0.39	4.84	-91.6468	5.9709
2002	2036	0.39	4.84	-802.996	5.2578
2002	2040	0.39	4.84	-617.959	5.0606
1952	2036	0.39	4.84	-103.608	5.516
2454	2462	0.389	4.84	23995.3	17.2618
1634	1718	0.389	4.84	-493.757	1.3832
2010	2026	0.389	4.84	-7997.08	3.9569
1944	2030	0.389	4.841	-113.514	5.8053
1950	2064	0.389	4.841	-45.2646	3.8157
1734	1738	0.389	4.841	287027	10.8751
2006	2022	0.389	4.841	-8120.07	3.6735
1572	1724	0.389	4.841	-66.3772	5.8006
1982	2018	0.389	4.841	-851.115	6.6684
1588	1716	0.389	4.841	-102.988	5.1294
1940	2028	0.389	4.841	-115.927	5.607
1970	2056	0.389	4.842	-79.3669	4.4299
1592	1716	0.389	4.842	-113.237	4.8709
1744	1756	0.389	4.842	-44424.5	4.3674
1596	1714	0.389	4.842	-130.178	4.7299
1594	1716	0.389	4.842	-118.214	4.7869
2438	2492	0.389	4.842	367.412	13.0031
1600	1648	0.389	4.843	-3106.77	8.6682
1584	1718	0.389	4.843	-90.5803	5.3474
1980	2056	0.389	4.843	-102.267	4.4577
1960	2030	0.389	4.843	-181.299	5.4363
1600	1712	0.389	4.843	-149.967	4.7702
1604	1692	0.389	4.843	-221.87	5.9441
1944	2028	0.389	4.844	-128.849	5.7043
1600	1718	0.389	4.844	-129.708	4.7376
1622	1692	0.389	4.844	-417.873	5.3418
1614	1692	0.389	4.844	-297.514	5.7552
1618	1694	0.389	4.844	-383.615	4.8665
1994	2050	0.389	4.844	-217.524	4.9255
1976	2056	0.389	4.844	-91.5479	4.4651
1948	2034	0.389	4.844	-101.01	5.7605
1986	2054	0.389	4.844	-132.113	4.7962
1958	2060	0.389	4.844	-57.5998	3.9639
1564	1730	0.389	4.844	-57.1608	5.8748
1964	2034	0.388	4.844	-154.049	5.5517
1576	1722	0.388	4.845	-72.7802	5.7321
1966	2032	0.388	4.845	-187.076	5.4376
1760	1776	0.388	4.845	18409.1	6.6703
2000	2040	0.388	4.845	-514.176	5.3166
1586	1714	0.388	4.846	-103.01	5.2785
1936	2064	0.388	4.846	-34.0708	3.977
1936	2032	0.388	4.846	-84.6616	5.5287
1966	2056	0.388	4.846	-72.7673	4.3848
1596	1716	0.388	4.846	-122.808	4.7923
1998	2044	0.388	4.846	-358.147	5.1607
1962	2030	0.388	4.846	-191.329	5.4166
1968	2034	0.388	4.846	-169.429	5.617
1598	1734	0.388	4.846	-139.124	3.6894
1604	1710	0.388	4.846	-171.161	4.5984
1578	1710	0.388	4.847	-94.5021	5.7371
1954	2038	0.388	4.847	-98.1656	5.5181
2002	2038	0.388	4.847	-673.588	5.3412
1960	2060	0.388	4.847	-60.2084	3.9303
1936	2034	0.388	4.847	-75.8886	5.5844
1988	2054	0.388	4.847	-143.952	4.7911
1606	1692	0.388	4.848	-232.504	5.9785
1968	2030	0.388	4.848	-219.726	5.6355
1964	2058	0.387	4.848	-67.078	4.2284
2002	2034	0.387	4.848	-898.887	5.5764
1946	2066	0.387	4.848	-40.4779	3.7445
2002	2042	0.387	4.849	-551.166	4.8917
1960	2028	0.387	4.849	-210.88	5.2578
1560	1734	0.387	4.849	-56.172	5.7343
1576	1692	0.387	4.849	-117.058	6.8581
2000	2042	0.387	4.849	-462.278	5.1342
1942	2066	0.387	4.849	-37.2686	3.7905
1968	2028	0.387	4.849	-257.733	5.444
1610	1692	0.387	4.849	-258.543	5.9835
1596	1652	0.387	4.85	-1676.44	7.8232
1964	2030	0.387	4.85	-198.566	5.5751
1972	2056	0.387	4.85	-82.4264	4.5496
1968	2056	0.387	4.85	-75.6046	4.448
1580	1720	0.387	4.85	-78.8776	5.6692
1932	2050	0.387	4.85	-41.0436	4.9284
1562	1738	0.387	4.85	-67.5899	4.9487
1630	1710	0.387	4.851	-494.891	2.2478
1586	1716	0.387	4.851	-97.5116	5.3224
1612	1692	0.387	4.851	-278.973	5.7974
1990	2014	0.387	4.851	-2354.4	8.2988
1962	2028	0.387	4.851	-223.196	5.2256
1982	2056	0.387	4.851	-107.752	4.5683
1950	2032	0.387	4.851	-118.834	5.7852
1944	2066	0.387	4.852	-38.8549	3.7605
1990	2012	0.387	4.852	-3259.33	7.787
1964	1968	0.387	4.852	-330873	13.4935
1612	1710	0.386	4.852	-216.21	4.264
1606	1710	0.386	4.852	-179.365	4.608
2432	2486	0.386	4.853	370.11	9.8778
2000	2036	0.386	4.853	-655.925	5.5575
1598	1714	0.386	4.853	-135.271	4.6832
1966	2034	0.386	4.853	-161.909	5.5544
1978	2018	0.386	4.853	-740.112	6.4019
1610	1710	0.386	4.853	-200.038	4.5264
1964	2028	0.386	4.853	-231.96	5.3924
1592	1652	0.386	4.853	-1469.91	7.8908
1998	2046	0.386	4.854	-328.084	4.9603
1934	2038	0.386	4.854	-62.2754	5.3652
1970	2024	0.386	4.854	-356.491	5.6817
1972	2024	0.386	4.854	-371.023	5.9428
1582	1712	0.386	4.855	-98.3476	5.5682
1932	2046	0.386	4.855	-46.0206	5.0594
1730	1740	0.386	4.855	19175.8	11.9765
1984	2056	0.386	4.855	-116.665	4.4695
1980	2016	0.386	4.855	-975.061	6.5901
1958	2032	0.386	4.855	-151.201	5.4719
1566	1728	0.386	4.855	-58.1899	5.9991
1614	1720	0.386	4.855	-172.581	4.4599
1584	1714	0.386	4.855	-97.7208	5.4279
1932	2048	0.386	4.855	-43.0959	5.0548
1636	1720	0.386	4.855	-499.468	1.9164
1950	2034	0.386	4.856	-104.941	5.8395
1996	2020	0.386	4.856	-1925.56	6.9292
1940	2066	0.385	4.856	-35.7339	3.8321
1598	1716	0.385	4.856	-127.514	4.7505
1982	2016	0.385	4.856	-1022.91	7.0503
1624	1708	0.385	4.857	-413.489	2.6872
1990	2052	0.385	4.857	-163.38	5.0319
2008	2032	0.385	4.857	-2321.13	4.7141
1956	2032	0.385	4.857	-143.231	5.4623
1946	2026	0.385	4.857	-149.825	5.9414
2000	2038	0.385	4.858	-557.409	5.5993
1608	1692	0.385	4.858	-244.566	5.8818
2008	2028	0.385	4.858	-4330	3.8106
1582	1718	0.385	4.858	-86.2621	5.5018
1966	2030	0.385	4.858	-209.442	5.5697
1726	1742	0.385	4.858	7010.22	11.1625
1954	2062	0.385	4.858	-50.6786	3.9156
1952	2064	0.385	4.859	-47.1278	3.7671
1572	1738	0.385	4.859	-85.4644	4.4629
1954	2036	0.385	4.859	-108.161	5.5578
1948	2030	0.385	4.859	-125.309	5.8715
1618	1714	0.385	4.859	-240.997	3.8421
1958	2034	0.385	4.86	-132.018	5.5663
1584	1716	0.384	4.86	-92.5887	5.4668
1932	2054	0.384	4.861	-37.0461	4.7939
1618	1716	0.384	4.861	-224.411	3.9664
1608	1710	0.384	4.861	-188.953	4.4776
1956	2034	0.384	4.861	-125.369	5.5532
1938	2066	0.384	4.861	-34.2846	3.8625
1604	1720	0.384	4.861	-130.706	4.8185
1600	1646	0.384	4.861	-3885.3	9.622
1616	1718	0.384	4.861	-199.265	4.2258
1572	1708	0.384	4.862	-89.2059	5.9715
1600	1714	0.384	4.862	-140.666	4.8187
1996	2048	0.384	4.862	-256.989	5.1945
1952	2032	0.384	4.862	-126.447	5.6488
1966	2028	0.384	4.862	-245.24	5.3782
1956	2062	0.384	4.863	-53.0835	3.8403
1974	2058	0.384	4.863	-83.1569	4.4007
1970	2058	0.384	4.863	-75.9423	4.3178
1934	2062	0.384	4.863	-33.7243	4.1361
1966	2058	0.384	4.863	-69.757	4.2609
1962	2060	0.384	4.863	-62.3966	3.9761
1942	2026	0.384	4.864	-133.289	5.8587
2004	2036	0.384	4.864	-964.785	5.0549
1616	1712	0.383	4.864	-234.764	4.2146
2432	2494	0.383	4.864	229.482	9.381
1932	2052	0.383	4.865	-38.5574	4.9213
1952	2034	0.383	4.865	-111.349	5.7166
1978	2058	0.383	4.865	-92.0754	4.3942
1948	2028	0.383	4.865	-142.75	5.7779
1600	1716	0.383	4.865	-132.49	4.8834
1616	1704	0.383	4.865	-341.176	3.6843
2000	2034	0.383	4.865	-729.012	5.869
1932	2056	0.383	4.866	-35.494	4.6242
1596	1648	0.383	4.866	-2641.69	7.9113
1558	1736	0.383	4.866	-56.1829	5.5865
1620	1730	0.383	4.867	-236.2	3.4908
1578	1720	0.383	4.867	-74.9112	5.7879
1600	1734	0.383	4.867	-144.949	3.8821
1568	1726	0.383	4.867	-59.8274	6.0145
2004	2040	0.383	4.867	-730.738	4.899
1566	1704	0.383	4.868	-88.7653	6.2188
1948	2066	0.383	4.868	-41.9142	3.7514
1612	1720	0.382	4.868	-161.795	4.5746
1574	1722	0.382	4.868	-68.6733	5.9294
1606	1720	0.382	4.868	-136.409	4.8396
1968	2026	0.382	4.868	-291.374	5.5925
1988	2010	0.382	4.868	-3664.79	7.6767
1566	1696	0.382	4.869	-95.9428	6.7005
1968	2058	0.382	4.869	-72.4284	4.3283
1576	1710	0.382	4.869	-89.5441	5.9185
1610	1720	0.382	4.869	-150.805	4.7862
1580	1712	0.382	4.87	-93.0044	5.7901
1932	2044	0.382	4.87	-48.4503	5.2086
1632	1712	0.382	4.87	-528.961	1.7798
1936	2030	0.382	4.87	-91.6796	5.696
1938	2026	0.382	4.87	-120.096	5.7104
1976	2058	0.382	4.87	-87.4187	4.3641
1582	1714	0.382	4.87	-92.9694	5.5858
1934	2036	0.382	4.871	-67.4757	5.4199
1602	1718	0.382	4.871	-132.853	4.7405
1996	2016	0.382	4.871	-3159.09	8.0854
2004	2034	0.382	4.871	-1085.26	5.3854
2004	2038	0.382	4.871	-799.278	5.1838
1604	1734	0.382	4.872	-159.81	3.6385
1986	2056	0.381	4.872	-124.725	4.5555
2000	2044	0.381	4.872	-410.065	5.1667
1972	2058	0.381	4.872	-78.8526	4.4373
1602	1712	0.381	4.872	-153.629	4.7692
2010	2032	0.381	4.872	-2953.32	4.9157
1978	2016	0.381	4.873	-889.071	6.7509
1950	2030	0.381	4.873	-130.402	5.9643
1560	1738	0.381	4.873	-63.3625	5.1458
1940	2026	0.381	4.873	-126.198	5.8114
1942	2068	0.381	4.873	-35.9089	3.7028
1580	1718	0.381	4.873	-81.7292	5.7144
1980	2058	0.381	4.873	-97.509	4.3638
1602	1734	0.381	4.873	-152.062	3.6981
1992	2052	0.381	4.873	-179.378	5.0391
1946	2068	0.381	4.874	-38.9753	3.6546
1944	2026	0.381	4.874	-140.934	5.9132
2438	2494	0.381	4.874	316.595	12.5773
1958	2030	0.381	4.874	-167.776	5.6251
1734	1740	0.381	4.874	133575	12.3269
1960	2026	0.381	4.875	-236.435	5.4217
1932	2058	0.381	4.875	-34.1831	4.5228
1582	1716	0.381	4.875	-88.1545	5.6199
1990	2054	0.381	4.875	-154.634	4.8876
1962	2026	0.381	4.875	-251.018	5.3781
1964	2026	0.381	4.875	-261.165	5.5499
1564	1700	0.381	4.876	-88.9352	6.533
1608	1720	0.381	4.876	-143.133	4.7374
1574	1692	0.38	4.876	-109.682	7.0441
1570	1724	0.38	4.876	-62.5418	6.0076
1620	1694	0.38	4.876	-405.032	5.0433
1984	2014	0.38	4.876	-1512.25	7.223
1944	2068	0.38	4.876	-37.4294	3.6705
1958	2062	0.38	4.877	-54.9902	3.8994
2002	2044	0.38	4.877	-484.699	4.9592
1964	2060	0.38	4.877	-64.2987	4.1024
1588	1652	0.38	4.877	-1163.87	8.6684
1996	2018	0.38	4.877	-2470.99	7.3728
1956	2030	0.38	4.878	-158.536	5.6186
1574	1738	0.38	4.878	-88.1785	4.5115
1988	2056	0.38	4.879	-135.596	4.5498
2004	2042	0.38	4.879	-647.24	4.7422
1586	1736	0.379	4.88	-108.229	4.2431
1940	2068	0.379	4.88	-34.4243	3.7501
1932	2042	0.379	4.88	-51.5458	5.2769
1950	2028	0.379	4.881	-148.705	5.8795
1568	1706	0.379	4.881	-86.0253	6.1905
1558	1734	0.379	4.881	-52.6965	5.9242
1560	1732	0.379	4.881	-52.395	6.069
1954	2064	0.379	4.881	-48.6702	3.8291
2000	2046	0.379	4.881	-374.207	4.9605
1568	1694	0.379	4.882	-99.7607	6.8827
1950	2066	0.379	4.882	-43.2384	3.8106
1960	2062	0.379	4.882	-57.3911	3.8769
1976	2020	0.379	4.882	-571.59	6.1295
1954	2032	0.379	4.883	-132.347	5.6933
1590	1648	0.379	4.883	-1867.84	9.3466
1998	2020	0.379	4.883	-2465.88	6.6647
1590	1654	0.379	4.883	-1050.89	8.7744
1982	2058	0.379	4.883	-102.721	4.4723
1990	2010	0.379	4.883	-4270.1	8.1601
2010	2028	0.379	4.883	-5846.99	3.9502
2016	2028	0.379	4.883	-21423.2	5.7271
1958	2028	0.379	4.883	-194.146	5.478
1934	2064	0.379	4.883	-32.4237	4.0759
1996	2050	0.379	4.883	-238.129	5.0283
1726	1744	0.379	4.883	7594.82	12.665
1966	2026	0.378	4.884	-276.787	5.5281
1624	1692	0.378	4.884	-445.21	5.4139
1952	2030	0.378	4.884	-139.121	5.8206
1602	1646	0.378	4.884	-3915.98	8.4719
1936	2066	0.378	4.884	-32.5621	3.9895
1954	2034	0.378	4.884	-116.345	5.7602
1564	1702	0.378	4.884	-87.2252	6.44
1936	2028	0.378	4.884	-102.347	5.6413
1740	1762	0.378	4.885	-7238.62	5.9133
2438	2490	0.378	4.885	397.36	13.5614
1564	1698	0.378	4.885	-91.2708	6.698
1580	1714	0.378	4.885	-87.9859	5.803
1998	2048	0.378	4.886	-291.315	5.0884
2008	2016	0.378	4.886	-49866.8	5.9668
1938	2068	0.378	4.886	-33.0093	3.79
1616	1714	0.378	4.887	-217.728	4.3081
1576	1720	0.378	4.887	-71.2208	5.9515
1562	1730	0.378	4.887	-53.2575	6.1297
1956	2028	0.378	4.888	-182.844	5.4797
1578	1712	0.377	4.888	-88.0612	5.9157
1956	2064	0.377	4.888	-50.8939	3.7663
2006	2036	0.377	4.889	-1177.64	5.033
1986	2014	0.377	4.889	-1690.94	7.694
1616	1716	0.377	4.89	-203.089	4.417
1578	1718	0.377	4.89	-77.5477	5.8363
1580	1716	0.377	4.89	-83.4905	5.8317
2436	2486	0.377	4.89	481.111	13.3331
1984	2058	0.377	4.891	-110.973	4.3865
1602	1714	0.377	4.891	-143.985	4.825
1556	1736	0.377	4.891	-52.935	5.7466
1626	1728	0.377	4.891	-284.334	3.5965
1572	1722	0.377	4.891	-65.3694	6.0524
1972	2022	0.377	4.892	-433.949	6.0325
1974	2020	0.376	4.892	-532.088	6.3046
1590	1690	0.376	4.892	-152.173	6.8173
1932	2060	0.376	4.893	-32.9036	4.4246
2002	2046	0.376	4.893	-439.123	4.7674
1600	1650	0.376	4.893	-2162.55	8.7866
2124	2128	0.376	4.893	-178434	14.6546
1558	1738	0.376	4.893	-59.565	5.3194
2006	2034	0.376	4.893	-1333.09	5.3819
1970	2022	0.376	4.893	-416.962	5.7484
1602	1716	0.376	4.894	-135.564	4.8935
1574	1710	0.376	4.894	-84.1329	6.1314
1952	2028	0.376	4.894	-159.202	5.7172
1966	2060	0.376	4.894	-66.7978	4.1419
1594	1654	0.376	4.894	-1273.74	7.8063
1948	2068	0.376	4.894	-40.3345	3.6642
1604	1718	0.376	4.894	-135.901	4.8619
1614	1718	0.376	4.895	-179.926	4.5016
1586	1650	0.376	4.895	-1158.51	9.3168
1992	2054	0.376	4.895	-169.423	4.8997
1588	1690	0.376	4.895	-145.569	6.8088
2006	2038	0.375	4.896	-961.54	5.1916
1994	2052	0.375	4.896	-196.733	4.9843
1564	1728	0.375	4.896	-54.3955	6.2361
1604	1712	0.375	4.897	-157.18	4.8964
1762	1772	0.375	4.897	41512.2	7.9078
1948	2026	0.375	4.897	-156.68	5.9964
1592	1654	0.375	4.898	-1182.85	8.0064
2006	2040	0.375	4.898	-874.511	4.9082
1970	2060	0.375	4.898	-72.5826	4.2103
2002	2020	0.375	4.898	-4556.64	6.2194
1614	1712	0.375	4.898	-210.754	4.5057
1758	1776	0.374	4.899	12669.3	6.368
1934	2034	0.374	4.9	-71.6292	5.6141
1962	2062	0.374	4.9	-59.4046	3.9314
1570	1708	0.374	4.901	-83.5114	6.2037
1968	2060	0.374	4.901	-69.3038	4.2137
1626	1690	0.374	4.901	-439.634	6.11
1932	2040	0.374	4.901	-54.5186	5.4281
1592	1690	0.374	4.901	-159.901	6.6315
1572	1692	0.374	4.902	-104.043	7.1411
1974	2060	0.374	4.902	-79.3566	4.3003
1952	2066	0.374	4.902	-44.9601	3.7721
1998	2016	0.374	4.902	-4223.67	7.9256
2006	2016	0.374	4.902	-25445.2	6.8462
1606	1718	0.374	4.902	-141.827	4.8867
1578	1714	0.374	4.903	-83.383	5.9265
1606	1734	0.374	4.903	-166.492	3.7551
1566	1726	0.374	4.903	-56.3231	6.2379
1586	1690	0.374	4.903	-137.647	6.9603
1950	1960	0.373	4.904	-36912.1	12.3741
1958	2064	0.373	4.904	-52.6585	3.8337
1594	1690	0.373	4.905	-166.646	6.5872
1606	1712	0.373	4.905	-164.331	4.9205
1920	1924	0.373	4.905	109694	1.8255
1954	2030	0.373	4.905	-145.813	5.8677
1610	1718	0.373	4.906	-156.898	4.8358
1612	1718	0.373	4.907	-168.485	4.6211
1578	1716	0.373	4.907	-79.1921	5.9521
1556	1734	0.372	4.907	-49.7003	6.0761
1946	2024	0.372	4.907	-163.392	6.2319
1972	2060	0.372	4.908	-75.3333	4.3307
1978	2060	0.372	4.908	-87.727	4.3021
1990	2056	0.372	4.908	-145.48	4.6411
2012	2030	0.372	4.909	-5283.63	5.2038
1936	2068	0.372	4.909	-31.333	3.9272
1576	1712	0.372	4.909	-83.4847	6.0905
1934	2032	0.372	4.909	-79.3329	5.5952
1610	1712	0.372	4.909	-182.546	4.8654
1950	2068	0.372	4.909	-41.5831	3.7266
1574	1720	0.372	4.909	-67.2334	6.1415
1968	2024	0.372	4.91	-328.759	5.8232
1612	1712	0.372	4.91	-196.797	4.6313
1986	2058	0.372	4.91	-118.501	4.4765
1554	1736	0.372	4.91	-50.3218	5.851
1576	1718	0.372	4.91	-73.6591	6.0041
2004	2044	0.372	4.911	-564.43	4.847
1998	2050	0.372	4.911	-268.873	4.9289
1998	2018	0.372	4.911	-3231.31	7.1339
1596	1690	0.372	4.911	-172.773	6.6289
1626	1708	0.371	4.911	-441.556	2.9112
1976	2060	0.371	4.911	-83.3476	4.2696
1568	1724	0.371	4.911	-59.0724	6.2
1608	1718	0.371	4.911	-148.833	4.7857
1630	1726	0.371	4.912	-330.138	3.381
1636	1716	0.371	4.912	-571.817	1.589
1992	2008	0.371	4.912	-8600	8.6678
1584	1690	0.371	4.912	-130.485	7.0662
1960	2064	0.371	4.912	-54.864	3.8241
1590	1656	0.371	4.913	-850.541	8.8655
1556	1738	0.371	4.913	-56.1422	5.4745
1958	2026	0.371	4.913	-216.389	5.6676
1950	2026	0.371	4.913	-163.37	6.1047
1558	1732	0.371	4.913	-49.2131	6.2487
1588	1654	0.371	4.913	-959.378	8.6591
2006	2042	0.371	4.914	-767.844	4.7608
1762	1770	0.371	4.914	52423.2	8.1954
1616	1700	0.371	4.914	-346.9	4.4613
1942	2024	0.371	4.914	-144.534	6.1432
1618	1696	0.371	4.915	-374.98	4.7627
2008	2036	0.371	4.915	-1445.95	5.0361
1608	1712	0.37	4.915	-172.757	4.8105
1964	2062	0.37	4.915	-61.1684	4.0618
1588	1648	0.37	4.915	-1671.72	9.0742
1624	1690	0.37	4.915	-401.06	6.1224
2000	2048	0.37	4.916	-330.14	5.1094
1604	1714	0.37	4.916	-147.197	4.954
1598	1652	0.37	4.916	-1718.06	7.7585
1628	1690	0.37	4.917	-488.813	5.8696
1564	1704	0.37	4.917	-82.0106	6.499
1954	2028	0.37	4.917	-167.204	5.7645
1932	2062	0.37	4.918	-31.501	4.3867
1626	1692	0.37	4.918	-475.616	5.6198
1572	1710	0.37	4.918	-79.873	6.2586
1604	1716	0.37	4.919	-138.526	5.0221
1984	2012	0.37	4.919	-1973.89	6.7359
2008	2034	0.37	4.919	-1643.07	5.4237
1622	1690	0.37	4.919	-368.308	6.2242
2004	2020	0.37	4.919	-6511.65	5.3962
1980	2060	0.37	4.919	-92.7993	4.2782
1956	2026	0.369	4.919	-203.101	5.6754
1996	2010	0.369	4.92	-8763.34	8.8759
2006	2020	0.369	4.92	-10119.1	4.7464
1976	2018	0.369	4.92	-685.481	6.3465
1614	1714	0.369	4.92	-195.9	4.593
1964	2024	0.369	4.92	-293.319	5.7908
1994	2054	0.369	4.921	-185.437	4.8522
1564	1696	0.369	4.921	-88.5019	6.963
1744	1754	0.369	4.921	-77335.6	3.0805
1942	2070	0.369	4.921	-34.3741	3.6726
1620	1690	0.369	4.921	-335.795	6.3817
2008	2038	0.369	4.921	-1162.05	5.2271
1630	1690	0.369	4.921	-530.529	5.9747
1596	1654	0.369	4.921	-1315.02	8.042
1986	2012	0.369	4.922	-2236.73	7.229
1934	2066	0.369	4.922	-30.9568	4.1011
1988	2058	0.369	4.922	-128.486	4.4857
1962	2024	0.369	4.923	-281.566	5.615
1566	1706	0.369	4.923	-80.3195	6.4499
1602	1644	0.368	4.923	-5065.96	8.3171
1576	1714	0.368	4.923	-79.1126	6.0976
1614	1716	0.368	4.923	-183.166	4.6908
1610	1614	0.368	4.923	-487110	14.8065
1960	2024	0.368	4.923	-264.272	5.6705
1936	2026	0.368	4.924	-110.351	5.8722
1946	2070	0.368	4.924	-37.2849	3.6222
1576	1738	0.368	4.924	-90.5746	4.5878
1598	1690	0.368	4.924	-178.993	6.6162
1634	1722	0.368	4.924	-436.247	2.362
1634	1714	0.368	4.924	-545.936	1.5664
1606	1714	0.368	4.924	-153.698	4.9815
1938	2024	0.368	4.925	-129.394	6.0001
1996	2012	0.368	4.925	-6277.09	8.3966
1944	2070	0.368	4.925	-35.818	3.6392
1636	1718	0.368	4.925	-538.592	1.7328
1940	2024	0.368	4.926	-136.405	6.0982
1944	2024	0.368	4.926	-153.173	6.2033
1954	2066	0.368	4.926	-46.3786	3.842
1570	1722	0.368	4.926	-61.5502	6.2572
1554	1734	0.368	4.926	-47.3174	6.1711
1592	1656	0.368	4.926	-944.64	8.2373
1566	1694	0.367	4.927	-92.957	7.1203
1582	1690	0.367	4.927	-124.097	7.1855
2008	2040	0.367	4.927	-1053.34	4.9307
1576	1716	0.367	4.927	-75.1959	6.1188
2018	2024	0.367	4.927	-138373	8.8498
1606	1716	0.367	4.927	-144.493	5.0527
1952	2026	0.367	4.928	-175.468	5.9341
1616	1732	0.367	4.928	-209.318	3.8904
1940	2070	0.367	4.928	-32.9481	3.7253
2434	2484	0.367	4.928	463.762	11.3791
1966	2024	0.367	4.928	-311.648	5.7623
1560	1730	0.367	4.929	-49.7135	6.3528
1554	1738	0.367	4.929	-53.3328	5.5809
1594	1656	0.367	4.929	-1007.27	8.0983
1616	1698	0.367	4.929	-356.525	4.785
1562	1700	0.367	4.93	-81.7242	6.8193
1610	1714	0.367	4.93	-170.286	4.9343
2120	2124	0.367	4.93	-264256	19.1259
1982	2060	0.367	4.93	-97.713	4.3863
1586	1648	0.367	4.93	-1431.2	9.5431
2002	2048	0.367	4.93	-384.188	4.955
1932	2038	0.367	4.931	-57.1742	5.6224
1952	2068	0.366	4.931	-43.1808	3.6981
1974	2018	0.366	4.931	-636.47	6.547
2004	2046	0.366	4.931	-508.034	4.6693
1612	1714	0.366	4.931	-183.189	4.7138
1962	2064	0.366	4.932	-56.7181	3.8879
1572	1720	0.366	4.932	-64.0286	6.2595
1992	2056	0.366	4.932	-158.956	4.6542
1552	1736	0.366	4.932	-48.0713	5.9382
1574	1712	0.366	4.932	-78.5145	6.2939
1574	1718	0.366	4.933	-69.4591	6.1985
1622	1706	0.366	4.933	-390.643	3.3999
1586	1652	0.366	4.933	-997.132	9.1735
1610	1716	0.366	4.933	-159.727	5.0133
1938	2070	0.366	4.933	-31.5826	3.7728
1652	1656	0.366	4.933	-633647	11.4831
1730	1738	0.366	4.933	28974.8	11.6414
1966	2062	0.366	4.934	-63.4703	4.1095
1612	1716	0.366	4.934	-171.523	4.8049
1632	1724	0.366	4.934	-375.045	2.8986
1608	1714	0.365	4.935	-161.372	4.88
1956	2066	0.365	4.935	-48.4222	3.7916
1600	1690	0.365	4.935	-185.579	6.7934
1588	1656	0.365	4.936	-784.139	8.7603
1930	2050	0.365	4.936	-38.404	5.1128
1616	1702	0.365	4.937	-344.169	4.2372
1982	2014	0.365	4.937	-1240.77	7.5607
1608	1716	0.365	4.937	-151.561	4.9577
1932	2064	0.365	4.937	-30.2674	4.3379
1562	1702	0.365	4.938	-80.1536	6.732
1670	1676	0.365	4.938	-60123.9	9.0409
1996	2052	0.365	4.938	-214.455	5.0994
1588	1736	0.365	4.938	-110.693	4.3483
2010	2036	0.365	4.938	-1773.05	5.2447
2436	2496	0.365	4.938	248.706	11.5613
1562	1728	0.364	4.939	-50.6913	6.4792
1584	1650	0.364	4.939	-1011.31	9.5352
1556	1732	0.364	4.939	-46.4984	6.3881
1760	1770	0.364	4.939	24167.9	8.0618
1942	2072	0.364	4.94	-32.9705	3.6428
2002	2016	0.364	4.94	-8732.73	8.1028
2012	2032	0.364	4.94	-3986.3	4.9107
1562	1698	0.364	4.94	-83.7698	6.98
1980	2014	0.364	4.94	-1186.19	7.0546
1568	1708	0.364	4.94	-78.399	6.4189
2082	2088	0.364	4.941	-153179	10.9358
1580	1690	0.364	4.941	-117.296	7.3627
2308	2312	0.364	4.942	56974.8	16.8756
1934	2030	0.364	4.942	-85.3707	5.7887
1760	1772	0.364	4.942	18626.5	7.9477
1570	1692	0.364	4.942	-97.2577	7.3319
1970	2062	0.364	4.942	-68.8152	4.1918
1930	2054	0.364	4.942	-34.735	4.9784
1968	2062	0.363	4.942	-65.7909	4.1868
1984	2060	0.363	4.943	-105.293	4.3159
1564	1726	0.363	4.943	-52.6569	6.4685
2430	2492	0.363	4.943	221.624	8.5247
1946	2072	0.363	4.944	-35.7203	3.5958
1930	2048	0.363	4.944	-40.2603	5.2412
1944	2072	0.363	4.944	-34.3394	3.6099
2000	2050	0.363	4.944	-303.52	4.952
1724	1744	0.363	4.945	3949.82	11.5136
1948	2070	0.363	4.945	-38.551	3.6372
2010	2038	0.363	4.945	-1401.35	5.4471
1574	1714	0.363	4.946	-74.4853	6.2963
1930	2052	0.363	4.946	-36.1518	5.0971
1550	1736	0.363	4.946	-46.3382	6.0061
1930	2056	0.363	4.946	-33.2765	4.8208
1940	2072	0.362	4.946	-31.6079	3.6978
1566	1724	0.362	4.947	-55.5868	6.4215
2008	2042	0.362	4.947	-916.843	4.7876
1934	2068	0.362	4.947	-29.7543	4.0539
2010	2034	0.362	4.947	-2011.29	5.7145
1552	1734	0.362	4.947	-45.2844	6.2467
1998	2010	0.362	4.947	-13434.9	8.6504
1964	2064	0.362	4.948	-58.357	4.023
1594	1648	0.362	4.949	-2359.53	7.9595
1574	1716	0.362	4.949	-70.8736	6.312
2006	2044	0.362	4.949	-663.083	4.8966
1974	2062	0.362	4.95	-75.09	4.2923
1976	2016	0.362	4.95	-821.465	6.6861
1930	2046	0.362	4.95	-42.8311	5.2668
1618	1690	0.361	4.95	-308.28	6.4714
1552	1738	0.361	4.95	-50.8667	5.6768
2002	2018	0.361	4.95	-6327.99	6.8715
2010	2040	0.361	4.951	-1271.59	5.1033
1948	2024	0.361	4.951	-170.929	6.2974
1996	2008	0.361	4.951	-14425	8.8584
2000	2020	0.361	4.952	-3105.86	6.8925
1672	1676	0.361	4.952	-201103	10.734
1938	2072	0.361	4.952	-30.2911	3.7513
1954	2026	0.361	4.952	-184.597	5.9841
1958	2066	0.361	4.953	-50.0375	3.8676
1548	1736	0.361	4.953	-44.4627	5.9772
1972	2062	0.361	4.953	-71.3761	4.3142
1990	2058	0.36	4.954	-137.646	4.5837
1562	1740	0.36	4.955	-68.9792	4.9669
1608	1734	0.36	4.955	-172.297	3.8286
1572	1718	0.36	4.955	-66.0883	6.3196
1548	1552	0.36	4.955	-406999	-0.0569
1658	1662	0.36	4.955	252760	8.7512
1930	2058	0.36	4.955	-32.0102	4.7362
1570	1710	0.36	4.955	-74.8749	6.4774
1936	2070	0.36	4.955	-29.965	3.9185
1932	2036	0.36	4.955	-61.4922	5.7161
1954	2068	0.36	4.956	-44.4941	3.7756
1572	1712	0.36	4.956	-74.5722	6.4176
1692	1726	0.36	4.956	-2736.86	10.8015
1608	1630	0.36	4.956	-26691.1	6.1534
1968	2022	0.36	4.957	-382.076	5.9209
1554	1732	0.36	4.957	-44.3544	6.4719
1718	1750	0.36	4.957	1700.15	11.9091
1946	2022	0.36	4.957	-181.909	6.4259
1560	1740	0.36	4.957	-65.2471	5.0838
1604	1640	0.36	4.958	-8121.43	8.7165
1584	1648	0.359	4.958	-1243.77	9.7273
1550	1734	0.359	4.959	-43.7479	6.3005
1578	1690	0.359	4.959	-110.963	7.4436
2432	2484	0.359	4.959	382.304	9.8587
1978	2014	0.359	4.959	-1077.43	7.2303
1558	1730	0.359	4.959	-46.7467	6.5225
1760	1774	0.359	4.959	10752.8	8.5269
1722	1746	0.359	4.96	2920.57	11.602
1748	1754	0.359	4.96	-239955	7.524
1598	1646	0.359	4.96	-3388.25	8.3761
1590	1658	0.359	4.96	-720.444	8.7817
1568	1722	0.359	4.961	-58.1059	6.4467
1978	2062	0.359	4.961	-82.8241	4.3082
2008	2020	0.359	4.961	-16000.7	4.0007
1976	2062	0.359	4.961	-78.7699	4.2707
1950	2070	0.359	4.961	-39.7156	3.703
1686	1690	0.358	4.962	-229108	2.7534
1994	2056	0.358	4.962	-173.479	4.6116
2434	2496	0.358	4.963	221.59	10.5426
1596	1656	0.358	4.963	-1032.85	8.3294
1558	1740	0.358	4.963	-61.6904	5.2055
1578	1738	0.358	4.963	-92.6862	4.6684
1960	2066	0.358	4.963	-52.0523	3.8701
2066	2080	0.358	4.964	-12843.4	10.6297
1974	2016	0.358	4.964	-760.447	6.9152
1586	1654	0.358	4.964	-832.057	9.1152
2436	2498	0.358	4.964	223.491	11.0751
1996	2054	0.358	4.964	-201.915	4.9659
1942	2022	0.358	4.965	-159.719	6.3347
1550	1738	0.358	4.965	-48.9203	5.7594
1548	1734	0.358	4.965	-42.0648	6.2653
1570	1720	0.358	4.965	-60.3045	6.4581
1986	2060	0.357	4.966	-112.245	4.4133
1948	2072	0.357	4.966	-36.9083	3.6144
1728	1740	0.357	4.966	9882.35	10.8201
1958	2024	0.357	4.967	-240.074	5.9466
2438	2488	0.357	4.967	443.489	13.9857
2002	2050	0.357	4.967	-350.798	4.8186
1602	1690	0.357	4.967	-188.994	6.81
1950	2024	0.357	4.967	-178.407	6.4125
1546	1736	0.357	4.968	-42.7939	6.0392
1564	1740	0.357	4.968	-72.3267	4.9025
1956	2068	0.357	4.968	-46.37	3.7391
1966	2064	0.357	4.968	-60.4797	4.0794
2004	2016	0.357	4.968	-13607.2	7.3779
1592	1648	0.357	4.968	-2119.12	8.3356
1572	1714	0.357	4.968	-70.7965	6.4184
1562	1704	0.357	4.969	-75.435	6.7869
1930	2044	0.357	4.969	-44.9624	5.4252
1998	2052	0.356	4.97	-240.705	5.0257
1564	1706	0.356	4.97	-74.2933	6.7192
1972	2020	0.356	4.97	-481.797	6.5198
1630	1688	0.356	4.971	-517.067	6.6284
1548	1738	0.356	4.971	-46.8567	5.734
1964	2022	0.356	4.971	-338.792	5.9052
1934	2028	0.356	4.971	-94.2449	5.797
1622	1694	0.356	4.971	-422.266	5.2937
2004	2048	0.356	4.971	-440.682	4.8986
1572	1716	0.356	4.971	-67.4127	6.4317
1618	1704	0.356	4.972	-351.815	3.9156
1998	2012	0.356	4.972	-9144.7	8.1726
1556	1740	0.356	4.972	-58.329	5.3309
1970	2020	0.356	4.973	-463.724	6.2167
1616	1690	0.356	4.973	-279.99	6.7547
1986	2010	0.356	4.973	-2836.46	7.4932
1584	1652	0.356	4.973	-876.742	9.3946
2010	2042	0.356	4.973	-1098.6	4.9418
1930	2060	0.355	4.973	-30.7702	4.6567
1632	1688	0.355	4.974	-589.271	6.386
1982	2012	0.355	4.974	-1596.48	7.1622
2430	2490	0.355	4.974	237.63	8.7592
1936	2072	0.355	4.974	-28.7367	3.9019
1980	2062	0.355	4.974	-87.473	4.2953
1956	2024	0.355	4.975	-224.448	5.961
1932	2066	0.355	4.975	-28.8842	4.3704
1562	1696	0.355	4.975	-81.2714	7.2319
2430	2488	0.355	4.975	272.038	8.5945
1996	2014	0.355	4.975	-4103.52	9.1186
1942	2074	0.355	4.975	-31.6083	3.587
1552	1732	0.355	4.976	-42.5343	6.5362
2006	2046	0.355	4.976	-591.896	4.7343
1984	2010	0.355	4.976	-2482.49	6.9431
1592	1658	0.355	4.976	-792.521	8.2359
1620	1696	0.355	4.976	-388.436	5.097
1962	2022	0.355	4.976	-324.521	5.7257
1590	1660	0.355	4.977	-597.167	8.5168
1758	1774	0.355	4.977	8373.95	8.1248
1944	2022	0.355	4.977	-169.794	6.3988
1762	1774	0.355	4.977	18810.7	8.8908
2432	2496	0.354	4.978	193.387	9.6665
1564	1694	0.354	4.978	-85.7069	7.3667
1588	1658	0.354	4.978	-668.151	8.692
1960	2022	0.354	4.978	-303.207	5.799
1546	1734	0.354	4.978	-40.5801	6.3129
1560	1728	0.354	4.978	-47.3483	6.6894
1968	2064	0.354	4.978	-62.6304	4.163
1584	1646	0.354	4.978	-1430.54	10.3153
1940	2022	0.354	4.979	-150.026	6.298
1586	1646	0.354	4.979	-1631.04	10.2429
1632	1690	0.354	4.979	-583.779	5.954
1998	2008	0.354	4.979	-24457.7	8.4142
1966	2022	0.354	4.979	-361.12	5.8664
1590	1736	0.354	4.98	-113.394	4.5397
1560	1700	0.354	4.98	-75.3293	7.0614
1576	1690	0.354	4.98	-105.117	7.5781
1586	1656	0.354	4.98	-689.604	9.1507
1970	2064	0.354	4.98	-65.4143	4.1783
1566	1708	0.354	4.98	-73.2444	6.6688
1944	2074	0.354	4.98	-32.9041	3.5542
1940	2074	0.354	4.981	-30.3054	3.6455
1544	1736	0.353	4.981	-41.9283	6.0351
1938	2022	0.353	4.981	-141.577	6.212
2438	2496	0.353	4.981	264.929	12.4158
1946	2074	0.353	4.981	-34.2062	3.5412
1554	1740	0.353	4.982	-55.4733	5.4236
2006	2018	0.353	4.982	-16094.3	5.1655
1594	1658	0.353	4.982	-840.597	8.1246
1568	1692	0.353	4.982	-91.1962	7.5082
1950	2072	0.353	4.983	-37.9962	3.684
1556	1730	0.353	4.983	-44.2341	6.6509
1952	2024	0.353	4.983	-192.241	6.2375
1988	2060	0.353	4.984	-121.323	4.4404
1562	1726	0.353	4.984	-49.0867	6.7036
1992	2058	0.353	4.984	-149.88	4.6175
1936	2024	0.353	4.984	-117.971	6.1871
1962	2066	0.353	4.984	-53.7355	3.9445
2004	2018	0.353	4.984	-9470.7	5.9776
1990	2008	0.353	4.984	-6094.24	8.243
2096	2100	0.353	4.985	362778	19.9147
1952	2070	0.353	4.985	-41.1775	3.6865
1550	1732	0.352	4.986	-41.1791	6.5776
1564	1724	0.352	4.986	-51.9425	6.6499
1930	2042	0.352	4.986	-47.6094	5.5181
2008	2044	0.352	4.986	-783.568	4.9556
1938	2074	0.352	4.987	-29.0377	3.7055
1950	1958	0.352	4.987	-57512.1	13.6783
1958	2068	0.352	4.987	-47.8516	3.8247
1546	1738	0.352	4.987	-44.9873	5.8111
1544	1734	0.352	4.987	-39.8877	6.2895
1942	2076	0.352	4.987	-30.2703	3.6019
1560	1702	0.352	4.987	-73.878	6.9797
2434	2498	0.352	4.987	199.757	10.1657
1982	2062	0.352	4.987	-92.0047	4.4071
1622	1730	0.352	4.988	-241.054	3.9384
1570	1718	0.352	4.989	-62.1624	6.5232
1632	1710	0.351	4.989	-529.174	2.4583
1724	1746	0.351	4.989	4528.75	12.7737
1932	2034	0.351	4.99	-64.8965	5.9313
1588	1660	0.351	4.99	-557.61	8.4466
1706	1818	0.351	4.99	314.883	9.6809
1548	1732	0.351	4.99	-39.6816	6.5366
1592	1660	0.351	4.991	-651.14	8.0386
1560	1698	0.351	4.991	-77.1337	7.2175
1570	1712	0.351	4.991	-69.9525	6.6291
2010	2020	0.351	4.992	-24942.7	3.9655
1706	1820	0.351	4.992	312.519	9.932
1566	1740	0.351	4.992	-75.1211	4.9069
1974	2064	0.351	4.992	-71.2242	4.2919
1568	1710	0.351	4.992	-70.3964	6.6789
1940	2076	0.35	4.993	-29.0335	3.6599
1972	2064	0.35	4.993	-67.8043	4.3031
1944	2076	0.35	4.993	-31.4936	3.5713
1756	1776	0.35	4.993	7719.1	7.2092
1934	2070	0.35	4.993	-28.4248	4.0591
2016	2030	0.35	4.993	-9222.66	7.9036
1700	1716	0.35	4.994	-14340.2	8.7907
2104	2108	0.35	4.994	164895	12.3795
1604	1690	0.35	4.994	-192.32	6.9445
1542	1736	0.35	4.994	-40.1589	6.0922
1946	2076	0.35	4.994	-32.715	3.5622
1598	1654	0.35	4.995	-1332.14	8.0621
1628	1688	0.35	4.995	-467.628	6.6452
1980	2012	0.35	4.995	-1520.01	6.616
1566	1722	0.35	4.995	-54.6526	6.6634
1600	1652	0.35	4.995	-1723.64	8.8286
2436	2484	0.35	4.996	502.378	13.2794
2064	2076	0.35	4.996	-21570.4	7.704
1648	1660	0.349	4.997	-45057.8	4.8104
2432	2498	0.349	4.997	175.588	9.3767
1930	2062	0.349	4.998	-29.4272	4.6335
2126	2130	0.349	4.998	113799	14.9403
1938	2076	0.349	4.998	-27.8216	3.7222
2012	2038	0.349	4.998	-1754.39	5.5456
1568	1720	0.349	4.998	-56.9506	6.641
2012	2036	0.349	4.998	-2268.85	5.3148
1594	1660	0.349	4.999	-687.029	7.9484
1554	1730	0.349	4.999	-42.2589	6.7256
1634	1688	0.349	4.999	-661.971	6.3204
1542	1734	0.349	4.999	-38.2701	6.3375
1584	1654	0.349	4.999	-739.081	9.3216
1932	2068	0.349	5	-27.7429	4.3349
1552	1740	0.349	5	-52.8851	5.5186
1590	1688	0.348	5	-144.958	7.4682
1994	2006	0.348	5	-18939.5	8.2355
1960	2068	0.348	5	-49.6862	3.8415
2430	2494	0.348	5	190.82	8.7139
2008	2022	0.348	5.001	-11526.8	3.6502
1646	1660	0.348	5.001	-25322.4	7.1741
2438	2498	0.348	5.001	238.417	11.8507
1546	1732	0.348	5.001	-38.3672	6.5717
1706	1822	0.348	5.001	305.023	10.0685
1964	2066	0.348	5.002	-55.2344	4.0849
1998	2054	0.348	5.002	-225.713	4.9106
1610	1734	0.348	5.002	-177.603	4.1872
1634	1712	0.348	5.002	-567.372	2.0604
1588	1688	0.348	5.002	-138.742	7.4537
1614	1690	0.348	5.003	-252.583	6.8766
1570	1714	0.348	5.003	-66.4798	6.6261
2000	2018	0.348	5.003	-4113.87	7.5042
1606	1690	0.348	5.003	-200.354	7.004
1948	2074	0.348	5.004	-35.3122	3.5649
2064	2082	0.348	5.004	-7683.63	8.6997
1574	1690	0.347	5.004	-98.6252	7.7371
1706	1816	0.347	5.004	316.97	9.469
1570	1716	0.347	5.005	-63.3701	6.6346
1984	2062	0.347	5.005	-98.8335	4.3582
1948	2022	0.347	5.005	-190.356	6.5047
2068	2082	0.347	5.005	-12478.9	11.0167
1544	1738	0.347	5.006	-43.8895	5.8347
1976	2064	0.347	5.006	-74.6189	4.2801
1626	1688	0.347	5.006	-413.744	6.9576
2012	2040	0.347	5.006	-1589.73	5.1639
1544	1732	0.347	5.007	-37.8113	6.5347
1952	2072	0.347	5.007	-39.3408	3.678
2078	2086	0.347	5.007	-55569.5	11.3334
1558	1728	0.347	5.007	-44.5718	6.8458
1978	2064	0.347	5.007	-78.3684	4.3243
1582	1650	0.347	5.007	-895.149	9.8334
1936	2074	0.346	5.008	-27.5427	3.8628
1638	1720	0.346	5.008	-528.396	2.364
1996	2056	0.346	5.008	-188.439	4.7239
1758	1770	0.346	5.008	18162.6	7.6498
2000	2052	0.346	5.009	-269.897	5.0727
1540	1736	0.346	5.009	-38.7688	6.1578
1716	1752	0.346	5.009	1396.36	12.0126
1592	1688	0.346	5.009	-152.189	7.3042
1586	1688	0.346	5.01	-131.197	7.5888
1610	1690	0.346	5.01	-220.78	7.0498
1954	2024	0.346	5.01	-202.532	6.2935
2014	2026	0.346	5.01	-19354.4	6.418
1720	1746	0.346	5.011	2189.08	11.425
1652	1660	0.346	5.011	-114580	3.3769
1584	1656	0.346	5.011	-619.354	9.3298
1942	2078	0.346	5.011	-28.9108	3.6634
1612	1690	0.346	5.011	-237.146	6.9128
1954	2070	0.346	5.011	-42.3702	3.7738
2000	2016	0.346	5.011	-5419.55	8.4949
2014	2030	0.346	5.012	-6726.62	7.3645
1934	2072	0.345	5.012	-27.2443	4.0517
2016	2020	0.345	5.012	-284195	9.0453
1718	1748	0.345	5.012	1594.51	11.2388
2012	2034	0.345	5.012	-2572.59	5.8757
1540	1734	0.345	5.012	-37.0245	6.3895
2016	2032	0.345	5.013	-6803.7	6.9742
1932	2032	0.345	5.013	-70.9913	5.9838
1930	2040	0.345	5.013	-50.106	5.6909
1594	1688	0.345	5.014	-158.445	7.2712
1550	1740	0.345	5.014	-50.7744	5.6113
1608	1690	0.345	5.014	-209.743	6.9458
1136	1140	0.345	5.014	-602601	2.2486
2004	2050	0.345	5.014	-399.714	4.7857
1708	1812	0.345	5.015	394.126	9.6163
1580	1738	0.345	5.015	-94.3855	4.8663
1586	1658	0.345	5.015	-593.374	9.0491
1988	2008	0.344	5.016	-5000.89	7.839
2018	2026	0.344	5.016	-69948.6	6.6699
1940	2078	0.344	5.016	-27.7397	3.7203
1560	1704	0.344	5.016	-69.6095	7.0304
1552	1730	0.344	5.016	-40.5845	6.7815
1596	1658	0.344	5.017	-859.726	8.3454
1708	1814	0.344	5.017	384.764	9.4782
1948	2076	0.344	5.017	-33.7524	3.5892
1944	2078	0.344	5.017	-30.0612	3.6357
1584	1688	0.344	5.017	-124.467	7.6779
1558	1700	0.344	5.017	-70.0903	7.2411
1568	1740	0.344	5.017	-77.5569	4.9141
1706	1824	0.344	5.017	294.294	10.1507
2010	2044	0.344	5.017	-928.946	5.1304
1930	2064	0.344	5.017	-28.2424	4.5999
1548	1740	0.344	5.017	-48.5961	5.5827
2006	2048	0.344	5.018	-508.59	4.9948
1542	1738	0.344	5.018	-41.9781	5.8979
1542	1732	0.344	5.018	-36.3465	6.5735
1758	1772	0.344	5.018	13639.8	7.6413
1978	2012	0.344	5.018	-1372	6.8607
1698	1702	0.344	5.018	300349	7.8423
1562	1706	0.344	5.019	-68.4632	6.9924
2008	2046	0.344	5.019	-693.632	4.8045
1606	1636	0.344	5.019	-13646.8	9.6538
1946	2078	0.343	5.019	-31.206	3.6301
1936	2076	0.343	5.019	-26.397	3.8798
1990	2060	0.343	5.02	-129.669	4.5507
1994	2058	0.343	5.02	-162.957	4.6011
1976	1984	0.343	5.02	58921.9	11.6637
1934	2026	0.343	5.021	-100.663	6.0683
[truncated: 2,880 more rows]

## Sheet: CS2_CISO
Limit 1	Limit 2	R^2	RMSE	Coefficient(s)	Intercept
1722	1746	0.667	1.065	1166	0.8107
1718	1750	0.659	1.078	699.09	0.9164
1716	1752	0.653	1.087	593.386	0.9388
1720	1746	0.65	1.092	930.647	0.7105
1676	1810	0.648	1.095	47.9573	0.5814
1674	1810	0.648	1.095	42.6328	0.5127
1676	1808	0.648	1.095	48.2728	0.6094
1674	1812	0.648	1.096	42.5166	0.4634
1678	1808	0.647	1.097	50.7003	0.5673
1674	1808	0.647	1.097	42.8958	0.5402
1676	1812	0.647	1.097	47.8376	0.5291
1678	1810	0.646	1.097	50.3516	0.5389
1676	1806	0.646	1.098	48.7934	0.6734
1714	1774	0.646	1.098	256.861	1.3913
1674	1814	0.646	1.098	42.3643	0.4297
1678	1806	0.646	1.098	51.2579	0.633
1674	1806	0.645	1.099	43.3567	0.599
1674	1816	0.645	1.1	42.5425	0.4403
1676	1804	0.645	1.1	49.4051	0.7227
1678	1812	0.645	1.1	50.2141	0.4853
1676	1814	0.644	1.1	47.7089	0.4931
1678	1804	0.644	1.1	51.9193	0.6833
1678	1802	0.644	1.101	52.3207	0.7463
1676	1802	0.644	1.101	49.7791	0.7838
1678	1800	0.644	1.102	52.7454	0.8033
1678	1798	0.643	1.102	52.9209	0.8254
1716	1754	0.643	1.102	592.774	1.3072
1674	1818	0.643	1.102	42.3197	0.4744
1674	1804	0.643	1.103	43.89	0.6444
1674	1820	0.643	1.103	41.8378	0.5157
1678	1796	0.643	1.103	53.0192	0.8615
1676	1800	0.643	1.103	50.1579	0.8396
1678	1794	0.642	1.104	53.1087	0.8649
1678	1814	0.642	1.104	50.0768	0.4484
1674	1822	0.642	1.105	41.0548	0.5349
1676	1798	0.642	1.105	50.2973	0.8616
1674	1802	0.642	1.105	44.2143	0.7014
1720	1748	0.641	1.105	981.03	1.0951
1678	1792	0.641	1.106	53.3709	0.8667
1682	1790	0.64	1.107	61.1758	0.827
1680	1790	0.64	1.107	58.0213	0.9034
1676	1796	0.64	1.107	50.3734	0.8968
1678	1790	0.64	1.107	53.2052	0.8546
1682	1796	0.64	1.107	61.121	0.8373
1682	1794	0.64	1.107	61.1628	0.8403
1718	1748	0.64	1.107	680.111	0.6297
1682	1792	0.64	1.108	61.4222	0.8416
1680	1788	0.64	1.108	58.4205	0.8783
1674	1824	0.64	1.108	40.3055	0.5433
1682	1798	0.64	1.108	61.0396	0.7982
1676	1816	0.639	1.108	47.7413	0.5132
1674	1800	0.639	1.109	44.4983	0.7545
1676	1794	0.639	1.109	50.4565	0.9003
1682	1800	0.638	1.11	60.8422	0.775
1682	1808	0.638	1.11	58.4717	0.5157
1682	1788	0.638	1.11	61.4026	0.8042
1680	1792	0.638	1.11	58.0513	0.921
1682	1806	0.638	1.11	59.1224	0.5881
1682	1802	0.638	1.11	60.3478	0.7125
1680	1794	0.638	1.111	57.6928	0.9217
1680	1786	0.638	1.111	58.4826	0.8765
1674	1826	0.637	1.111	39.5406	0.5621
1676	1792	0.637	1.111	50.6921	0.9025
1678	1788	0.637	1.111	53.4391	0.8348
1682	1804	0.637	1.111	59.9	0.6432
1680	1796	0.637	1.111	57.5523	0.9207
1682	1810	0.637	1.112	58.0433	0.4858
1714	1778	0.637	1.112	249.479	1.4013
1714	1772	0.636	1.113	295.049	1.5822
1714	1776	0.636	1.113	260.857	1.4668
1674	1798	0.636	1.113	44.5388	0.7786
1676	1790	0.636	1.113	50.5089	0.8912
1672	1822	0.636	1.113	37.5784	0.4877
1680	1798	0.636	1.114	57.3477	0.8856
1672	1824	0.636	1.114	36.9951	0.4927
1674	1828	0.636	1.114	38.6175	0.5712
1684	1796	0.635	1.115	66.7535	0.8172
1678	1816	0.635	1.115	50.0355	0.4712
1684	1794	0.635	1.115	66.6839	0.821
1672	1826	0.635	1.115	36.3773	0.508
1676	1818	0.635	1.115	47.3383	0.5567
1684	1798	0.635	1.115	66.7995	0.7744
1674	1830	0.635	1.115	37.6842	0.5874
1672	1820	0.635	1.115	38.144	0.4743
1684	1792	0.635	1.115	66.841	0.8231
1684	1790	0.635	1.115	66.359	0.8092
1712	1782	0.635	1.116	209.484	1.0937
1614	1694	0.634	1.116	-109.743	-1.294
1612	1694	0.634	1.116	-104.452	-1.3189
1682	1786	0.634	1.116	61.2306	0.8063
1680	1808	0.634	1.116	54.714	0.6207
1680	1800	0.634	1.116	57.0455	0.8655
1684	1800	0.634	1.117	66.6981	0.7487
1680	1784	0.634	1.117	58.4804	0.857
1618	1692	0.634	1.117	-119.758	-1.1553
1680	1806	0.634	1.117	55.3289	0.6895
1674	1832	0.633	1.117	36.7453	0.5952
1724	1744	0.633	1.117	1606.43	0.8011
1684	1802	0.633	1.117	66.2204	0.6811
1680	1802	0.633	1.118	56.5173	0.8072
1672	1828	0.633	1.118	35.5371	0.5173
1602	1694	0.633	1.118	-80.802	-1.2972
1620	1692	0.633	1.118	-127.082	-1.1201
1674	1796	0.633	1.118	44.5371	0.8144
1682	1812	0.633	1.118	57.8564	0.4281
1678	1786	0.633	1.118	53.3574	0.8373
1608	1694	0.633	1.118	-92.8331	-1.3241
1684	1806	0.633	1.118	64.9201	0.5472
1684	1808	0.633	1.118	64.21	0.4694
1672	1830	0.633	1.118	34.7177	0.5324
1680	1810	0.633	1.118	54.2951	0.5928
1680	1804	0.633	1.119	56.0576	0.742
1672	1810	0.633	1.119	38.6163	0.4873
1600	1694	0.633	1.119	-77.8686	-1.2525
1672	1812	0.633	1.119	38.4949	0.4408
1610	1694	0.633	1.119	-97.8112	-1.2735
1676	1788	0.632	1.119	50.6972	0.8728
1684	1804	0.632	1.119	65.773	0.6063
1672	1818	0.632	1.119	38.4158	0.4422
1672	1816	0.632	1.12	38.5483	0.4145
1598	1694	0.632	1.12	-74.5136	-1.3091
1604	1696	0.632	1.12	-84.1334	-1.3952
1604	1694	0.632	1.12	-83.9183	-1.2898
1608	1696	0.631	1.12	-93.0927	-1.4296
1684	1788	0.631	1.121	66.4015	0.7868
1622	1692	0.631	1.121	-134.886	-1.0983
1606	1694	0.631	1.121	-88.2933	-1.2856
1674	1834	0.631	1.121	36.0717	0.6626
1602	1696	0.631	1.121	-80.6532	-1.3901
1672	1808	0.631	1.121	38.8485	0.5141
1672	1814	0.631	1.121	38.322	0.4095
1606	1696	0.631	1.121	-88.604	-1.3932
1596	1694	0.631	1.122	-71.3036	-1.2803
1616	1694	0.631	1.122	-116.59	-1.2252
1680	1782	0.631	1.122	58.9238	0.8666
1672	1832	0.63	1.122	33.8177	0.5424
1674	1794	0.63	1.122	44.589	0.8206
1684	1810	0.63	1.122	63.735	0.4379
1676	1820	0.63	1.123	46.4824	0.6105
1712	1780	0.63	1.123	207.062	1.0948
1672	1834	0.63	1.123	33.288	0.6028
1672	1836	0.63	1.123	33.1164	0.6572
1756	1768	0.63	1.123	7604.75	-0.3021
1594	1694	0.629	1.123	-68.383	-1.2836
1680	1812	0.629	1.123	54.1196	0.5383
1678	1818	0.629	1.124	49.5436	0.5181
1610	1696	0.629	1.124	-97.938	-1.3721
1672	1806	0.629	1.124	39.2619	0.569
1600	1696	0.629	1.125	-77.4363	-1.334
1682	1784	0.628	1.125	60.9822	0.7906
1682	1814	0.628	1.125	57.6735	0.3891
1598	1696	0.628	1.126	-74.0502	-1.3899
1616	1692	0.628	1.126	-112.177	-1.1162
1674	1792	0.627	1.127	44.7391	0.8258
1676	1786	0.627	1.127	50.5903	0.8758
1596	1696	0.627	1.127	-70.804	-1.3587
1672	1804	0.627	1.128	39.7279	0.6118
1678	1784	0.627	1.128	53.2289	0.8234
1674	1836	0.627	1.128	35.6659	0.728
1612	1696	0.627	1.128	-104.035	-1.4014
1628	1690	0.626	1.128	-161.23	-0.9838
1712	1784	0.626	1.128	210.364	1.1065
1592	1694	0.626	1.128	-65.771	-1.2684
1594	1696	0.626	1.129	-67.8835	-1.3614
1684	1786	0.626	1.129	65.9619	0.7914
1672	1838	0.626	1.129	32.6984	0.7489
1680	1814	0.626	1.129	53.9708	0.501
1676	1822	0.625	1.13	45.353	0.6367
1672	1802	0.625	1.13	40.0197	0.6654
1680	1756	0.625	1.13	106.334	0.7771
1684	1812	0.625	1.13	63.4867	0.3775
1680	1780	0.625	1.131	59.4256	0.8795
1624	1692	0.624	1.131	-141.213	-1.0351
1680	1754	0.624	1.131	107.927	0.6793
1686	1790	0.624	1.131	74.571	0.8554
1682	1782	0.624	1.132	61.2909	0.8029
1592	1696	0.624	1.132	-65.3887	-1.351
1672	1840	0.623	1.132	32.0939	0.8368
1604	1698	0.623	1.133	-85.0402	-1.4249
1630	1690	0.623	1.133	-170.962	-0.8977
1674	1790	0.623	1.133	44.4583	0.8216
1678	1820	0.623	1.134	48.5335	0.5765
1614	1696	0.622	1.134	-108.701	-1.3577
1714	1780	0.622	1.134	242.346	1.4269
1626	1690	0.622	1.134	-148.616	-0.9509
1678	1782	0.622	1.134	53.571	0.8347
1686	1792	0.622	1.134	75.1403	0.8745
1714	1770	0.622	1.135	327.222	1.7027
1606	1698	0.622	1.135	-89.6325	-1.4217
1712	1778	0.622	1.135	206.512	1.0929
1672	1800	0.622	1.135	40.2445	0.7163
1686	1788	0.622	1.135	74.5546	0.8287
1686	1794	0.621	1.135	75.0013	0.8743
1676	1824	0.621	1.136	44.3512	0.6493
1602	1698	0.621	1.136	-81.1727	-1.4091
1608	1698	0.621	1.137	-94.0774	-1.4523
1716	1750	0.62	1.137	533.838	0.6556
1676	1784	0.62	1.137	50.4424	0.8629
1674	1838	0.62	1.137	35.0868	0.8288
1686	1796	0.62	1.137	75.1273	0.8727
1756	1766	0.62	1.137	16091.8	-0.3033
1726	1744	0.62	1.138	2836.82	1.2798
1680	1778	0.62	1.138	60.4512	0.8866
1680	1752	0.619	1.138	110.981	0.5841
1618	1694	0.619	1.139	-121.406	-1.1887
1680	1758	0.619	1.139	104.442	0.8695
1590	1694	0.619	1.139	-62.8971	-1.1936
1590	1696	0.619	1.139	-62.7076	-1.2836
1672	1842	0.618	1.14	31.427	0.926
1604	1700	0.618	1.14	-82.6641	-1.5083
1684	1784	0.618	1.14	65.4238	0.7775
1684	1814	0.618	1.14	63.2134	0.3378
1686	1798	0.618	1.141	75.1763	0.8286
1634	1688	0.618	1.141	-217.389	-0.8335
1670	1826	0.618	1.141	33.7149	0.5244
1624	1690	0.618	1.141	-137.994	-0.9835
1672	1798	0.618	1.141	40.241	0.7413
1714	1756	0.618	1.141	483.246	1.2013
1670	1824	0.617	1.141	34.2183	0.5124
1670	1836	0.617	1.142	30.9277	0.6574
1682	1816	0.617	1.142	57.4498	0.4203
1674	1788	0.617	1.142	44.4938	0.8101
1606	1700	0.617	1.142	-87.1509	-1.5078
1600	1698	0.617	1.142	-77.6617	-1.3434
1676	1826	0.617	1.142	43.37	0.672
1598	1698	0.617	1.142	-74.2196	-1.4015
1678	1822	0.617	1.142	47.2617	0.6059
1614	1692	0.617	1.142	-103.452	-1.118
1686	1786	0.617	1.142	73.9552	0.8311
1670	1830	0.616	1.143	32.2244	0.5464
1722	1744	0.616	1.143	1045.27	0.5775
1670	1828	0.616	1.143	32.9474	0.5332
1682	1780	0.616	1.143	61.6092	0.8191
1610	1698	0.616	1.143	-98.8215	-1.3841
1596	1698	0.616	1.143	-70.9159	-1.37
1670	1840	0.616	1.143	30.1951	0.8207
1602	1700	0.616	1.143	-78.873	-1.4899
1754	1768	0.616	1.143	5508.86	-0.3259
1670	1822	0.616	1.143	34.6739	0.5107
1756	1772	0.616	1.144	3299.35	-0.4152
1594	1698	0.616	1.144	-67.9675	-1.3742
1608	1700	0.616	1.144	-91.527	-1.5415
1632	1688	0.616	1.144	-199.305	-0.8668
1676	1828	0.616	1.144	42.3629	0.6797
1676	1782	0.616	1.144	50.7592	0.8742
1670	1838	0.616	1.144	30.6197	0.7413
1676	1832	0.615	1.145	40.3417	0.7006
1592	1698	0.615	1.145	-65.5618	-1.3698
1680	1816	0.615	1.145	53.7035	0.5322
1678	1780	0.615	1.145	53.9275	0.8496
1686	1800	0.615	1.145	75.0253	0.8033
1588	1696	0.615	1.145	-60.3302	-1.299
1676	1830	0.615	1.146	41.291	0.6963
1670	1834	0.614	1.146	30.9403	0.6117
1674	1840	0.614	1.146	34.2393	0.9257
1680	1776	0.614	1.146	62.3458	0.9186
1680	1772	0.614	1.147	68.604	0.9563
1680	1774	0.614	1.147	63.0267	0.9086
1670	1832	0.614	1.147	31.3641	0.5573
1672	1796	0.614	1.147	40.2114	0.7769
1588	1694	0.613	1.147	-60.3882	-1.2026
1682	1756	0.613	1.148	109.916	0.6959
1632	1690	0.613	1.148	-183.498	-0.8519
1686	1802	0.613	1.148	74.4741	0.7306
1604	1702	0.613	1.148	-82.4407	-1.5968
1680	1760	0.613	1.148	100.017	0.9498
1672	1844	0.613	1.148	30.7202	1.0357
1716	1774	0.613	1.148	293.02	1.791
1684	1782	0.613	1.148	65.5845	0.7919
1670	1820	0.613	1.149	35.0744	0.5025
1590	1698	0.612	1.149	-63.0531	-1.3118
1600	1700	0.612	1.149	-75.4189	-1.4218
1670	1842	0.612	1.149	29.6128	0.9049
1598	1700	0.612	1.149	-72.0523	-1.4768
1626	1692	0.612	1.149	-148.409	-0.9286
1604	1704	0.612	1.15	-80.1612	-1.6963
1678	1824	0.612	1.15	46.1501	0.6206
1606	1702	0.612	1.15	-87.0109	-1.5995
1596	1700	0.611	1.15	-68.8219	-1.4431
1600	1692	0.611	1.15	-73.852	-1.0766
1598	1692	0.611	1.151	-70.839	-1.1339
1610	1700	0.611	1.151	-96.1714	-1.476
1612	1692	0.611	1.151	-97.7759	-1.1177
1682	1754	0.611	1.151	111.18	0.6015
1594	1700	0.611	1.151	-65.9426	-1.445
1686	1804	0.611	1.151	73.9704	0.6498
1686	1806	0.611	1.151	73.0167	0.5853
1602	1704	0.611	1.151	-76.564	-1.6798
1596	1692	0.611	1.151	-67.9571	-1.1122
1636	1688	0.611	1.151	-237.096	-0.7013
1602	1702	0.611	1.151	-78.5734	-1.5751
1608	1704	0.611	1.151	-89.2614	-1.7531
1606	1704	0.611	1.151	-84.6779	-1.7047
1682	1778	0.611	1.152	62.5467	0.8279
1672	1794	0.611	1.152	40.2558	0.7845
1676	1834	0.61	1.152	39.4346	0.7766
1592	1700	0.61	1.152	-63.5784	-1.4386
1670	1844	0.61	1.152	29.1157	1.0059
1678	1756	0.61	1.152	94.3747	0.748
1588	1698	0.61	1.152	-60.7738	-1.335
1686	1808	0.61	1.152	72.2061	0.5007
1608	1702	0.61	1.152	-91.48	-1.6368
1594	1692	0.61	1.152	-65.2784	-1.118
1680	1770	0.61	1.153	73.3281	0.9849
1758	1772	0.61	1.153	4995.1	-0.5382
1678	1778	0.61	1.153	54.7937	0.8577
1680	1768	0.609	1.153	79.9568	1.0409
1686	1784	0.609	1.153	73.2023	0.8136
1674	1786	0.609	1.154	44.2665	0.8187
1688	1794	0.609	1.154	80.0675	0.7555
1622	1690	0.609	1.154	-128.731	-0.9756
1688	1798	0.609	1.154	81.0006	0.6957
1688	1796	0.609	1.154	80.508	0.7489
1602	1692	0.608	1.155	-76.1298	-1.1014
1616	1696	0.608	1.155	-113.8	-1.2429
1682	1818	0.608	1.155	56.6999	0.4775
1688	1800	0.608	1.155	81.2732	0.6624
1600	1704	0.608	1.155	-73.2433	-1.611
1674	1842	0.608	1.155	33.4544	1.0202
1612	1698	0.608	1.155	-104.335	-1.3904
1678	1754	0.608	1.155	95.654	0.6623
1676	1780	0.608	1.156	51.0758	0.889
1610	1704	0.608	1.156	-94.2202	-1.7031
1670	1818	0.608	1.156	35.1961	0.4775
1688	1792	0.608	1.156	79.8347	0.7611
1586	1696	0.608	1.156	-57.6536	-1.2532
1682	1758	0.608	1.156	108.035	0.7883
1598	1704	0.608	1.156	-69.8483	-1.6588
1688	1802	0.608	1.156	80.9473	0.5808
1590	1700	0.607	1.156	-61.1087	-1.3782
1600	1702	0.607	1.157	-75.0558	-1.503
1598	1702	0.607	1.157	-71.6376	-1.5561
1678	1826	0.607	1.157	45.0735	0.6454
1672	1792	0.607	1.157	40.3631	0.7917
1596	1704	0.607	1.157	-66.6121	-1.6177
1680	1818	0.607	1.158	52.9931	0.5865
1680	1762	0.607	1.158	97.1093	1.0346
1670	1846	0.607	1.158	28.3627	1.0951
1670	1816	0.606	1.158	35.2706	0.4542
1670	1810	0.606	1.158	35.3477	0.5241
1670	1812	0.606	1.158	35.2187	0.4808
1596	1702	0.606	1.158	-68.3655	-1.5193
1672	1846	0.606	1.158	29.7668	1.1309
1678	1832	0.606	1.158	41.9545	0.6746
1688	1790	0.606	1.158	78.5744	0.751
1686	1810	0.606	1.159	71.5889	0.469
1594	1702	0.606	1.159	-65.4484	-1.5187
1594	1704	0.606	1.159	-63.7092	-1.612
1724	1746	0.606	1.159	1682.36	1.3138
1678	1758	0.606	1.159	92.6463	0.8311
1678	1828	0.606	1.159	44.0273	0.6535
1586	1698	0.606	1.159	-58.2715	-1.3002
1610	1702	0.606	1.159	-96.246	-1.5732
1688	1804	0.606	1.159	80.5286	0.492
1710	1788	0.605	1.159	190.935	1.0277
1688	1806	0.605	1.159	79.5309	0.4222
1680	1764	0.605	1.159	90.1534	1.0501
1630	1688	0.605	1.16	-179.457	-0.8278
1588	1700	0.605	1.16	-58.8782	-1.3991
1718	1752	0.605	1.16	694.688	1.3964
1680	1766	0.605	1.16	86.1858	1.0673
1592	1692	0.605	1.16	-62.6592	-1.0965
1592	1702	0.605	1.16	-63.048	-1.5098
1620	1694	0.605	1.16	-126.323	-1.0917
1684	1816	0.605	1.16	62.902	0.3739
1756	1770	0.605	1.16	4327.42	-0.3983
1714	1754	0.605	1.16	451.639	0.9203
1758	1764	0.605	1.16	46741.2	-0.1314
1678	1830	0.605	1.16	42.9028	0.671
1610	1692	0.605	1.16	-91.0702	-1.0573
1682	1752	0.605	1.16	113.897	0.5098
1710	1786	0.605	1.16	184.615	1.0059
1670	1814	0.604	1.161	35.0258	0.4522
1670	1808	0.604	1.161	35.5563	0.5498
1688	1808	0.604	1.161	78.6694	0.3311
1680	1750	0.604	1.161	110.418	0.5121
1686	1782	0.604	1.161	73.2668	0.8282
1640	1686	0.604	1.161	-297.309	-0.7141
1608	1692	0.604	1.162	-86.4307	-1.1001
1684	1780	0.604	1.162	65.6972	0.8111
1592	1704	0.604	1.162	-61.2219	-1.5938
1586	1694	0.604	1.162	-57.5014	-1.1475
1682	1776	0.603	1.162	64.3571	0.8615
1682	1772	0.603	1.162	70.8742	0.8954
1712	1776	0.603	1.162	209.429	1.1612
1742	1758	0.603	1.162	-4585.55	-0.6539
1612	1704	0.603	1.162	-100.345	-1.7429
1678	1776	0.603	1.163	56.3806	0.8886
1612	1700	0.603	1.163	-101.595	-1.4857
1604	1692	0.603	1.163	-78.4314	-1.0741
1678	1772	0.603	1.163	61.8849	0.9212
1682	1774	0.603	1.163	64.9605	0.8528
1670	1806	0.602	1.164	35.9277	0.6015
1676	1778	0.602	1.164	51.8807	0.8974
1590	1702	0.602	1.164	-60.5534	-1.4467
1678	1774	0.602	1.164	56.9739	0.881
1678	1752	0.602	1.164	98.1226	0.579
1584	1696	0.602	1.165	-54.8905	-1.2124
1584	1698	0.601	1.165	-55.5946	-1.2665
1606	1692	0.601	1.165	-82.2302	-1.0632
1712	1774	0.601	1.165	204.172	1.1211
1672	1790	0.601	1.166	40.0559	0.7917
1682	1760	0.601	1.166	103.343	0.8721
1678	1834	0.601	1.166	40.9703	0.7537
1586	1700	0.6	1.166	-56.4343	-1.3621
1676	1756	0.6	1.167	88.8834	0.8043
1674	1784	0.6	1.167	44.0108	0.8131
1712	1786	0.6	1.167	208.4	1.2145
1638	1686	0.6	1.167	-266.105	-0.8013
1678	1760	0.6	1.168	88.721	0.9058
1588	1702	0.6	1.168	-58.294	-1.4653
1760	1768	0.6	1.168	19330.4	-0.3451
1688	1788	0.6	1.168	77.9208	0.7324
1714	1768	0.6	1.168	373.866	1.9532
1670	1804	0.6	1.168	36.3325	0.6422
1682	1768	0.599	1.168	82.849	0.9718
1678	1768	0.599	1.168	71.7793	0.9926
1714	1758	0.599	1.168	501.665	1.5165
1688	1810	0.599	1.168	78.0386	0.2961
1676	1836	0.599	1.168	38.5948	0.8563
1642	1684	0.599	1.168	-391.896	-0.7443
1614	1706	0.599	1.168	-101.323	-1.8529
1614	1698	0.599	1.168	-108.38	-1.324
1670	1848	0.599	1.168	27.5986	1.2262
1682	1770	0.599	1.169	75.7357	0.9217
1678	1770	0.599	1.169	65.9356	0.946
1590	1704	0.599	1.169	-58.5914	-1.5183
1602	1706	0.598	1.169	-72.2095	-1.7274
1674	1844	0.598	1.169	32.4657	1.1383
1614	1704	0.598	1.17	-105.193	-1.7044
1600	1706	0.598	1.17	-69.3634	-1.672
1682	1820	0.598	1.17	55.2708	0.548
1676	1754	0.598	1.17	90.1258	0.7213
1670	1802	0.598	1.171	36.597	0.6927
1598	1706	0.598	1.171	-66.1561	-1.7147
1712	1772	0.597	1.171	233.332	1.2446
1686	1812	0.597	1.171	71.1767	0.407
1758	1770	0.597	1.171	6705.46	-0.5498
1612	1706	0.597	1.171	-95.571	-1.847
1754	1778	0.597	1.171	2027.7	-0.9228
1616	1706	0.597	1.171	-108.917	-1.8243
1582	1698	0.597	1.171	-53.3077	-1.2316
1684	1778	0.597	1.171	66.5589	0.8215
1620	1690	0.597	1.172	-118.806	-0.9362
2052	2058	0.597	1.172	34055.5	1.378
1612	1702	0.597	1.172	-101.769	-1.5854
1596	1706	0.597	1.172	-63.107	-1.6721
1584	1700	0.596	1.172	-53.8381	-1.3265
1608	1706	0.596	1.173	-83.8628	-1.7975
1680	1820	0.596	1.173	51.6052	0.6537
1710	1790	0.596	1.173	192.625	1.112
1716	1756	0.596	1.173	587.472	1.7298
1604	1706	0.596	1.173	-75.1645	-1.7267
1684	1756	0.596	1.173	117.926	0.681
1584	1694	0.596	1.173	-54.6161	-1.1013
1628	1688	0.596	1.173	-165.712	-0.8604
1582	1696	0.596	1.173	-52.5282	-1.1711
1676	1758	0.596	1.173	87.1558	0.8851
1594	1706	0.596	1.174	-60.339	-1.6622
1610	1706	0.595	1.174	-88.7989	-1.7651
1676	1776	0.595	1.174	53.3452	0.9282
1590	1692	0.595	1.175	-59.6614	-1.0132
1586	1702	0.595	1.175	-55.8263	-1.4252
1588	1704	0.595	1.175	-56.2534	-1.5265
1676	1772	0.595	1.175	58.4938	0.9617
1672	1848	0.594	1.175	28.7594	1.2692
1606	1706	0.594	1.175	-79.3343	-1.7369
1674	1782	0.594	1.175	44.2185	0.8265
1686	1780	0.594	1.175	73.2416	0.8483
1614	1700	0.594	1.175	-105.607	-1.4216
1678	1766	0.594	1.175	76.9887	1.0151
1678	1762	0.594	1.176	86.1954	0.9826
1644	1684	0.594	1.176	-444.018	-0.654
1676	1774	0.594	1.176	53.928	0.9207
1672	1788	0.594	1.176	40.013	0.7848
1682	1762	0.594	1.176	100.37	0.9581
1670	1800	0.594	1.176	36.7726	0.7414
1684	1818	0.594	1.176	61.9749	0.4382
1682	1766	0.594	1.176	89.1851	0.9958
1642	1686	0.593	1.177	-329.254	-0.6019
1678	1764	0.593	1.177	80.2542	0.9998
1684	1754	0.593	1.177	118.917	0.5846
1634	1690	0.593	1.178	-192.589	-0.7269
1682	1764	0.593	1.178	93.1094	0.9781
1582	1700	0.592	1.178	-51.6201	-1.2903
1680	1748	0.592	1.179	113.708	0.4539
1710	1784	0.592	1.179	175.86	0.9571
1592	1706	0.591	1.18	-57.779	-1.6303
1676	1752	0.591	1.18	92.426	0.6418
1638	1688	0.591	1.18	-254.337	-0.5931
1668	1846	0.591	1.18	25.5325	1.0344
1584	1702	0.591	1.181	-53.2178	-1.3867
1756	1778	0.591	1.181	2787.88	-0.9986
1676	1768	0.591	1.181	67.6635	1.0348
1728	1734	0.59	1.181	19450.1	-0.1296
1714	1782	0.59	1.181	232.306	1.4572
1688	1786	0.59	1.181	76.5796	0.7456
1676	1770	0.59	1.182	62.2372	0.9876
1668	1844	0.59	1.182	25.9938	0.9578
1682	1822	0.59	1.182	53.5907	0.5847
1668	1848	0.59	1.182	25.1113	1.1496
1676	1760	0.59	1.182	83.4114	0.9566
1628	1692	0.589	1.183	-154.504	-0.8472
1670	1798	0.589	1.183	36.7386	0.7664
1668	1840	0.589	1.183	26.6632	0.7992
1676	1838	0.589	1.183	37.7348	0.9679
1688	1812	0.589	1.183	77.4977	0.2308
1684	1758	0.589	1.183	115.879	0.7787
1618	1706	0.588	1.184	-114.734	-1.8206
1684	1776	0.588	1.184	68.3299	0.8583
1618	1690	0.588	1.184	-110.421	-0.9273
1582	1694	0.588	1.184	-52.1382	-1.0545
1674	1846	0.588	1.184	31.2555	1.2383
1680	1822	0.588	1.184	50.0249	0.6877
1636	1686	0.588	1.185	-235.713	-0.7707
1684	1772	0.588	1.185	75.3956	0.8926
1640	1684	0.588	1.185	-338.675	-0.7654
1614	1702	0.588	1.185	-105.907	-1.5219
1678	1836	0.588	1.185	39.9889	0.838
1586	1704	0.588	1.185	-53.6625	-1.4725
1588	1692	0.588	1.185	-57.1202	-1.0125
1686	1814	0.588	1.185	70.7226	0.3682
1684	1774	0.588	1.185	68.8851	0.8496
1686	1778	0.587	1.186	74.104	0.8594
1670	1850	0.587	1.186	26.6477	1.3581
1668	1842	0.587	1.186	26.2224	0.8728
1618	1696	0.587	1.186	-116.631	-1.1587
1742	1760	0.587	1.186	-4236.87	-0.6919
1580	1698	0.587	1.187	-51.0164	-1.1741
1582	1702	0.586	1.187	-50.9822	-1.3474
1758	1768	0.586	1.187	12350.4	-0.3609
1682	1750	0.586	1.187	112.511	0.4485
1622	1694	0.585	1.188	-130.554	-0.9914
1674	1780	0.585	1.188	44.3811	0.8439
1752	1780	0.585	1.189	1819.87	-1.2407
1714	1760	0.585	1.189	489.645	1.7711
1756	1776	0.585	1.189	2835.59	-0.6782
1678	1750	0.585	1.189	97.3769	0.5208
1672	1786	0.585	1.189	39.736	0.7969
1676	1766	0.585	1.189	72.4377	1.0588
1684	1752	0.585	1.189	121.392	0.4925
1668	1838	0.585	1.189	26.8651	0.7343
1670	1796	0.585	1.189	36.6918	0.8008
1668	1850	0.584	1.19	24.5159	1.2688
1668	1836	0.584	1.19	27.045	0.6636
1676	1762	0.584	1.19	80.9687	1.0306
1648	1682	0.584	1.191	-678.341	-0.6835
1618	1708	0.584	1.191	-112.225	-1.9984
1686	1756	0.583	1.191	134.753	0.7167
1676	1764	0.583	1.191	75.4625	1.0452
1590	1706	0.583	1.192	-54.9706	-1.5352
1580	1696	0.583	1.192	-50.1095	-1.1048
1754	1772	0.583	1.192	2398.79	-0.3267
1682	1824	0.583	1.192	52.1426	0.6045
1684	1820	0.583	1.192	60.3442	0.5151
1684	1768	0.583	1.192	88.5354	0.9713
1584	1704	0.582	1.193	-51.0213	-1.424
1684	1770	0.582	1.193	80.5987	0.9206
1580	1700	0.582	1.194	-49.3915	-1.2312
1686	1754	0.582	1.194	135.744	0.6069
1670	1794	0.581	1.194	36.7318	0.8088
1680	1824	0.581	1.194	48.6961	0.7051
2052	2062	0.581	1.194	9987.54	1.3096
1684	1760	0.581	1.195	110.588	0.8683
2048	2066	0.58	1.196	2048.06	1.4009
1616	1704	0.58	1.196	-110.069	-1.5772
1620	1708	0.58	1.196	-120.137	-1.9907
1710	1782	0.58	1.196	170.261	0.9747
1714	1764	0.58	1.196	445.121	2.0581
1674	1778	0.579	1.198	44.9955	0.8537
1688	1784	0.579	1.198	75.0908	0.7387
1668	1826	0.579	1.198	29.1426	0.5573
1668	1830	0.578	1.198	27.9414	0.575
1672	1850	0.578	1.198	27.5783	1.4059
1676	1840	0.578	1.198	36.4971	1.0743
1626	1688	0.578	1.198	-149.064	-0.7692
1668	1834	0.578	1.199	26.9115	0.6304
1616	1708	0.578	1.199	-103.882	-1.9064
1712	1770	0.577	1.2	253.165	1.3261
1668	1828	0.577	1.2	28.509	0.5648
1686	1774	0.577	1.2	76.6188	0.8888
1680	1832	0.577	1.2	44.2754	0.7566
1578	1698	0.577	1.2	-48.544	-1.1466
1682	1832	0.577	1.2	47.2254	0.6654
1670	1792	0.577	1.2	36.806	0.8168
1686	1776	0.577	1.2	76.0177	0.9001
1752	1778	0.577	1.2	1686.8	-0.9318
1588	1706	0.577	1.2	-52.5682	-1.5272
1668	1824	0.577	1.201	29.5092	0.5495
1678	1838	0.576	1.201	39.0382	0.9535
1582	1704	0.576	1.201	-48.7498	-1.3755
1682	1826	0.576	1.201	50.7605	0.6347
1688	1814	0.576	1.202	76.7757	0.1933
1686	1772	0.576	1.202	84.1604	0.9404
1668	1832	0.576	1.202	27.2006	0.5858
1580	1702	0.576	1.202	-48.7317	-1.2847
1680	1736	0.576	1.202	246.03	0.4708
1622	1708	0.575	1.202	-128.833	-2.0023
1682	1828	0.575	1.203	49.5491	0.6438
1680	1826	0.575	1.203	47.4421	0.7323
1586	1692	0.575	1.203	-54.1065	-0.946
1680	1828	0.575	1.203	46.3684	0.7391
1672	1784	0.575	1.203	39.4352	0.796
1650	1682	0.575	1.204	-780.339	-0.5376
1682	1830	0.574	1.204	48.2359	0.6632
1616	1698	0.574	1.204	-111.681	-1.1571
1684	1766	0.574	1.204	95.2503	0.9979
1680	1830	0.574	1.204	45.1712	0.7561
1646	1682	0.574	1.204	-562.024	-0.6531
1684	1822	0.574	1.204	58.4303	0.5555
1620	1706	0.574	1.205	-120.395	-1.7373
1714	1766	0.574	1.205	420.756	2.1095
1668	1822	0.574	1.205	29.8225	0.5512
1676	1750	0.574	1.205	91.684	0.5858
1714	1752	0.574	1.205	427.562	0.707
1686	1758	0.573	1.205	132.211	0.829
1728	1742	0.573	1.206	5272.41	0.9928
1580	1694	0.573	1.206	-49.5491	-0.9801
1722	1728	0.573	1.206	29431.4	-0.2236
1644	1686	0.573	1.206	-360.561	-0.4544
1634	1686	0.573	1.206	-208.517	-0.7944
1668	1852	0.573	1.206	23.6747	1.4234
1686	1752	0.573	1.206	138.335	0.5046
1690	1802	0.573	1.206	88.3561	0.6413
1578	1700	0.573	1.206	-47.0037	-1.2019
1684	1762	0.573	1.206	107.292	0.9592
1690	1800	0.572	1.207	88.3802	0.7302
1684	1764	0.572	1.207	99.3523	0.9803
1690	1798	0.572	1.207	87.6199	0.7675
1716	1748	0.572	1.207	498.791	0.5104
1578	1696	0.572	1.207	-47.5822	-1.0707
1682	1748	0.572	1.207	115.339	0.3958
1678	1748	0.572	1.208	100.015	0.4721
1674	1848	0.572	1.208	29.934	1.3818
1690	1794	0.571	1.208	85.8786	0.8313
1688	1782	0.571	1.208	74.7459	0.7596
1690	1796	0.571	1.208	86.6437	0.8248
1716	1776	0.571	1.209	284.851	1.8877
1670	1790	0.571	1.209	36.4865	0.819
1674	1776	0.571	1.209	46.1014	0.8831
1616	1690	0.571	1.209	-101.501	-0.8395
1754	1780	0.571	1.209	2099.08	-1.0796
1680	1746	0.571	1.209	114.005	0.4389
1682	1834	0.57	1.209	45.9988	0.754
1680	1834	0.57	1.21	43.1024	0.8406
1720	1744	0.57	1.21	806.056	0.5916
1676	1842	0.57	1.21	35.5303	1.1737
1690	1804	0.57	1.21	87.9989	0.5469
1690	1806	0.57	1.21	86.9988	0.4718
1670	1852	0.57	1.21	25.4796	1.5232
1596	1708	0.57	1.211	-59.0847	-1.6553
1598	1708	0.57	1.211	-61.853	-1.6942
1616	1700	0.569	1.211	-108.885	-1.2557
1712	1768	0.569	1.211	290.465	1.4876
1594	1708	0.569	1.211	-56.5335	-1.6455
1756	1764	0.569	1.211	19913.3	0.2061
1674	1772	0.569	1.211	50.2956	0.9101
1600	1708	0.569	1.211	-64.7645	-1.652
1690	1792	0.569	1.212	85.21	0.8385
1614	1708	0.569	1.212	-94.6935	-1.8543
1674	1774	0.569	1.212	46.5771	0.8785
1678	1702	0.569	1.212	1340.48	0.9772
1668	1820	0.569	1.212	30.0516	0.5488
1672	1782	0.568	1.213	39.5814	0.8107
1686	1816	0.568	1.213	69.9182	0.4184
1690	1808	0.568	1.213	86.0551	0.3751
1686	1770	0.568	1.213	90.1546	0.9743
1646	1684	0.568	1.213	-495.276	-0.4445
1750	1782	0.568	1.214	1527.01	-1.3963
1638	1684	0.567	1.214	-292.801	-0.7791
1674	1756	0.567	1.214	74.1283	0.7654
1716	1772	0.567	1.215	322.02	2.0338
1624	1688	0.567	1.215	-136.553	-0.7694
1602	1708	0.567	1.215	-67.1127	-1.691
1578	1702	0.567	1.215	-46.3374	-1.2522
1586	1706	0.566	1.215	-49.8342	-1.4523
1686	1768	0.566	1.215	99.4297	1.0357
1682	1736	0.566	1.216	254.573	0.3062
1680	1738	0.566	1.216	183.925	0.3905
1684	1824	0.566	1.216	56.7439	0.5784
1584	1692	0.565	1.217	-51.2553	-0.895
1624	1708	0.565	1.217	-135.995	-1.9499
1710	1792	0.565	1.217	193.283	1.1973
1690	1790	0.565	1.217	83.186	0.8303
1630	1692	0.565	1.217	-158.383	-0.6746
1718	1746	0.565	1.217	583.342	0.5432
1764	1768	0.565	1.217	82376.8	0.2289
1678	1840	0.565	1.217	37.6784	1.0636
1674	1768	0.565	1.218	57.6063	0.9667
1576	1698	0.565	1.218	-46.2289	-1.0901
1620	1696	0.564	1.218	-119.774	-1.0251
1624	1710	0.564	1.218	-128.639	-2.0978
1592	1708	0.564	1.219	-54.0038	-1.6044
1674	1770	0.564	1.219	53.2203	0.9314
1580	1704	0.564	1.219	-46.4204	-1.3006
1686	1760	0.563	1.219	125.724	0.9289
1684	1750	0.563	1.219	118.957	0.4373
2048	2068	0.563	1.22	1552.25	1.5622
1674	1758	0.563	1.22	72.6493	0.8336
1612	1708	0.563	1.22	-88.6411	-1.8174
1636	1690	0.563	1.22	-201.551	-0.5135
1674	1754	0.563	1.22	75.0328	0.6987
1670	1788	0.563	1.22	36.3829	0.8151
1678	1736	0.562	1.221	210.414	0.4604
1668	1818	0.562	1.221	30.0516	0.5325
1616	1702	0.562	1.222	-109.167	-1.3493
1624	1694	0.562	1.222	-132.984	-0.8535
1690	1810	0.562	1.222	85.3107	0.3401
1626	1710	0.561	1.223	-139.654	-2.0934
1728	1736	0.561	1.223	10051.9	0.2829
1754	1770	0.561	1.223	3061.68	-0.2706
1578	1694	0.561	1.223	-46.9265	-0.9408
1604	1708	0.561	1.223	-69.4269	-1.6711
1756	1774	0.561	1.223	2143.72	-0.2427
1676	1748	0.56	1.224	94.0948	0.5405
1668	1810	0.56	1.224	30.2835	0.5754
2048	2070	0.56	1.224	1197.09	1.7946
1576	1700	0.56	1.224	-44.7652	-1.1441
1656	1680	0.56	1.224	-1351.16	-0.2112
1668	1816	0.56	1.224	30.1007	0.5144
1668	1812	0.56	1.224	30.1276	0.5382
2044	2066	0.559	1.225	1120.75	1.7175
1684	1832	0.559	1.225	51.1406	0.6475
1714	1762	0.559	1.225	488.23	2.0755
1608	1708	0.559	1.225	-77.3003	-1.7383
1708	1792	0.559	1.225	157.169	0.8796
1622	1710	0.559	1.225	-118.727	-2.0436
1584	1706	0.559	1.226	-47.2063	-1.3906
1594	1690	0.559	1.226	-60.1879	-0.8628
1708	1794	0.559	1.226	160.831	0.8783
1668	1808	0.559	1.226	30.4787	0.5981
2052	2064	0.559	1.226	7250.33	1.2974
1654	1680	0.559	1.226	-1115.49	-0.4929
1666	1848	0.559	1.226	22.9756	1.157
1610	1708	0.558	1.226	-81.8917	-1.7137
1672	1852	0.558	1.226	26.2262	1.5738
1596	1690	0.558	1.226	-62.4797	-0.8518
1672	1780	0.558	1.226	39.6557	0.8298
1684	1826	0.558	1.226	55.1253	0.6127
1688	1780	0.558	1.227	74.1463	0.7878
1576	1696	0.558	1.227	-45.2254	-1.0094
1142	1146	0.558	1.227	-122434	-0.6089
1674	1760	0.558	1.227	69.6079	0.8968
1668	1814	0.558	1.227	29.9035	0.5146
1606	1708	0.557	1.228	-73.0871	-1.6756
1666	1850	0.557	1.228	22.6004	1.2643
1754	1776	0.557	1.228	1984.38	-0.5279
1674	1766	0.557	1.228	61.1747	0.9864
1740	1762	0.557	1.228	-2603.04	-1.054
1722	1748	0.557	1.228	1070.43	1.3503
1684	1828	0.557	1.228	53.737	0.6235
1598	1690	0.557	1.228	-64.8776	-0.863
2044	2070	0.557	1.228	721.157	1.9336
1726	1742	0.557	1.228	2772.04	0.7513
1668	1854	0.557	1.229	22.6772	1.6221
2048	2062	0.557	1.229	3427.42	1.5005
1668	1806	0.557	1.229	30.8021	0.6435
1678	1842	0.557	1.229	36.6608	1.1653
1712	1788	0.556	1.229	200.996	1.2863
1684	1830	0.556	1.229	52.2661	0.6447
1710	1780	0.556	1.229	163.16	1.0067
1688	1816	0.556	1.229	76.0643	0.2439
1684	1698	0.556	1.23	2942.36	0.6051
1582	1692	0.556	1.23	-48.7834	-0.843
1682	1700	0.556	1.23	2144.78	1.0401
1760	1772	0.556	1.23	6629.25	-0.3179
1690	1788	0.555	1.231	81.7548	0.8155
1666	1846	0.555	1.231	23.191	1.055
1600	1690	0.555	1.231	-67.3803	-0.8037
1686	1766	0.555	1.231	107.221	1.0696
1640	1688	0.555	1.231	-265.912	-0.3469
1676	1844	0.555	1.231	34.1021	1.2989
1674	1752	0.555	1.231	76.6652	0.6354
1618	1704	0.555	1.232	-112.52	-1.4724
2042	2070	0.554	1.232	583.336	2.0493
1622	1706	0.554	1.232	-125.554	-1.6474
2040	2070	0.554	1.232	493.741	2.1303
1708	1790	0.554	1.232	149.057	0.8627
1668	1804	0.554	1.233	31.1424	0.6798
2052	2060	0.554	1.233	17486.3	1.2704
1576	1702	0.554	1.233	-44.0882	-1.1908
2038	2070	0.554	1.233	431.683	2.3225
1674	1764	0.554	1.233	63.4049	0.9757
1674	1762	0.554	1.233	67.6424	0.9598
1682	1836	0.554	1.233	44.6147	0.8509
1590	1708	0.554	1.233	-51.1525	-1.4964
1686	1764	0.554	1.233	112.118	1.0507
1766	1776	0.554	1.233	-14956.1	0.6985
1578	1704	0.553	1.233	-44.0278	-1.2587
1748	1782	0.553	1.233	1423.48	-1.3722
1592	1690	0.553	1.233	-57.7089	-0.8392
1754	1766	0.553	1.233	9992.11	-0.1825
1628	1710	0.553	1.234	-152.396	-2.1632
1670	1786	0.553	1.234	36.0693	0.829
2040	2066	0.553	1.234	733.64	2.0178
1680	1836	0.553	1.234	41.7187	0.9334
1614	1690	0.553	1.234	-92.3811	-0.8031
1686	1818	0.553	1.234	68.4782	0.4964
2038	2066	0.552	1.235	636.162	2.272
1686	1762	0.552	1.235	121.525	1.032
1684	1834	0.552	1.235	49.7726	0.7425
1668	1802	0.552	1.235	31.384	0.7242
1708	1796	0.552	1.235	164.168	0.8821
2042	2066	0.552	1.235	877.361	1.8976
1632	1686	0.552	1.235	-185.119	-0.7348
1674	1850	0.552	1.236	28.4576	1.5203
1672	1778	0.551	1.236	40.146	0.8407
1666	1844	0.551	1.236	23.4712	0.9887
1582	1706	0.551	1.236	-44.9377	-1.3301
1680	1744	0.551	1.236	116.934	0.4343
1622	1688	0.551	1.237	-125.607	-0.7292
1620	1710	0.551	1.237	-108.331	-1.9426
1658	1678	0.551	1.237	-2196.39	-0.0166
1644	1682	0.55	1.238	-459.75	-0.6443
1666	1852	0.55	1.238	21.9703	1.4072
1660	1676	0.55	1.238	-2530.87	-0.2632
1678	1746	0.55	1.238	100.056	0.4649
1686	1750	0.549	1.239	134.619	0.4442
1574	1698	0.549	1.239	-43.4957	-1.0136
2048	2072	0.549	1.239	1023.05	1.927
1602	1690	0.549	1.239	-68.9722	-0.8096
1714	1784	0.549	1.239	221.713	1.4958
1688	1778	0.549	1.239	74.6537	0.8035
2044	2068	0.549	1.24	884.323	1.7916
1668	1800	0.548	1.24	31.5286	0.7681
1682	1746	0.548	1.241	114.855	0.391
1680	1700	0.548	1.241	2058.09	1.3559
1188	1192	0.547	1.241	162889	-2.2719
2036	2070	0.547	1.242	359.522	2.3365
1678	1734	0.547	1.242	271.431	0.6395
1690	1812	0.547	1.242	84.4002	0.277
2044	2072	0.547	1.242	620.366	2.0195
1684	1748	0.547	1.242	121.361	0.3883
1618	1710	0.546	1.243	-99.9089	-1.8942
1588	1708	0.546	1.243	-48.7769	-1.4769
1666	1840	0.546	1.243	23.9037	0.8501
1676	1736	0.546	1.244	196.445	0.5741
1626	1708	0.546	1.244	-143.56	-1.8307
1748	1784	0.546	1.244	1637.04	-1.9481
2038	2068	0.546	1.244	516.603	2.262
1684	1734	0.546	1.244	396.357	0.3118
1574	1700	0.545	1.244	-42.1345	-1.0662
1576	1694	0.545	1.244	-44.4855	-0.8754
1666	1842	0.545	1.244	23.5475	0.9157
1682	1734	0.545	1.245	334.784	0.4812
2038	2062	0.545	1.245	984.647	2.5216
1612	1690	0.545	1.245	-86.9964	-0.7907
1670	1854	0.545	1.245	23.9958	1.7305
1716	1778	0.545	1.245	259.37	1.808
1708	1798	0.544	1.246	167.678	0.8085
1752	1772	0.544	1.246	1994.81	-0.304
1656	1678	0.544	1.246	-1571.84	-0.2337
1716	1770	0.544	1.246	356.563	2.1922
2040	2068	0.544	1.246	591.545	2.0402
1752	1768	0.544	1.246	4519.26	-0.2791
1636	1684	0.544	1.247	-252.561	-0.6904
1668	1798	0.544	1.247	31.4977	0.7916
1758	1776	0.543	1.247	4482.18	-0.8461
1618	1698	0.543	1.247	-112.521	-1.0236
1690	1786	0.543	1.247	79.5581	0.8332
2042	2072	0.543	1.247	502.115	2.1146
2042	2068	0.543	1.248	702.013	1.9388
1672	1776	0.543	1.248	41.0221	0.8695
2036	2066	0.542	1.249	515.247	2.2942
1670	1784	0.542	1.249	35.733	0.8309
1590	1690	0.542	1.249	-54.7645	-0.7543
1678	1738	0.542	1.249	157.107	0.424
1680	1740	0.542	1.249	142.187	0.4064
2040	2072	0.542	1.249	424.767	2.1818
1574	1696	0.542	1.249	-42.4672	-0.9288
2046	2070	0.541	1.25	867.725	1.8726
2044	2074	0.541	1.25	525.561	2.2532
1666	1854	0.541	1.25	21.2959	1.5933
1682	1738	0.541	1.25	184.57	0.3084
1676	1846	0.541	1.25	32.5267	1.4009
1728	1732	0.541	1.251	66953.9	-0.1211
1678	1844	0.54	1.251	35.0902	1.2941
1672	1774	0.54	1.251	41.4461	0.8665
2040	2062	0.54	1.251	1131.83	2.1979
1604	1690	0.54	1.252	-70.4529	-0.7657
1666	1838	0.54	1.252	23.9786	0.7956
1682	1838	0.54	1.252	43.3642	0.9789
1576	1704	0.54	1.252	-41.7832	-1.189
1688	1818	0.54	1.252	74.5168	0.3278
1672	1772	0.54	1.252	44.5695	0.8937
2038	2072	0.539	1.252	370.286	2.3518
2054	2062	0.539	1.252	18944.3	0.0542
1758	1774	0.539	1.253	3005.63	-0.2714
1668	1796	0.539	1.253	31.4642	0.8232
2042	2074	0.539	1.253	429.684	2.3118
2048	2074	0.539	1.253	843.287	2.258
1684	1736	0.539	1.253	277.944	0.2379
1680	1838	0.539	1.253	40.5296	1.0542
1630	1710	0.539	1.253	-162.119	-2.0602
1574	1702	0.539	1.253	-41.4633	-1.1093
1680	1742	0.539	1.254	128.669	0.4036
1710	1778	0.539	1.254	159.952	1.0238
1580	1692	0.538	1.254	-46.1037	-0.7597
1710	1794	0.538	1.254	190.408	1.2375
1618	1700	0.538	1.254	-109.786	-1.1211
1666	1836	0.538	1.254	24.0961	0.7338
1676	1746	0.538	1.254	94.0789	0.5343
1676	1734	0.538	1.254	256.651	0.7543
1728	1738	0.538	1.254	5497.11	0.4792
2040	2074	0.538	1.254	365.332	2.3549
1708	1788	0.538	1.254	142.335	0.8414
1610	1690	0.538	1.254	-80.9703	-0.7329
1760	1766	0.538	1.254	56513.5	-0.4673
1608	1690	0.538	1.255	-77.039	-0.7737
1686	1820	0.538	1.255	66.1979	0.5866
2044	2062	0.537	1.255	1767.81	1.8525
1760	1764	0.537	1.256	62470.9	0.1699
1666	1670	0.537	1.256	-50026.6	0.0187
2036	2068	0.536	1.256	423.453	2.2816
1754	1774	0.536	1.257	1605.08	-0.1757
1674	1750	0.536	1.257	75.8342	0.5971
1606	1690	0.536	1.257	-73.4645	-0.7449
1622	1696	0.536	1.257	-121.818	-0.8837
2038	2074	0.536	1.257	319.561	2.4986
1668	1794	0.536	1.257	31.5222	0.8311
1580	1706	0.536	1.257	-42.5287	-1.2378
1688	1776	0.536	1.258	76.0779	0.8486
1688	1774	0.536	1.258	76.5398	0.8397
2046	2052	0.535	1.258	47834.5	3.1249
1670	1782	0.535	1.258	35.8286	0.8461
1720	1750	0.535	1.259	841.662	1.5913
1684	1836	0.535	1.259	48.2147	0.8462
2036	2072	0.534	1.259	310.33	2.3607
1740	1760	0.534	1.259	-2962.77	-1.0055
1628	1712	0.534	1.259	-147.846	-2.2483
2046	2072	0.534	1.26	748.808	1.9738
1620	1688	0.534	1.26	-114.577	-0.6672
1586	1708	0.534	1.26	-46.0212	-1.3876
1712	1756	0.534	1.26	345.387	0.9403
1588	1690	0.534	1.26	-52.3291	-0.7476
1712	1766	0.534	1.26	314.362	1.5832
1648	1656	0.533	1.261	-55922.3	0.3599
1664	1850	0.533	1.261	20.4269	1.2435
1672	1770	0.533	1.261	46.9511	0.9135
2046	2066	0.533	1.261	1351.49	1.6091
1770	1776	0.533	1.261	-24309.2	0.5651
1672	1768	0.533	1.261	50.6023	0.9432
1626	1694	0.533	1.262	-135.715	-0.6751
1688	1772	0.532	1.262	84.0766	0.8846
1642	1682	0.532	1.262	-388.293	-0.6209
1572	1698	0.532	1.262	-41.3526	-0.9672
2036	2074	0.532	1.262	269.85	2.4915
2034	2070	0.532	1.262	317.346	2.4805
1668	1792	0.532	1.263	31.5845	0.8396
1594	1710	0.532	1.263	-50.5523	-1.5143
1750	1784	0.532	1.263	1669.53	-1.7827
1616	1710	0.531	1.263	-90.8833	-1.7392
1626	1712	0.531	1.263	-132.507	-2.089
1668	1856	0.531	1.263	21.2668	1.8429
1664	1848	0.531	1.263	20.6546	1.1481
1708	1800	0.531	1.264	169.143	0.7739
2038	2064	0.531	1.264	771.918	2.389
1596	1710	0.531	1.264	-52.6944	-1.5182
1752	1782	0.531	1.264	1877.61	-1.4293
1666	1834	0.531	1.264	23.8993	0.7078
1686	1748	0.531	1.264	136.798	0.3929
1776	1796	0.53	1.265	-4390.56	0.4178
2042	2062	0.53	1.265	1350.2	2.0562
1630	1712	0.53	1.265	-160.578	-2.2285
1678	1744	0.53	1.265	102.351	0.4657
1666	1830	0.53	1.265	24.7572	0.6602
1630	1686	0.53	1.265	-163.027	-0.6354
1624	1712	0.53	1.265	-120.716	-2.0477
1624	1706	0.53	1.266	-128.765	-1.5002
2036	2062	0.53	1.266	768.98	2.5054
1672	1756	0.53	1.266	64.2946	0.7643
2046	2074	0.53	1.266	631.273	2.2392
1598	1710	0.529	1.266	-54.974	-1.5463
1690	1814	0.529	1.266	83.0705	0.2478
1618	1702	0.529	1.266	-109.933	-1.2056
1664	1852	0.529	1.267	19.9676	1.3732
1674	1852	0.529	1.267	26.8698	1.6872
1666	1826	0.529	1.267	25.7546	0.6468
1672	1854	0.529	1.267	24.456	1.7815
1572	1700	0.529	1.267	-40.0638	-1.0184
1690	1784	0.528	1.267	77.2278	0.8306
1646	1686	0.528	1.267	-384.201	-0.1906
1686	1696	0.528	1.268	8613.11	1.6162
1666	1828	0.528	1.268	25.2173	0.6527
1620	1704	0.528	1.268	-115.271	-1.316
1574	1694	0.528	1.268	-41.6604	-0.792
1718	1754	0.528	1.268	625.065	1.8227
1666	1832	0.528	1.268	24.1088	0.6699
1600	1710	0.527	1.269	-57.3602	-1.5007
1716	1758	0.527	1.269	571.243	2.1212
1688	1820	0.527	1.269	72.3821	0.4201
1686	1822	0.527	1.269	63.7502	0.6334
1728	1740	0.527	1.269	3791.22	0.6451
1682	1744	0.527	1.27	117.138	0.3932
1592	1710	0.526	1.27	-48.269	-1.4716
1750	1780	0.526	1.27	1293.43	-0.8209
1682	1840	0.526	1.27	41.636	1.0996
1666	1824	0.526	1.27	26.037	0.6417
1688	1756	0.526	1.27	132.596	0.6565
1676	1738	0.526	1.27	146.732	0.5212
1672	1758	0.526	1.271	62.9342	0.8251
1584	1708	0.526	1.271	-43.4902	-1.3184
1664	1846	0.526	1.271	20.7495	1.0586
1678	1846	0.525	1.271	33.3956	1.3984
1668	1790	0.525	1.271	31.3048	0.8442
2046	2068	0.525	1.272	1061.19	1.7054
1760	1770	0.525	1.272	8609.41	-0.2667
1664	1854	0.525	1.272	19.5368	1.5438
1672	1754	0.525	1.272	65.0505	0.7072
1578	1692	0.525	1.272	-43.5299	-0.7152
1680	1840	0.525	1.272	38.8683	1.1679
1670	1780	0.525	1.272	35.8291	0.8661
1632	1692	0.525	1.273	-160.999	-0.5005
2048	2064	0.524	1.273	2510.93	1.4835
1574	1704	0.524	1.273	-39.2059	-1.1
1578	1706	0.524	1.273	-40.1904	-1.1836
1712	1758	0.524	1.274	355.87	1.1458
1672	1766	0.524	1.274	53.4057	0.9618
1572	1696	0.524	1.274	-40.3121	-0.8788
1722	1742	0.524	1.274	993.377	0.499
1688	1754	0.523	1.275	132.907	0.5587
1666	1856	0.523	1.275	20.2237	1.8059
1618	1688	0.523	1.275	-105.703	-0.6439
1666	1822	0.523	1.275	26.2646	0.6455
1674	1748	0.522	1.276	77.4915	0.5644
1602	1710	0.522	1.276	-59.097	-1.5191
1572	1702	0.522	1.276	-39.3842	-1.0577
1752	1776	0.522	1.276	1614.39	-0.4842
2040	2064	0.522	1.276	878.023	2.1043
1634	1684	0.522	1.276	-219.034	-0.6754
1672	1760	0.521	1.277	60.3277	0.8823
1724	1742	0.521	1.277	1467.42	0.63
1688	1770	0.521	1.277	89.6205	0.9177
2034	2066	0.521	1.277	448.923	2.4746
1638	1690	0.521	1.278	-206.346	-0.321
1664	1844	0.52	1.278	20.9198	1.0014
1684	1746	0.52	1.279	119.888	0.392
1622	1712	0.52	1.279	-110.18	-1.9508
1712	1764	0.52	1.279	320.541	1.5414
1586	1690	0.52	1.279	-49.3644	-0.6768
1690	1782	0.52	1.279	76.4259	0.8536
1684	1838	0.52	1.279	46.7665	0.9836
1676	1848	0.519	1.279	30.757	1.5451
1672	1764	0.519	1.28	55.1806	0.9535
2034	2068	0.519	1.28	371.63	2.4428
2034	2072	0.519	1.28	273.559	2.4878
1678	1740	0.518	1.281	122.879	0.4463
1674	1734	0.518	1.281	198.126	0.6489
1158	1162	0.518	1.281	-188846	0.4473
1676	1704	0.518	1.281	1160.66	1.482
1652	1680	0.518	1.281	-858.491	-0.4893
2034	2074	0.518	1.281	238.748	2.6001
1688	1768	0.518	1.281	98.9469	0.97
1676	1744	0.518	1.281	96.1565	0.5368
1682	1698	0.518	1.281	2129.35	0.6978
1688	1822	0.518	1.281	69.908	0.4691
2038	2060	0.518	1.281	1293.06	2.6981
2036	2064	0.518	1.282	611.899	2.3903
1672	1762	0.518	1.282	58.6094	0.9387
1582	1708	0.517	1.282	-41.2907	-1.2507
1708	1786	0.517	1.282	133.651	0.8699
1670	1778	0.517	1.282	36.2157	0.8779
1682	1842	0.517	1.282	40.4164	1.2093
1668	1788	0.517	1.282	31.1774	0.8438
1686	1824	0.517	1.283	61.6205	0.6607
1492	1496	0.517	1.283	73920.8	1.2728
1614	1710	0.517	1.283	-81.9524	-1.6427
1648	1684	0.517	1.283	-532.86	-0.2239
1672	1752	0.516	1.283	66.3105	0.6544
1678	1742	0.516	1.283	111.737	0.4431
1666	1820	0.516	1.284	26.3928	0.6466
1680	1842	0.516	1.284	37.7296	1.271
1712	1754	0.516	1.284	322.855	0.7731
1590	1710	0.516	1.284	-45.6259	-1.3617
2052	2068	0.515	1.285	3203.46	1.5565
1674	1706	0.515	1.285	769.451	1.3288
1742	1762	0.515	1.285	-3129.07	-0.3646
1708	1802	0.515	1.285	167.093	0.6639
1692	1802	0.515	1.285	84.2737	0.6402
1628	1686	0.515	1.286	-148.68	-0.627
1688	1758	0.515	1.286	129.766	0.7661
1714	1750	0.514	1.286	369.253	0.6015
1652	1682	0.514	1.286	-871.538	-0.1932
2044	2064	0.514	1.286	1339.51	1.7949
1682	1740	0.514	1.286	141.509	0.3608
1672	1706	0.514	1.286	654.821	0.9894
2054	2058	0.514	1.287	71248.9	-1.441
1712	1760	0.514	1.287	346.132	1.3271
1680	1734	0.513	1.287	298.963	0.7701
1620	1698	0.513	1.287	-113.961	-0.8538
1628	1714	0.513	1.287	-137.646	-2.2418
1664	1840	0.513	1.288	21.2117	0.8806
1630	1714	0.513	1.288	-150.518	-2.2581
1632	1712	0.513	1.288	-176.561	-2.2633
1664	1856	0.513	1.288	18.7615	1.7437
1692	1800	0.513	1.288	83.9326	0.7286
1604	1710	0.513	1.288	-60.6915	-1.4796
1664	1842	0.513	1.288	20.9227	0.9385
1692	1806	0.512	1.289	83.0948	0.479
1692	1804	0.512	1.289	83.9582	0.5508
1686	1832	0.512	1.289	55.3699	0.7309
1776	1798	0.512	1.289	-3623.95	0.973
1710	1776	0.512	1.29	158.815	1.0951
1682	1742	0.511	1.29	128.094	0.3653
1688	1752	0.511	1.29	134.337	0.4718
2050	2066	0.511	1.29	2804.61	1.2934
1670	1856	0.511	1.291	22.1107	1.9515
1788	1792	0.511	1.291	-217740	1.7947
2042	2064	0.511	1.291	1039.37	1.9769
1628	1708	0.511	1.291	-148.909	-1.7077
1584	1690	0.51	1.291	-46.7005	-0.6269
1612	1710	0.51	1.291	-76.5623	-1.596
1692	1798	0.51	1.291	82.703	0.7705
1646	1654	0.51	1.291	-60574.8	0.9913
1692	1808	0.51	1.292	82.167	0.3886
1670	1708	0.51	1.292	590.544	1.2091
1742	1756	0.51	1.292	-5398.4	-0.4892
2032	2070	0.51	1.292	265.714	2.4753
1576	1706	0.509	1.293	-37.9982	-1.1041
2044	2054	0.509	1.293	13324.1	2.1091
1666	1810	0.509	1.293	26.6544	0.6707
1710	1774	0.509	1.293	155.318	1.0723
1666	1818	0.509	1.293	26.3322	0.6352
1620	1712	0.509	1.293	-99.716	-1.8212
1572	1694	0.509	1.293	-39.4506	-0.7388
1752	1770	0.509	1.294	2503.83	-0.211
1576	1692	0.509	1.294	-41.1294	-0.6469
1620	1700	0.509	1.294	-111.218	-0.949
1588	1710	0.508	1.294	-43.4678	-1.3372
1752	1774	0.508	1.294	1345.74	-0.1598
1608	1710	0.508	1.294	-67.0319	-1.5234
1688	1824	0.508	1.294	67.572	0.5004
1570	1698	0.508	1.294	-38.7479	-0.8784
1666	1812	0.508	1.294	26.4779	0.6386
1686	1826	0.508	1.295	59.6092	0.6996
1692	1796	0.508	1.295	81.3803	0.8296
1670	1776	0.508	1.295	36.9055	0.9068
1606	1710	0.508	1.295	-63.5523	-1.4712
1692	1794	0.508	1.295	80.5149	0.8386
1666	1808	0.508	1.295	26.8409	0.6908
1626	1714	0.508	1.295	-122.619	-2.0542
1712	1790	0.507	1.295	189.107	1.4044
1686	1830	0.507	1.295	56.4741	0.7309
1668	1786	0.507	1.295	30.878	0.8591
1686	1828	0.507	1.296	58.0929	0.7098
1666	1816	0.507	1.296	26.3786	0.6194
1552	1556	0.507	1.296	124995	1.1448
1686	1736	0.507	1.296	334.724	0.2164
1690	1816	0.506	1.296	82.1424	0.3057
1572	1704	0.506	1.296	-37.1544	-1.0412
1610	1710	0.506	1.297	-70.7761	-1.4966
1684	1738	0.506	1.297	193.815	0.2968
1664	1838	0.506	1.297	21.2293	0.8342
1632	1710	0.506	1.297	-172.205	-1.9604
1684	1840	0.506	1.297	44.8484	1.1115
1666	1806	0.506	1.298	27.1277	0.7316
1710	1796	0.506	1.298	187.055	1.2806
1624	1696	0.505	1.298	-122.198	-0.7122
1670	1774	0.505	1.298	37.295	0.9044
1666	1814	0.505	1.298	26.2317	0.6193
1624	1714	0.505	1.298	-111.53	-1.9996
1570	1700	0.505	1.298	-37.5581	-0.9283
1676	1740	0.505	1.299	115.093	0.5283
1662	1850	0.505	1.299	18.9231	1.2637
2040	2060	0.504	1.299	1468.1	2.31
1664	1836	0.504	1.3	21.3148	0.7801
1692	1792	0.504	1.3	79.5418	0.8503
1676	1702	0.504	1.3	1173.03	1.1289
1690	1780	0.504	1.3	75.1618	0.8858
2050	2070	0.504	1.3	1554.03	1.7879
1688	1760	0.504	1.3	122.999	0.8671
1686	1834	0.504	1.3	53.6741	0.8339
1692	1810	0.504	1.3	81.462	0.3554
2050	2072	0.504	1.3	1347.25	1.9484
2050	2068	0.503	1.3	2083.9	1.5042
1676	1742	0.503	1.3	104.735	0.5207
1594	1688	0.503	1.301	-58.08	-0.6173
1618	1712	0.503	1.301	-91.5498	-1.7561
1632	1714	0.503	1.301	-167.694	-2.3558
1670	1772	0.503	1.301	39.9354	0.9313
1678	1848	0.503	1.301	31.4722	1.5453
1666	1804	0.503	1.301	27.42	0.7645
2034	2062	0.502	1.302	662.114	2.717
1662	1852	0.502	1.302	18.5549	1.3842
2040	2058	0.502	1.302	2087.22	2.5189
1616	1688	0.502	1.303	-96.0596	-0.5402
1596	1688	0.502	1.303	-60.1586	-0.6012
1662	1854	0.501	1.303	18.2563	1.5436
1666	1802	0.501	1.303	27.644	0.8042
1688	1766	0.501	1.303	105.694	1.0048
1662	1848	0.501	1.303	19.0728	1.1761
2036	2060	0.501	1.304	978.606	2.6413
1686	1746	0.501	1.304	134.092	0.4003
1582	1690	0.501	1.304	-44.3577	-0.5748
1580	1708	0.501	1.304	-38.8859	-1.1464
2032	2074	0.501	1.304	202.949	2.583
1688	1832	0.5	1.304	60.1839	0.5907
1774	1778	0.5	1.304	82279.1	0.0809
1716	1780	0.5	1.304	238.088	1.8276
1674	1746	0.5	1.305	77.2498	0.5677
1594	1712	0.5	1.305	-46.9078	-1.4158
1674	1732	0.5	1.305	259.925	0.9378
1594	1726	0.5	1.305	-39.3102	-1.5392
1712	1762	0.5	1.305	345.912	1.5341
1608	1630	0.5	1.305	-9045.24	-0.7751
2032	2072	0.499	1.306	230.726	2.4815
1596	1726	0.499	1.306	-40.9688	-1.5452
1674	1736	0.499	1.307	149.331	0.5835
1570	1696	0.499	1.307	-37.6924	-0.7867
1598	1688	0.499	1.307	-62.28	-0.6042
1688	1826	0.498	1.307	65.2906	0.5454
1596	1712	0.498	1.307	-48.8134	-1.4154
1682	1844	0.498	1.307	38.3991	1.3479
1570	1702	0.498	1.307	-36.8779	-0.9632
1710	1772	0.498	1.307	173.612	1.1635
1746	1784	0.498	1.308	1301.14	-1.3175
1620	1702	0.498	1.308	-111.247	-1.0243
1672	1750	0.498	1.308	65.4748	0.6266
1750	1778	0.498	1.308	1177.4	-0.4964
1642	1688	0.498	1.308	-269.656	-0.0628
2308	2312	0.498	1.308	20559	2.9405
1592	1688	0.498	1.308	-55.6296	-0.5937
1666	1800	0.498	1.308	27.7677	0.844
1692	1790	0.497	1.308	77.0503	0.8519
1598	1726	0.497	1.308	-42.7589	-1.5744
1776	1794	0.497	1.309	-4923.05	0.3294
1688	1830	0.497	1.309	61.6001	0.5862
1680	1844	0.497	1.309	35.8299	1.4008
1626	1706	0.497	1.309	-131.861	-1.2944
2034	2064	0.497	1.309	532.338	2.584
1688	1828	0.497	1.309	63.4283	0.5611
1668	1784	0.496	1.31	30.558	0.864
1688	1764	0.496	1.31	109.859	0.9887
1668	1858	0.496	1.31	19.449	2.0788
1684	1842	0.496	1.31	43.4688	1.2282
1594	1728	0.496	1.31	-39.8482	-1.5609
1718	1774	0.496	1.31	293.84	2.1436
1592	1726	0.496	1.31	-37.5828	-1.5002
1684	1744	0.496	1.31	121.489	0.4011
1664	1834	0.496	1.31	21.1184	0.7591
1716	1760	0.496	1.31	544.929	2.395
2040	2076	0.496	1.31	328.068	2.4024
1586	1710	0.496	1.31	-40.9206	-1.2439
2036	2076	0.496	1.311	242.351	2.5217
1598	1712	0.496	1.311	-50.812	-1.4359
1716	1746	0.495	1.311	426.065	0.5211
1600	1688	0.495	1.311	-64.4895	-0.5415
1748	1780	0.495	1.311	1164.98	-0.7073
1592	1712	0.495	1.311	-44.7824	-1.3735
1600	1726	0.495	1.311	-44.6307	-1.5375
1666	1858	0.495	1.311	18.754	2.0397
1670	1676	0.495	1.311	-18458	0.2712
1676	1850	0.495	1.311	28.8763	1.6796
1632	1684	0.495	1.311	-190.931	-0.5808
1670	1770	0.495	1.311	41.8834	0.9519
1596	1728	0.495	1.312	-41.5681	-1.5674
1686	1734	0.495	1.312	500.428	0.312
2038	2076	0.495	1.312	285.743	2.5314
1758	1778	0.495	1.312	4201.21	-1.0612
2050	2074	0.495	1.312	1089.62	2.3368
1622	1714	0.495	1.312	-101.57	-1.8911
1662	1846	0.495	1.312	19.1037	1.0945
1674	1854	0.495	1.312	24.7485	1.8887
1664	1830	0.494	1.312	21.8324	0.7182
1640	1682	0.494	1.312	-316.955	-0.5051
2042	2076	0.494	1.313	386.446	2.3685
1622	1704	0.494	1.313	-116.517	-1.1399
1672	1708	0.494	1.313	583.5	1.3156
1684	1700	0.493	1.314	2515.14	1.1545
1708	1804	0.493	1.314	163.577	0.5515
1688	1834	0.493	1.314	58.4699	0.7003
1598	1728	0.493	1.314	-43.4465	-1.5993
1666	1798	0.493	1.314	27.7432	0.8655
1708	1784	0.493	1.314	124.968	0.8724
1662	1856	0.493	1.314	17.6477	1.7328
1626	1686	0.493	1.314	-132.136	-0.5111
1592	1728	0.493	1.314	-38.1088	-1.5246
1670	1768	0.493	1.314	44.9402	0.9807
1574	1706	0.493	1.314	-35.5384	-1.0073
1690	1778	0.493	1.314	75.2405	0.9042
1602	1726	0.493	1.314	-46.2435	-1.5697
1664	1832	0.492	1.315	21.2807	0.7265
1664	1858	0.492	1.315	17.6351	1.9699
1664	1826	0.492	1.315	22.6577	0.7081
1600	1712	0.492	1.315	-52.8983	-1.3871
1664	1828	0.492	1.315	22.2076	0.7127
1688	1762	0.492	1.315	118.638	0.9681
2032	2068	0.492	1.315	305.72	2.4356
1594	1724	0.492	1.316	-39.402	-1.5109
2038	2058	0.492	1.316	1745.4	2.9408
2032	2066	0.491	1.316	364.845	2.4636
1672	1856	0.491	1.316	22.3229	1.998
1600	1728	0.491	1.317	-45.4077	-1.5625
1596	1724	0.49	1.317	-41.0305	-1.5153
1574	1692	0.49	1.317	-38.4088	-0.5637
2044	2076	0.49	1.318	472.247	2.3216
1646	1656	0.49	1.318	-24075.5	0.8213
1602	1728	0.49	1.318	-47.2328	-1.6061
1740	1764	0.49	1.318	-3197.63	-1.2839
1594	1730	0.49	1.318	-40.3195	-1.5804
1668	1782	0.49	1.318	30.6184	0.8792
1662	1672	0.49	1.319	-16979.7	0.041
2052	2066	0.489	1.319	4180.43	1.3006
1664	1824	0.489	1.319	22.8844	0.7047
1666	1796	0.489	1.319	27.7223	0.8941
1546	1550	0.489	1.32	157642	-2.393
2030	2070	0.489	1.32	235.639	2.5808
1578	1708	0.488	1.32	-36.6532	-1.0849
1692	1812	0.488	1.32	80.3237	0.3008
1598	1724	0.488	1.32	-42.7698	-1.5412
1144	1148	0.488	1.32	156633	-1.3627
1628	1694	0.488	1.32	-135.22	-0.4963
1610	1624	0.488	1.32	-21570.2	0.4532
1592	1730	0.488	1.321	-38.6363	-1.5523
1662	1844	0.488	1.321	19.2121	1.043
1668	1712	0.488	1.321	431.596	1.4421
1584	1710	0.488	1.321	-38.6647	-1.1757
1596	1730	0.488	1.321	-42.0688	-1.5851
1690	1818	0.488	1.321	80.2429	0.3983
1590	1726	0.488	1.321	-35.6294	-1.4025
1592	1724	0.488	1.321	-37.654	-1.4699
1602	1688	0.488	1.321	-65.6751	-0.5366
1660	1850	0.487	1.322	18.1828	1.316
1630	1716	0.487	1.322	-138.897	-2.1829
1666	1794	0.487	1.322	27.7935	0.9011
1616	1712	0.487	1.322	-82.6857	-1.5824
1718	1744	0.487	1.322	508.093	0.558
1604	1726	0.486	1.323	-47.7755	-1.549
1590	1688	0.486	1.323	-52.6342	-0.5093
2036	2058	0.486	1.323	1306.09	2.8468
1628	1716	0.486	1.323	-126.606	-2.1476
1598	1730	0.486	1.323	-44.0028	-1.6174
1600	1724	0.486	1.323	-44.5876	-1.5023
1602	1712	0.486	1.324	-54.3206	-1.3941
1664	1822	0.486	1.324	23.0621	0.7094
1680	1698	0.486	1.324	1961.09	0.9866
1590	1728	0.485	1.324	-36.1627	-1.4303
1746	1786	0.485	1.324	1601.55	-1.7875
1746	1782	0.485	1.324	1107.01	-0.7794
1674	1704	0.485	1.324	728.89	0.9725
1692	1788	0.485	1.324	75.0464	0.848
1660	1854	0.485	1.324	17.5724	1.5869
1660	1852	0.485	1.324	17.8372	1.4325
1688	1750	0.485	1.325	129.012	0.4366
2054	2064	0.485	1.325	12889.2	0.2877
1590	1712	0.485	1.325	-42.2908	-1.2647
1604	1728	0.485	1.325	-49.0054	-1.5962
1670	1756	0.485	1.325	56.5078	0.8259
1618	1726	0.484	1.325	-74.231	-1.7875
1712	1752	0.484	1.326	304.934	0.6512
1620	1714	0.484	1.326	-91.8671	-1.7571
2044	2058	0.483	1.326	3418.91	2.0816
1594	1714	0.483	1.326	-43.9656	-1.3809
1660	1848	0.483	1.327	18.314	1.2312
1672	1748	0.483	1.327	66.6774	0.6026
1602	1730	0.483	1.327	-48.0798	-1.6355
1600	1730	0.483	1.327	-46.0138	-1.5783
1570	1694	0.483	1.327	-36.7651	-0.6438
1590	1730	0.483	1.327	-36.7922	-1.4695
1672	1676	0.483	1.327	-65259.2	0.7722
1666	1792	0.483	1.327	27.8495	0.9092
1568	1698	0.483	1.327	-36.2632	-0.7852
1614	1688	0.483	1.327	-86.7751	-0.4949
1588	1726	0.482	1.328	-34.0274	-1.3813
1580	1690	0.482	1.328	-41.7149	-0.4887
1688	1696	0.482	1.328	11486.3	0.7776
1634	1712	0.482	1.328	-188.185	-2.1398
1570	1704	0.482	1.328	-34.6962	-0.9391
1682	1846	0.482	1.328	36.3147	1.458
1634	1714	0.482	1.328	-182.227	-2.3179
2030	2074	0.482	1.328	180.781	2.6638
1618	1724	0.482	1.328	-75.0798	-1.8118
2042	2058	0.482	1.328	2500.62	2.3316
1670	1766	0.482	1.328	47.1465	1.001
2034	2076	0.482	1.328	213.436	2.6168
1602	1724	0.482	1.328	-46.0587	-1.5253
1616	1726	0.481	1.329	-68.8924	-1.705
1744	1756	0.481	1.329	-14582.7	-1.2827
2042	2060	0.481	1.329	1726.51	2.1448
2042	2054	0.481	1.329	7871.13	2.5938
1632	1716	0.481	1.329	-156.057	-2.3192
1686	1836	0.481	1.329	51.4536	0.9496
1596	1714	0.481	1.329	-45.6985	-1.3785
1606	1726	0.481	1.329	-50.0285	-1.5436
1624	1686	0.481	1.33	-120.587	-0.4957
1588	1728	0.481	1.33	-34.5606	-1.4134
1670	1758	0.481	1.33	55.222	0.8814
1680	1846	0.481	1.33	33.8942	1.5032
2046	2062	0.481	1.33	2039.54	1.7253
1608	1726	0.48	1.33	-52.7305	-1.5928
1674	1744	0.48	1.33	78.6109	0.5766
1758	1766	0.48	1.33	29129.8	-0.2599
1662	1842	0.48	1.331	19.1761	0.9862
1622	1724	0.48	1.331	-87.2706	-1.893
1662	1840	0.48	1.331	19.4291	0.9331
1670	1754	0.48	1.331	57.1635	0.7756
1568	1700	0.48	1.331	-35.1685	-0.834
1486	1490	0.48	1.331	37684.8	0.8278
1604	1730	0.48	1.331	-50.1575	-1.6409
1588	1730	0.48	1.331	-35.246	-1.462
1582	1710	0.479	1.331	-36.686	-1.108
1620	1724	0.479	1.331	-80.5215	-1.8288
1674	1738	0.479	1.332	114.34	0.5666
2030	2072	0.479	1.332	204.774	2.5754
1684	1740	0.479	1.332	146.298	0.371
1668	1780	0.479	1.332	30.5704	0.8995
1664	1820	0.479	1.332	23.1454	0.7123
1606	1728	0.479	1.332	-51.3919	-1.5918
1708	1782	0.479	1.332	120.471	0.9057
2044	2060	0.479	1.332	2276.57	1.9241
1592	1714	0.479	1.332	-41.9931	-1.3396
1624	1724	0.479	1.332	-93.6791	-1.9176
1590	1724	0.479	1.332	-35.6537	-1.3686
1626	1716	0.479	1.332	-112.429	-1.9491
1618	1714	0.479	1.333	-84.3813	-1.6899
1614	1726	0.479	1.333	-63.3942	-1.6682
1588	1688	0.478	1.333	-50.2025	-0.5007
1588	1712	0.478	1.333	-40.2729	-1.2386
1678	1850	0.478	1.334	29.4508	1.6813
1608	1728	0.478	1.334	-54.1943	-1.6404
1660	1856	0.478	1.334	17.0123	1.7701
1598	1714	0.478	1.334	-47.5031	-1.3954
1726	1740	0.478	1.334	2148.4	0.6751
1720	1742	0.478	1.334	759.789	0.5642
1690	1820	0.478	1.334	78.2778	0.4892
1628	1720	0.477	1.334	-112.717	-2.0625
1172	1176	0.477	1.334	150345	0.3242
1756	1780	0.477	1.334	2591.05	-0.8102
1620	1726	0.477	1.334	-78.9335	-1.7708
1622	1698	0.477	1.334	-113.86	-0.6722
1662	1858	0.477	1.334	16.7231	1.9502
1634	1692	0.477	1.335	-159.672	-0.2677
1654	1678	0.477	1.335	-1136.86	-0.2553
1690	1774	0.477	1.335	76.4752	0.9438
1684	1742	0.477	1.335	132.127	0.3795
1714	1786	0.477	1.335	201.282	1.6218
1684	1844	0.477	1.335	41.1816	1.3745
1624	1716	0.477	1.335	-102.329	-1.8929
1686	1738	0.477	1.335	222.523	0.2973
1670	1760	0.477	1.335	52.9417	0.933
1666	1790	0.477	1.335	27.605	0.9139
1610	1726	0.477	1.335	-55.5218	-1.5632
1660	1846	0.476	1.335	18.3295	1.1522
1612	1726	0.476	1.335	-59.5827	-1.6389
1670	1764	0.476	1.335	48.5855	0.9953
1690	1776	0.476	1.336	76.0548	0.954
1630	1708	0.476	1.336	-151.833	-1.4642
1604	1688	0.476	1.336	-66.6553	-0.4831
1688	1694	0.476	1.336	15094.5	0.3088
1628	1718	0.476	1.336	-121.55	-2.1492
1630	1720	0.476	1.336	-122.6	-2.072
1190	1196	0.475	1.337	-76872.2	-0.8837
1708	1806	0.475	1.337	157.535	0.479
1760	1774	0.475	1.337	3724.98	-0.0208
1658	1850	0.475	1.337	17.3861	1.3369
1612	1688	0.475	1.337	-81.5547	-0.4808
1604	1712	0.475	1.337	-55.5549	-1.344
1630	1718	0.475	1.337	-132.844	-2.1721
2036	2078	0.475	1.338	218.242	2.5259
1572	1706	0.475	1.338	-33.5646	-0.9397
1616	1724	0.474	1.338	-68.9772	-1.6914
1658	1854	0.474	1.338	16.8405	1.5983
1604	1724	0.474	1.338	-47.4147	-1.4948
1586	1730	0.474	1.338	-33.5311	-1.4006
1600	1714	0.474	1.339	-49.3836	-1.3463
1686	1744	0.474	1.339	135.082	0.414
1624	1720	0.474	1.339	-92.6551	-1.8627
1626	1720	0.474	1.339	-101.104	-1.9002
1688	1836	0.474	1.339	56.4333	0.8207
1658	1852	0.473	1.339	17.0682	1.4492
1606	1730	0.473	1.339	-52.6296	-1.6345
1576	1708	0.473	1.339	-34.5538	-0.9994
1568	1702	0.473	1.339	-34.4912	-0.8647
1594	1722	0.473	1.339	-39.0598	-1.4212
1670	1762	0.473	1.34	51.389	0.984
1588	1724	0.473	1.34	-34.0232	-1.3443
1568	1696	0.473	1.34	-35.2244	-0.6926
1586	1726	0.473	1.34	-32.1912	-1.3016
1664	1810	0.473	1.34	23.4576	0.734
2046	2076	0.473	1.34	566.83	2.3162
2096	2100	0.473	1.34	111601	3.6272
1586	1728	0.473	1.34	-32.7466	-1.3391
1662	1838	0.473	1.34	19.4144	0.8916
1650	1680	0.473	1.34	-637.863	-0.3559
1762	1772	0.473	1.34	14414	-0.1927
1608	1626	0.472	1.34	-14341	-0.3678
1622	1700	0.472	1.34	-111.189	-0.7647
1722	1740	0.472	1.34	920.346	0.5309
1726	1738	0.472	1.34	2943.79	0.5862
1752	1756	0.472	1.34	-161318	0.9122
1610	1728	0.472	1.34	-57.0284	-1.6029
1776	1800	0.472	1.341	-2959.57	1.2493
1678	1700	0.472	1.341	1347.22	1.0032
1706	1794	0.472	1.341	120.077	0.8518
1614	1712	0.472	1.341	-74.2987	-1.4759
1622	1726	0.472	1.341	-84.5446	-1.7886
1664	1818	0.472	1.341	23.0775	0.7037
1668	1710	0.472	1.341	458.147	1.338
1664	1812	0.472	1.341	23.2764	0.7059
1664	1808	0.472	1.341	23.6358	0.7519
2040	2078	0.472	1.341	294.289	2.4158
1668	1778	0.472	1.341	30.851	0.9119
1316	1326	0.471	1.342	25561.1	0.7513
1626	1718	0.471	1.342	-108.432	-1.9661
1572	1692	0.471	1.342	-36.2591	-0.5078
1658	1848	0.471	1.342	17.5001	1.2553
1584	1730	0.471	1.342	-31.9331	-1.3542
1596	1722	0.471	1.342	-40.6158	-1.4215
1690	1822	0.471	1.342	75.8624	0.5347
1672	1732	0.471	1.342	215.111	0.8381
1624	1718	0.471	1.342	-98.9552	-1.9172
1710	1770	0.471	1.342	183.198	1.2308
1670	1752	0.471	1.342	58.138	0.7309
1624	1722	0.471	1.343	-95.3235	-1.928
1608	1688	0.471	1.343	-72.4228	-0.4751
1630	1684	0.471	1.343	-165.876	-0.4614
1692	1786	0.471	1.343	72.3835	0.8737
1606	1688	0.471	1.343	-69.1978	-0.4538
1662	1836	0.47	1.343	19.4856	0.842
1664	1816	0.47	1.343	23.13	0.6899
1608	1730	0.47	1.343	-55.3936	-1.6742
1778	1794	0.47	1.343	-8962.95	0.5236
1814	1824	0.47	1.344	19104.7	0.6099
1664	1806	0.47	1.344	23.8932	0.7885
1676	1852	0.47	1.344	26.9844	1.8385
1716	1764	0.47	1.344	474.791	2.6513
1626	1696	0.47	1.344	-122.606	-0.5037
2038	2078	0.47	1.344	255.353	2.5324
1660	1844	0.47	1.344	18.421	1.1025
1610	1688	0.469	1.344	-75.937	-0.4317
1706	1792	0.469	1.344	117.143	0.8646
2034	2060	0.469	1.345	833.665	2.8724
1592	1722	0.469	1.345	-37.319	-1.3802
2030	2068	0.469	1.345	269.52	2.5506
1690	1772	0.469	1.345	83.6733	0.996
1612	1728	0.469	1.345	-60.9963	-1.6638
1578	1690	0.469	1.345	-39.3027	-0.4438
1590	1714	0.469	1.345	-39.6705	-1.2333
1660	1674	0.469	1.345	-3764.98	-0.2002
1664	1814	0.469	1.345	23.0323	0.6896
1670	1858	0.469	1.345	19.8431	2.1772
1648	1686	0.469	1.345	-398.343	0.054
1706	1796	0.469	1.345	122.479	0.8451
2070	2076	0.468	1.345	-35850.7	1.2381
1666	1788	0.468	1.345	27.4657	0.9149
2054	2068	0.468	1.345	4959.26	1.1224
2042	2078	0.468	1.345	346.638	2.387
1706	1798	0.468	1.346	125.922	0.7721
2032	2076	0.468	1.346	182.049	2.5979
1512	2054	0.468	1.346	-2.3669	-1.3501
1692	1814	0.468	1.346	78.5289	0.2834
1812	1828	0.468	1.346	7318.06	1.4776
1658	1856	0.468	1.346	16.3377	1.7756
1510	2056	0.468	1.346	-2.3341	-1.3708
1508	2056	0.468	1.346	-2.3348	-1.4363
1614	1728	0.468	1.346	-64.6415	-1.6746
1512	2056	0.468	1.346	-2.3327	-1.3005
2028	2070	0.468	1.346	203.91	2.6925
1606	1724	0.468	1.346	-49.564	-1.4856
1606	1712	0.468	1.346	-57.9701	-1.3266
1584	1728	0.468	1.346	-31.1081	-1.2846
1598	1722	0.468	1.346	-42.2553	-1.4411
2052	2072	0.468	1.346	1799.11	2.084
1506	2056	0.468	1.346	-2.3339	-1.5053
1516	2054	0.468	1.346	-2.3671	-1.2156
1634	1716	0.468	1.346	-172.044	-2.3478
1516	2052	0.468	1.346	-2.4064	-1.2959
1514	2054	0.468	1.347	-2.3673	-1.2752
1582	1730	0.467	1.347	-30.5266	-1.3074
1614	1724	0.467	1.347	-62.9694	-1.6249
1516	2050	0.467	1.347	-2.4513	-1.3742
1510	2054	0.467	1.347	-2.3645	-1.4163
1584	1726	0.467	1.347	-30.5544	-1.2437
1608	1724	0.467	1.347	-52.2033	-1.5331
1664	1804	0.467	1.347	24.1508	0.8182
1716	1768	0.467	1.347	372.816	2.4372
1518	2050	0.467	1.347	-2.4558	-1.3029
1608	1712	0.467	1.347	-61.0163	-1.3702
1626	1724	0.467	1.347	-100.106	-1.869
1518	2052	0.467	1.347	-2.4071	-1.2211
1602	1714	0.467	1.348	-50.6384	-1.3486
1520	2050	0.467	1.348	-2.4569	-1.226
1514	2056	0.467	1.348	-2.3295	-1.2218
1508	2054	0.467	1.348	-2.3617	-1.4776
1514	2052	0.467	1.348	-2.4024	-1.3511
1504	2056	0.467	1.348	-2.3293	-1.5589
1622	1716	0.467	1.348	-93.1167	-1.7814
1706	1800	0.466	1.348	128.839	0.7238
1512	2052	0.466	1.348	-2.3979	-1.4215
1640	1690	0.466	1.348	-205.524	-0.0245
1632	1720	0.466	1.348	-135.956	-2.161
1622	1722	0.466	1.348	-87.6939	-1.8561
1612	1712	0.466	1.348	-69.3924	-1.4292
1516	2056	0.466	1.348	-2.3256	-1.1584
1594	1720	0.466	1.348	-38.2251	-1.3414
1720	1724	0.466	1.348	-65966.4	0.4247
1518	2054	0.466	1.348	-2.3636	-1.137
1664	1802	0.466	1.349	24.3614	0.8537
1506	2054	0.466	1.349	-2.3572	-1.5424
1722	1738	0.466	1.349	1186.25	0.4763
1776	1784	0.466	1.349	-26491.3	0.6408
1714	1748	0.466	1.349	341.42	0.55
1520	2052	0.466	1.349	-2.4046	-1.1413
1586	1712	0.466	1.349	-37.8713	-1.1449
1622	1720	0.465	1.349	-84.796	-1.7681
1514	2050	0.465	1.349	-2.4432	-1.4251
1594	1716	0.465	1.349	-41.1495	-1.3236
1502	2056	0.465	1.349	-2.3223	-1.6096
1626	1722	0.465	1.35	-103.274	-1.9318
1632	1718	0.465	1.35	-148.075	-2.2786
2046	2064	0.465	1.35	1554.84	1.6853
2028	2074	0.465	1.35	158.156	2.7521
1510	2052	0.465	1.35	-2.3914	-1.483
2030	2066	0.465	1.35	319.243	2.5887
1506	2058	0.465	1.35	-2.3076	-1.4363
2048	2060	0.465	1.35	4409.48	1.5557
1600	1722	0.464	1.35	-43.9639	-1.3977
1512	2050	0.464	1.351	-2.4344	-1.491
1674	1742	0.464	1.351	84.5428	0.5701
1622	1686	0.464	1.351	-110.241	-0.4419
1522	2050	0.464	1.351	-2.455	-1.1387
1508	2058	0.464	1.351	-2.3055	-1.3639
1658	1846	0.464	1.351	17.5057	1.1792
1778	1796	0.464	1.351	-7175.73	0.789
1520	2054	0.464	1.351	-2.3573	-1.0539
1612	1724	0.464	1.351	-59.0517	-1.5862
1504	2058	0.464	1.351	-2.3063	-1.494
1624	1726	0.464	1.351	-89.5382	-1.7613
1586	1688	0.464	1.351	-47.1835	-0.4292
1674	1740	0.464	1.351	92.0463	0.578
1596	1720	0.464	1.351	-39.6824	-1.3383
1610	1712	0.464	1.351	-64.2654	-1.3394
1518	2056	0.464	1.351	-2.3186	-1.0766
1594	1718	0.464	1.351	-40.0261	-1.3509
1504	2054	0.464	1.351	-2.3488	-1.591
1510	2058	0.464	1.351	-2.3017	-1.2952
1610	1724	0.464	1.352	-54.9466	-1.5051
1502	2058	0.463	1.352	-2.3027	-1.5491
1710	1798	0.463	1.352	179.956	1.2491
1500	2056	0.463	1.352	-2.313	-1.6522
1508	2052	0.463	1.352	-2.3848	-1.5396
2048	2076	0.463	1.352	746.63	2.3453
1688	1748	0.463	1.352	129.702	0.4033
1660	1858	0.463	1.352	16.1527	1.9808
1686	1838	0.463	1.352	49.53	1.0965
1512	2058	0.463	1.352	-2.297	-1.2214
1520	2048	0.463	1.352	-2.5014	-1.3063
1616	1728	0.463	1.352	-69.3355	-1.6592
1582	1728	0.463	1.353	-29.6647	-1.2302
1586	1724	0.463	1.353	-32.1331	-1.2599
1638	1682	0.463	1.353	-265.331	-0.4426
1580	1710	0.463	1.353	-34.4629	-1.0015
2032	2062	0.463	1.353	515.95	2.6522
1596	1716	0.463	1.353	-42.7205	-1.3189
1662	1834	0.463	1.353	19.2925	0.8234
1522	2052	0.463	1.353	-2.3995	-1.0519
1748	1778	0.463	1.353	1049.01	-0.3658
1534	1544	0.463	1.353	14880.3	1.5717
1664	1800	0.463	1.353	24.4802	0.8896
1616	1714	0.462	1.353	-76.1771	-1.5156
1726	1736	0.462	1.353	4744.67	0.5149
1518	2048	0.462	1.353	-2.4954	-1.3783
1588	1714	0.462	1.353	-37.7928	-1.2068
1592	1720	0.462	1.353	-36.5542	-1.3029
1500	2058	0.462	1.353	-2.2967	-1.596
1664	1860	0.462	1.353	16.1392	2.1862
1744	1786	0.462	1.353	1564.95	-1.5226
1706	1802	0.462	1.354	129.365	0.6179
1502	2060	0.462	1.354	-2.2833	-1.4964
1510	2050	0.462	1.354	-2.4234	-1.5471
1504	2060	0.462	1.354	-2.2836	-1.4371
1506	2060	0.462	1.354	-2.2815	-1.3753
1740	1780	0.462	1.354	1498.76	0.0347
1656	1850	0.462	1.354	16.7724	1.3868
1610	1730	0.462	1.354	-58.1001	-1.62
1622	1718	0.462	1.354	-90.2178	-1.8104
1660	1842	0.462	1.354	18.3771	1.0473
1672	1746	0.462	1.354	66.3117	0.6116
1506	2052	0.462	1.354	-2.3766	-1.5996
1516	2048	0.462	1.354	-2.4857	-1.4441
1660	1840	0.462	1.354	18.6214	0.9959
1502	2054	0.462	1.354	-2.338	-1.6366
1706	1790	0.462	1.354	111.021	0.8682
1656	1854	0.462	1.354	16.2597	1.641
1690	1824	0.462	1.354	73.2884	0.5661
1498	2056	0.462	1.354	-2.2992	-1.6966
1668	1776	0.462	1.354	31.332	0.9398
1672	1734	0.461	1.354	158.342	0.6713
1500	2060	0.461	1.354	-2.2805	-1.5477
1522	2048	0.461	1.354	-2.5041	-1.223
1582	1726	0.461	1.354	-29.1083	-1.1859
1592	1716	0.461	1.354	-39.3229	-1.2839
1620	1722	0.461	1.355	-80.072	-1.7543
1498	2058	0.461	1.355	-2.2865	-1.6456
1520	2056	0.461	1.355	-2.309	-0.991
1498	2060	0.461	1.355	-2.274	-1.6025
2034	2078	0.461	1.355	191.75	2.6117
1596	1718	0.461	1.355	-41.5612	-1.3473
1514	2058	0.461	1.355	-2.2904	-1.1396
1508	2060	0.461	1.355	-2.2764	-1.2996
2028	2072	0.461	1.355	178.11	2.6774
1724	1728	0.461	1.355	59436.2	0.3705
1618	1722	0.461	1.355	-74.1653	-1.713
1684	1846	0.46	1.355	38.8369	1.4897
1656	1852	0.46	1.355	16.4684	1.4959
1662	1830	0.46	1.355	19.9193	0.787
2032	2064	0.46	1.356	420.928	2.5424
1522	2054	0.46	1.356	-2.3485	-0.9618
1598	1720	0.46	1.356	-41.2018	-1.3527
1650	1684	0.46	1.356	-553.156	0.0848
2052	2074	0.46	1.356	1425.39	2.5264
1622	1702	0.46	1.356	-110.899	-0.8262
1590	1722	0.46	1.356	-35.2929	-1.2775
1516	2058	0.46	1.356	-2.2833	-1.0732
1814	1826	0.46	1.356	13847	0.5873
1592	1718	0.46	1.357	-38.2504	-1.3107
1510	2060	0.46	1.357	-2.2695	-1.2276
1524	2050	0.46	1.357	-2.4501	-1.0345
1508	2050	0.46	1.357	-2.412	-1.598
1724	1740	0.46	1.357	1276.91	0.6371
2044	2078	0.459	1.357	420.562	2.3432
1668	1774	0.459	1.357	31.6678	0.9385
1628	1722	0.459	1.357	-113.376	-2.0299
1666	1786	0.459	1.357	27.181	0.9299
1500	2054	0.459	1.357	-2.325	-1.6738
1602	1722	0.459	1.357	-45.2435	-1.409
1662	1832	0.459	1.357	19.4266	0.7942
1634	1710	0.459	1.357	-176.359	-1.7025
1504	2052	0.459	1.358	-2.364	-1.6428
1598	1716	0.459	1.358	-44.3477	-1.332
1514	2048	0.459	1.358	-2.4723	-1.4887
1670	1674	0.459	1.358	-76278	-0.1675
1740	1782	0.459	1.358	1786.88	-0.3964
1666	1860	0.459	1.358	16.9249	2.2553
1664	1798	0.459	1.358	24.4775	0.9091
1780	1792	0.459	1.358	-18161.3	0.0596
1520	2046	0.458	1.358	-2.5488	-1.397
1584	1712	0.458	1.358	-35.7888	-1.0788
1624	1704	0.458	1.358	-116.032	-0.9295
1512	2060	0.458	1.358	-2.2615	-1.1505
2036	2080	0.458	1.358	196.946	2.591
1656	1848	0.458	1.359	16.8779	1.3073
1662	1828	0.458	1.359	20.2415	0.7829
1498	2062	0.458	1.359	-2.2555	-1.5509
1522	2046	0.458	1.359	-2.556	-1.3177
1662	1826	0.458	1.359	20.6376	0.7795
1524	2048	0.458	1.359	-2.5038	-1.1224
2040	2056	0.457	1.359	3460.21	3.3276
1502	2062	0.457	1.359	-2.2582	-1.4364
1500	2062	0.457	1.359	-2.2585	-1.4915
1524	2052	0.457	1.359	-2.3915	-0.9463
1658	1844	0.457	1.359	17.5844	1.1316
1598	1718	0.457	1.36	-43.1554	-1.3615
1526	2050	0.457	1.36	-2.442	-0.9381
2052	2070	0.457	1.36	2028.96	1.8921
1682	1848	0.457	1.36	33.8908	1.6112
1518	2046	0.457	1.36	-2.5378	-1.4641
1568	1704	0.457	1.36	-32.3822	-0.8354
1584	1724	0.457	1.36	-30.4721	-1.1994
1506	2050	0.457	1.36	-2.399	-1.6519
1620	1720	0.457	1.36	-77.1433	-1.6513
1574	1708	0.457	1.36	-32.2432	-0.8991
1580	1730	0.457	1.36	-28.9839	-1.2278
1512	2048	0.457	1.36	-2.4583	-1.5483
1710	1768	0.457	1.36	204.977	1.3408
1504	2062	0.457	1.36	-2.2554	-1.3734
1522	2056	0.457	1.36	-2.2971	-0.8967
1744	1784	0.457	1.36	1203.66	-0.9645
1518	2058	0.457	1.36	-2.2729	-0.9886
1568	1694	0.457	1.36	-34.2661	-0.5491
1620	1716	0.456	1.36	-84.2548	-1.6496
1722	1736	0.456	1.361	1689.34	0.428
1600	1720	0.456	1.361	-42.7812	-1.3068
1498	2054	0.456	1.361	-2.3071	-1.7124
1572	1576	0.456	1.361	156880	1.903
1618	1728	0.456	1.361	-73.5242	-1.6805
1680	1848	0.456	1.361	31.6654	1.6461
1726	1734	0.456	1.361	8257.98	0.3462
1656	1856	0.456	1.361	15.7887	1.8133
1506	2062	0.456	1.361	-2.2503	-1.3082
1502	2052	0.456	1.361	-2.3492	-1.6827
1526	2048	0.456	1.361	-2.4998	-1.0286
1496	2060	0.456	1.361	-2.2642	-1.6417
1688	1838	0.456	1.362	54.3942	0.9806
1604	1714	0.456	1.362	-51.7	-1.2953
1516	2046	0.456	1.362	-2.5231	-1.5244
1514	2060	0.455	1.362	-2.2516	-1.0658
1658	1858	0.455	1.362	15.5577	1.9806
1496	2058	0.455	1.362	-2.273	-1.6795
1584	1688	0.455	1.362	-44.5766	-0.3823
1484	1490	0.455	1.362	40797.8	1.7132
2044	2056	0.455	1.362	6677.03	3.0584
1664	1796	0.455	1.362	24.4809	0.9349
1668	1772	0.455	1.362	33.6803	0.9634
1680	1684	0.455	1.362	-72829.3	-0.1689
1496	2056	0.455	1.362	-2.2822	-1.7252
1658	1676	0.455	1.362	-1651.82	0.0184
1810	1830	0.455	1.363	4264.18	2.1108
1498	2064	0.455	1.363	-2.2336	-1.4948
1750	1772	0.455	1.363	1384.13	0.0475
1662	1824	0.455	1.363	20.8296	0.7771
1766	1814	0.455	1.363	-375.418	1.6258
1524	2046	0.455	1.363	-2.5599	-1.22
1708	1780	0.455	1.363	114.736	0.9523
1600	1716	0.455	1.363	-46.0386	-1.2823
1692	1784	0.455	1.363	69.6758	0.8807
1566	1698	0.454	1.363	-33.5706	-0.6652
1508	2062	0.454	1.363	-2.2424	-1.2297
1526	2052	0.454	1.363	-2.3807	-0.849
1744	1754	0.454	1.363	-27959.3	-2.0141
1674	1856	0.454	1.363	22.3242	2.0925
1524	2054	0.454	1.363	-2.3366	-0.8539
1660	1838	0.454	1.363	18.5992	0.9556
1618	1720	0.454	1.363	-71.3023	-1.5992
1494	2060	0.454	1.363	-2.2534	-1.6906
1588	1722	0.454	1.363	-33.6563	-1.2517
1708	1808	0.454	1.363	151.614	0.3804
1668	1860	0.454	1.363	17.3327	2.29
1690	1832	0.454	1.364	64.7604	0.6634
1526	2046	0.454	1.364	-2.5598	-1.1288
1500	2064	0.454	1.364	-2.2336	-1.4316
1628	1684	0.454	1.364	-149.931	-0.4383
1516	2060	0.454	1.364	-2.2413	-0.9964
1502	2064	0.453	1.364	-2.2307	-1.3735
1510	2048	0.453	1.364	-2.4419	-1.5976
1520	2058	0.453	1.364	-2.2602	-0.9009
1496	2062	0.453	1.365	-2.2488	-1.5946
2042	2056	0.453	1.365	4457.33	3.2039
1504	2050	0.453	1.365	-2.3815	-1.6883
1590	1720	0.453	1.365	-34.5871	-1.2033
1600	1718	0.453	1.365	-44.8128	-1.3134
1576	1690	0.453	1.365	-37.0345	-0.3768
1620	1718	0.453	1.365	-81.7812	-1.6826
1664	1794	0.453	1.365	24.5679	0.9411
1494	2058	0.453	1.365	-2.2588	-1.7232
1670	1750	0.453	1.365	57.2862	0.7097
1810	1828	0.453	1.365	5867.63	2.3527
1500	2052	0.453	1.365	-2.3324	-1.7143
2040	2080	0.453	1.365	264.302	2.5025
1522	2044	0.453	1.365	-2.5997	-1.4042
1510	2062	0.453	1.365	-2.2328	-1.1551
1690	1770	0.452	1.366	88.4326	1.0369
1566	1700	0.452	1.366	-32.5825	-0.7131
1618	1716	0.452	1.366	-77.5216	-1.5867
1648	1680	0.452	1.366	-527.665	-0.3319
1612	1730	0.452	1.366	-61.5438	-1.6442
1668	1714	0.452	1.366	389.339	1.6602
1520	2044	0.452	1.366	-2.5864	-1.4774
1686	1740	0.452	1.366	163.517	0.3846
1494	2062	0.452	1.366	-2.2415	-1.6484
1678	1852	0.452	1.366	27.4487	1.841
1660	1836	0.452	1.366	18.669	0.9074
1722	1734	0.452	1.366	2555.09	0.335
1504	2064	0.452	1.366	-2.2253	-1.3075
1690	1826	0.452	1.366	70.6761	0.6137
1494	2056	0.452	1.366	-2.2645	-1.7635
1590	1716	0.452	1.366	-37.1579	-1.1805
2032	2078	0.452	1.366	164.758	2.5968
1662	1860	0.452	1.367	15.4335	2.1619
1766	1816	0.452	1.367	-335.29	1.5021
1514	2046	0.452	1.367	-2.5042	-1.5626
1528	2050	0.451	1.367	-2.4301	-0.8347
1592	1732	0.451	1.367	-38.354	-1.4395
1578	1710	0.451	1.367	-32.4695	-0.9395
1630	1694	0.451	1.367	-134.145	-0.2731
1690	1830	0.451	1.367	66.4834	0.6566
1654	1854	0.451	1.367	15.6486	1.6868
1656	1846	0.451	1.367	16.8785	1.2329
1528	2048	0.451	1.367	-2.4921	-0.9275
1496	2064	0.451	1.367	-2.23	-1.5425
1506	2064	0.451	1.367	-2.2176	-1.2396
1526	2044	0.451	1.368	-2.6152	-1.2257
1654	1850	0.451	1.368	16.1238	1.4405
1526	2054	0.451	1.368	-2.3228	-0.7553
1582	1724	0.451	1.368	-28.9998	-1.1389
2030	2076	0.451	1.368	161.688	2.668
1662	1822	0.451	1.368	20.9755	0.7823
1512	2062	0.451	1.368	-2.222	-1.0756
1694	1802	0.451	1.368	75.5376	0.6949
1586	1714	0.451	1.368	-35.5528	-1.1146
1724	1738	0.451	1.368	1671.43	0.5821
1582	1712	0.451	1.368	-33.9464	-1.0122
1524	2044	0.451	1.368	-2.6098	-1.3122
1494	2064	0.451	1.368	-2.2256	-1.6004
1590	1718	0.45	1.368	-36.1538	-1.2076
1580	1728	0.45	1.368	-28.0589	-1.1408
1594	1732	0.45	1.368	-39.8923	-1.4527
1686	1742	0.45	1.368	146.705	0.3965
1578	1730	0.45	1.368	-27.5465	-1.185
1634	1720	0.45	1.368	-148.051	-2.1497
1570	1706	0.45	1.368	-31.2171	-0.8298
1524	2056	0.45	1.369	-2.282	-0.7871
1706	1804	0.45	1.369	128.032	0.5159
1508	2048	0.45	1.369	-2.4254	-1.6418
1602	1720	0.45	1.369	-43.8898	-1.3095
1518	2044	0.45	1.369	-2.5692	-1.5374
1518	2060	0.45	1.369	-2.2277	-0.9094
1618	1718	0.45	1.369	-75.3527	-1.6225
1628	1724	0.45	1.369	-107.169	-1.8716
1690	1828	0.45	1.369	68.4502	0.6319
1692	1816	0.45	1.369	78.1669	0.3282
1658	1842	0.45	1.369	17.538	1.0785
1672	1730	0.45	1.369	268.022	1.1344
1654	1852	0.45	1.369	15.8365	1.5459
1590	1732	0.449	1.369	-36.6815	-1.3746
1502	2050	0.449	1.369	-2.3617	-1.7211
1658	1840	0.449	1.369	17.7715	1.029
1528	2046	0.449	1.369	-2.5556	-1.0293
1604	1722	0.449	1.369	-46.3634	-1.3662
1616	1722	0.449	1.369	-67.5225	-1.5649
1588	1732	0.449	1.369	-35.2641	-1.3823
1498	2052	0.449	1.369	-2.3103	-1.7464
2042	2080	0.449	1.369	311.486	2.4883
1664	1792	0.449	1.37	24.6327	0.9486
1498	2066	0.449	1.37	-2.2101	-1.4343
2048	2058	0.449	1.37	6719.94	1.6564
1614	1714	0.449	1.37	-68.5322	-1.4097
1496	2054	0.449	1.37	-2.2859	-1.7346
1694	1800	0.449	1.37	75.1998	0.7743
1508	2064	0.449	1.37	-2.2075	-1.1591
1666	1784	0.449	1.37	26.8754	0.9357
1512	2046	0.449	1.37	-2.4847	-1.6155
1630	1722	0.449	1.37	-121.528	-1.9748
1620	1686	0.448	1.37	-100.246	-0.3762
1690	1834	0.448	1.371	63.0327	0.7761
1522	2058	0.448	1.371	-2.2452	-0.8049
1606	1714	0.448	1.371	-53.8398	-1.2746
1528	2052	0.448	1.371	-2.3664	-0.7452
2038	2080	0.448	1.371	227.698	2.597
1580	1726	0.448	1.371	-27.491	-1.0926
1686	1840	0.448	1.372	47.1459	1.2296
1500	2066	0.448	1.372	-2.2066	-1.3669
1588	1720	0.447	1.372	-33.0007	-1.1783
1634	1718	0.447	1.372	-161.752	-2.2729
1514	2062	0.447	1.372	-2.2094	-0.9887
1528	2044	0.447	1.372	-2.6168	-1.1306
1644	1688	0.447	1.372	-275.742	0.1849
1602	1716	0.447	1.372	-47.1534	-1.2808
1584	1732	0.447	1.372	-32.2377	-1.3096
1516	2044	0.447	1.372	-2.548	-1.59
1694	1804	0.447	1.372	75.1124	0.6175
1530	2048	0.447	1.372	-2.4815	-0.8277
1586	1732	0.447	1.372	-33.7181	-1.3403
1694	1806	0.447	1.372	74.3134	0.5546
1530	2050	0.447	1.373	-2.416	-0.7334
1608	1714	0.447	1.373	-56.5799	-1.3136
1654	1848	0.447	1.373	16.2206	1.3631
1672	1858	0.447	1.373	19.8465	2.2142
1506	2048	0.447	1.373	-2.4075	-1.6888
1694	1798	0.447	1.373	74.0442	0.8139
1502	2066	0.446	1.373	-2.2009	-1.3054
1510	2064	0.446	1.373	-2.1956	-1.0825
1492	2060	0.446	1.373	-2.234	-1.7219
1596	1732	0.446	1.373	-41.5455	-1.4469
1770	1804	0.446	1.373	-814.329	1.4266
1582	1732	0.446	1.373	-30.9302	-1.2766
2028	2068	0.446	1.373	230.684	2.6689
1654	1856	0.446	1.373	15.2136	1.8535
1530	2046	0.446	1.373	-2.5482	-0.9306
1494	2066	0.446	1.373	-2.2081	-1.548
1602	1718	0.446	1.373	-45.9372	-1.314
1520	2060	0.446	1.374	-2.2121	-0.8198
1496	2066	0.446	1.374	-2.2093	-1.4857
1526	2056	0.446	1.374	-2.2656	-0.6876
1588	1716	0.446	1.374	-35.4158	-1.1545
1628	1706	0.446	1.374	-130.919	-1.0605
1582	1688	0.446	1.374	-42.256	-0.3318
1566	1702	0.446	1.374	-31.9218	-0.7397
1668	1770	0.446	1.374	35.0945	0.9839
1706	1788	0.446	1.374	105.801	0.8672
1614	1730	0.446	1.374	-64.5573	-1.6156
1694	1794	0.445	1.374	72.2204	0.8761
1692	1782	0.445	1.374	68.6514	0.9058
1766	1818	0.445	1.374	-310.215	1.3651
1768	1814	0.445	1.375	-440.899	1.6799
1494	2054	0.445	1.375	-2.2644	-1.7669
1570	1692	0.445	1.375	-33.6572	-0.4128
1626	1726	0.445	1.375	-94.1996	-1.6565
1500	2050	0.445	1.375	-2.3399	-1.7455
1516	2062	0.445	1.375	-2.1965	-0.9173
1492	2062	0.445	1.375	-2.2253	-1.6848
1744	1782	0.445	1.375	1015.63	-0.469
1530	2044	0.445	1.375	-2.6145	-1.0351
1526	2042	0.445	1.375	-2.6673	-1.3282
1566	1696	0.445	1.375	-32.5765	-0.574
1522	2042	0.445	1.375	-2.6391	-1.4946
1608	1632	0.445	1.375	-8289.18	-1.256
1660	1834	0.445	1.375	18.4814	0.8888
1504	2066	0.445	1.375	-2.1925	-1.2362
1694	1796	0.444	1.375	72.8681	0.8679
1588	1718	0.444	1.375	-34.4653	-1.1811
1766	1812	0.444	1.376	-399.8	1.6033
1492	2058	0.444	1.376	-2.2358	-1.7487
1612	1714	0.444	1.376	-64.0806	-1.3648
1694	1808	0.444	1.376	73.3863	0.4767
1656	1858	0.444	1.376	15.0556	2.0122
1690	1768	0.444	1.376	97.1959	1.0965
1510	2046	0.444	1.376	-2.4625	-1.6574
1662	1820	0.444	1.376	21.0283	0.7861
[truncated: 2,880 more rows]

## Sheet: CS3_Kyanite
Limit 1	Limit 2	R^2	RMSE	Coefficient(s)	Intercept
792	672	0.835	9.329	0.0031	-42.0708
792	673	0.832	9.389	0.0033	-45.1842
838	595	0.829	9.473	0.0015	-26.8379
838	596	0.828	9.505	0.0015	-28.1838
793	672	0.828	9.526	0.003	-39.8037
792	682	0.827	9.535	0.0032	-44.5711
785	673	0.825	9.603	0.0033	-46.4194
785	672	0.825	9.604	0.0031	-43.1691
796	682	0.825	9.605	0.0037	-48.0547
786	673	0.824	9.612	0.0031	-44.2948
795	682	0.824	9.614	0.0035	-45.501
793	682	0.824	9.629	0.0032	-42.7124
786	672	0.823	9.65	0.0029	-41.1496
791	682	0.823	9.661	0.0034	-45.9553
797	682	0.821	9.706	0.0037	-48.8733
794	682	0.82	9.727	0.0032	-42.6444
793	673	0.82	9.74	0.0032	-42.1602
792	674	0.819	9.757	0.0033	-44.4721
791	673	0.819	9.758	0.0034	-45.7651
792	681	0.818	9.789	0.0032	-42.876
791	672	0.817	9.809	0.0032	-42.0551
839	595	0.816	9.837	0.0015	-28.6085
797	681	0.816	9.838	0.0036	-47.4686
837	595	0.816	9.84	0.0014	-24.3038
796	681	0.815	9.857	0.0036	-46.1816
839	596	0.815	9.858	0.0016	-30.0953
838	594	0.815	9.869	0.0015	-26.3988
793	681	0.814	9.881	0.0031	-41.0522
785	682	0.814	9.89	0.0032	-45.0182
795	681	0.813	9.911	0.0034	-43.5287
791	681	0.813	9.932	0.0033	-44.1275
776	673	0.812	9.937	0.0029	-41.4106
794	672	0.811	9.97	0.0031	-38.296
785	674	0.811	9.977	0.0033	-45.5811
784	673	0.811	9.978	0.0034	-49.0163
785	681	0.81	9.991	0.0032	-43.9622
794	681	0.81	9.996	0.0032	-40.8788
837	596	0.81	10.005	0.0014	-25.0847
793	683	0.809	10.026	0.0033	-44.6963
786	674	0.809	10.031	0.0031	-43.2457
793	667	0.809	10.034	0.0034	-41.8538
792	683	0.808	10.055	0.0033	-46.0963
793	674	0.807	10.068	0.0032	-41.5549
791	674	0.807	10.078	0.0034	-45.2008
794	683	0.806	10.11	0.0033	-44.7905
795	683	0.805	10.133	0.0036	-47.408
776	672	0.805	10.135	0.0028	-38.0688
775	673	0.805	10.139	0.0028	-37.9612
784	672	0.805	10.139	0.0032	-44.7658
787	673	0.804	10.147	0.003	-42.6677
837	594	0.804	10.147	0.0014	-24.0891
792	676	0.803	10.171	0.0032	-43.1989
792	671	0.803	10.175	0.0029	-37.2358
797	683	0.803	10.18	0.0038	-51.4294
790	682	0.803	10.182	0.0034	-44.9879
793	671	0.803	10.193	0.0029	-35.7278
796	683	0.802	10.207	0.0037	-49.9011
775	662	0.802	10.214	0.0031	-34.4379
842	595	0.802	10.215	0.0013	-27.5499
775	672	0.801	10.227	0.0027	-35.2776
785	676	0.801	10.23	0.0032	-44.8718
791	683	0.801	10.245	0.0034	-47.2661
788	673	0.8	10.253	0.0031	-43.6715
840	595	0.8	10.254	0.0015	-29.7697
792	667	0.8	10.255	0.0034	-42.6682
776	674	0.8	10.256	0.0029	-40.6617
794	673	0.8	10.258	0.0032	-40.3512
799	687	0.8	10.261	0.0044	-62.3219
792	693	0.8	10.263	0.0042	-54.5549
795	677	0.8	10.265	0.0035	-46.5224
786	667	0.799	10.272	0.0032	-42.478
785	687	0.799	10.273	0.0036	-52.3529
784	674	0.799	10.28	0.0034	-48.4383
785	667	0.799	10.283	0.0034	-44.7469
785	671	0.799	10.284	0.003	-38.9382
795	672	0.799	10.289	0.0032	-39.1641
839	594	0.799	10.29	0.0015	-27.9023
786	671	0.798	10.303	0.0028	-37.1589
787	672	0.798	10.306	0.0028	-39.0807
797	687	0.798	10.312	0.0042	-58.3595
786	676	0.798	10.315	0.003	-42.4535
799	672	0.797	10.327	0.0036	-45.0966
792	675	0.797	10.329	0.0032	-41.49
840	596	0.797	10.336	0.0015	-31.0367
842	596	0.797	10.339	0.0013	-28.4416
785	683	0.797	10.345	0.0033	-46.5053
786	682	0.796	10.35	0.003	-41.1737
793	676	0.796	10.354	0.0031	-40.8516
784	682	0.796	10.36	0.0033	-46.6728
791	676	0.796	10.371	0.0033	-44.3363
771	673	0.796	10.373	0.0031	-38.5448
838	597	0.795	10.385	0.0015	-27.2865
786	670	0.795	10.392	0.003	-39.833
849	596	0.795	10.396	0.0013	-27.2415
783	673	0.794	10.401	0.0033	-48.0552
775	674	0.794	10.401	0.0028	-37.4282
795	678	0.794	10.404	0.0035	-47.2018
797	673	0.794	10.41	0.0037	-46.2882
799	682	0.794	10.416	0.0037	-48.3359
771	672	0.794	10.422	0.0029	-35.8459
838	592	0.793	10.428	0.0014	-22.2047
785	670	0.793	10.429	0.0032	-41.6839
850	596	0.793	10.429	0.0013	-31.6719
797	672	0.793	10.434	0.0034	-42.0071
793	693	0.793	10.438	0.0041	-51.8703
785	677	0.793	10.439	0.0032	-45.8525
793	684	0.793	10.442	0.0033	-46.6988
843	595	0.793	10.445	0.0013	-26.1713
786	666	0.793	10.447	0.0031	-40.9605
790	681	0.792	10.45	0.0033	-43.0916
838	593	0.792	10.451	0.0014	-24.7017
795	676	0.792	10.453	0.0034	-43.3877
786	681	0.792	10.464	0.0029	-40.0979
784	681	0.792	10.466	0.0032	-45.5224
786	677	0.792	10.47	0.003	-43.5897
797	688	0.792	10.471	0.0042	-56.4503
792	692	0.791	10.477	0.0041	-52.6247
786	687	0.791	10.484	0.0034	-48.9271
796	677	0.791	10.49	0.0037	-48.378
843	596	0.791	10.491	0.0013	-27.3316
775	663	0.791	10.498	0.0029	-33.4223
789	673	0.79	10.501	0.0032	-43.804
788	672	0.79	10.504	0.0029	-39.4814
785	675	0.79	10.51	0.0032	-42.6652
794	684	0.79	10.513	0.0034	-46.9725
799	673	0.79	10.516	0.0038	-48.7692
775	661	0.79	10.517	0.0032	-34.356
793	675	0.79	10.519	0.0031	-39.1163
798	682	0.79	10.524	0.0036	-46.3296
796	672	0.789	10.525	0.0033	-40.443
785	686	0.789	10.525	0.0035	-51.9215
842	594	0.789	10.526	0.0013	-27.1951
785	666	0.789	10.533	0.0033	-42.8315
794	676	0.789	10.533	0.0032	-40.4452
787	674	0.789	10.533	0.003	-41.6356
796	678	0.789	10.535	0.0037	-49.547
784	687	0.789	10.539	0.0037	-55.425
785	688	0.789	10.54	0.0035	-50.2702
795	673	0.789	10.541	0.0034	-41.6444
774	673	0.789	10.542	0.0028	-36.0582
841	595	0.789	10.544	0.0014	-28.6815
797	674	0.789	10.546	0.0037	-46.6328
771	674	0.788	10.562	0.0031	-38.3179
775	670	0.788	10.564	0.0028	-35.0937
777	673	0.788	10.569	0.0029	-41.621
790	673	0.788	10.571	0.0033	-43.5538
772	673	0.788	10.572	0.003	-37.4615
794	687	0.788	10.574	0.0036	-48.5365
785	678	0.787	10.585	0.0032	-46.2795
788	674	0.787	10.587	0.0031	-42.8764
793	687	0.787	10.59	0.0035	-47.7653
786	675	0.787	10.591	0.003	-40.3149
796	676	0.787	10.598	0.0036	-45.4367
838	591	0.786	10.601	0.0014	-19.0413
840	594	0.786	10.601	0.0015	-29.3517
838	590	0.786	10.601	0.0015	-19.8823
794	674	0.786	10.602	0.0032	-39.6096
793	694	0.786	10.603	0.0043	-53.5406
798	681	0.786	10.604	0.0035	-45.1258
776	676	0.786	10.606	0.0029	-39.5572
799	681	0.786	10.607	0.0036	-46.5574
786	668	0.786	10.61	0.0033	-43.3496
792	691	0.786	10.613	0.0038	-50.7563
776	662	0.786	10.614	0.0031	-35.7729
799	674	0.786	10.619	0.0039	-49.3327
794	671	0.786	10.62	0.0029	-34.1466
849	595	0.786	10.623	0.0012	-25.1112
791	675	0.786	10.623	0.0033	-42.1589
793	666	0.785	10.627	0.0032	-38.4555
798	687	0.785	10.632	0.0042	-58.2299
792	684	0.785	10.636	0.0034	-47.342
799	676	0.785	10.636	0.0038	-49.5815
784	689	0.785	10.64	0.0037	-54.122
776	670	0.785	10.64	0.0028	-37.3521
799	686	0.785	10.641	0.0043	-61.3776
784	683	0.785	10.645	0.0034	-49.0153
792	677	0.785	10.647	0.0032	-43.089
793	670	0.785	10.648	0.0031	-36.9944
783	672	0.784	10.65	0.003	-43.4905
784	667	0.784	10.652	0.0035	-47.6706
785	685	0.784	10.654	0.0034	-50.872
796	673	0.784	10.655	0.0036	-43.7947
775	671	0.784	10.655	0.0026	-32.4315
785	684	0.784	10.656	0.0034	-48.7318
790	672	0.784	10.66	0.0031	-39.6587
848	596	0.784	10.661	0.0012	-24.9743
837	592	0.784	10.663	0.0014	-20.1366
797	684	0.784	10.67	0.0039	-54.0459
799	683	0.784	10.671	0.0039	-52.0087
837	593	0.784	10.673	0.0014	-22.5402
770	672	0.784	10.673	0.0029	-34.9539
791	692	0.783	10.674	0.0042	-54.1688
790	683	0.783	10.675	0.0034	-46.5828
841	596	0.783	10.678	0.0014	-29.628
784	688	0.783	10.682	0.0037	-53.8369
898	497	0.783	10.688	0.0007	-13.2143
793	685	0.783	10.69	0.0034	-47.7277
770	673	0.783	10.691	0.003	-37.3232
776	671	0.783	10.698	0.0026	-34.5564
848	595	0.783	10.698	0.0011	-23.6585
794	694	0.782	10.699	0.0044	-54.0875
789	672	0.782	10.7	0.003	-39.5438
789	682	0.782	10.701	0.0032	-42.5594
897	497	0.782	10.703	0.0008	-12.8005
774	662	0.782	10.704	0.003	-32.1641
791	693	0.782	10.706	0.0043	-54.8982
850	595	0.782	10.708	0.0013	-29.0862
792	670	0.782	10.71	0.0031	-38.2879
792	666	0.782	10.717	0.0033	-39.7723
795	687	0.782	10.717	0.0038	-51.1065
794	693	0.782	10.719	0.0042	-51.3484
785	668	0.782	10.719	0.0035	-45.3464
793	689	0.782	10.721	0.0035	-46.4912
791	671	0.781	10.726	0.003	-36.6398
799	688	0.781	10.729	0.0043	-58.5981
783	674	0.781	10.729	0.0033	-47.2378
786	678	0.781	10.73	0.003	-43.4469
786	683	0.781	10.738	0.003	-42.6322
794	688	0.781	10.739	0.0036	-46.9047
898	498	0.781	10.739	0.0008	-13.3538
794	667	0.781	10.741	0.0033	-39.1766
793	688	0.781	10.742	0.0035	-46.242
795	684	0.781	10.745	0.0036	-48.9044
776	668	0.781	10.745	0.0031	-40.5694
774	672	0.781	10.745	0.0026	-32.9239
786	686	0.781	10.746	0.0033	-48.4033
789	674	0.781	10.746	0.0033	-43.4411
799	685	0.781	10.746	0.0042	-60.15
775	676	0.78	10.748	0.0028	-36.4051
794	685	0.78	10.749	0.0035	-48.1346
776	677	0.78	10.749	0.0029	-40.4891
857	595	0.78	10.75	0.0012	-21.1086
784	686	0.78	10.758	0.0037	-55.1146
794	677	0.78	10.762	0.0032	-41.466
785	689	0.78	10.763	0.0035	-49.2606
796	687	0.78	10.766	0.004	-54.2608
791	677	0.78	10.768	0.0033	-44.5684
843	594	0.78	10.769	0.0013	-25.7407
776	682	0.779	10.774	0.0028	-37.9788
776	675	0.779	10.775	0.0028	-38.0042
775	668	0.779	10.776	0.003	-37.4523
776	667	0.779	10.777	0.0029	-38.4352
849	597	0.779	10.778	0.0013	-27.7088
794	689	0.779	10.778	0.0036	-46.8583
839	597	0.779	10.78	0.0015	-28.8968
793	686	0.779	10.786	0.0034	-47.6592
849	580	0.779	10.786	0.0015	13.5283
797	689	0.779	10.786	0.0041	-54.8516
836	595	0.779	10.787	0.0014	-22.1923
857	596	0.779	10.792	0.0012	-22.1517
799	684	0.779	10.793	0.004	-56.7511
771	670	0.779	10.793	0.003	-35.6283
790	674	0.778	10.797	0.0034	-43.308
786	688	0.778	10.799	0.0033	-46.6789
772	672	0.778	10.805	0.0028	-34.0254
776	663	0.778	10.806	0.0029	-34.9183
850	597	0.778	10.807	0.0013	-32.2725
795	693	0.778	10.812	0.0045	-54.8175
793	677	0.778	10.812	0.0031	-40.7821
841	594	0.778	10.812	0.0014	-28.4825
765	673	0.778	10.812	0.0036	-34.615
776	681	0.778	10.813	0.0028	-37.3138
794	686	0.778	10.818	0.0035	-48.2122
784	676	0.778	10.818	0.0033	-46.1401
784	685	0.778	10.82	0.0036	-54.3501
837	597	0.777	10.821	0.0014	-24.1783
775	664	0.777	10.821	0.0029	-33.6441
837	591	0.777	10.822	0.0014	-17.1523
798	672	0.777	10.825	0.0034	-41.3379
785	693	0.777	10.826	0.004	-52.888
784	684	0.777	10.827	0.0035	-52.0502
774	674	0.777	10.832	0.0028	-35.3504
785	680	0.777	10.832	0.0031	-42.3293
775	667	0.777	10.833	0.0028	-35.3819
837	590	0.777	10.834	0.0014	-17.8635
775	675	0.777	10.834	0.0027	-35.2428
771	671	0.777	10.836	0.0028	-32.9412
795	688	0.777	10.837	0.0038	-49.5792
850	580	0.777	10.842	0.0016	11.6748
849	594	0.777	10.843	0.0012	-25.0392
772	674	0.777	10.843	0.003	-36.8444
798	674	0.776	10.849	0.0037	-46.4763
798	683	0.776	10.849	0.0037	-49.4157
897	498	0.776	10.852	0.0008	-12.6143
796	688	0.776	10.854	0.004	-52.7862
801	682	0.776	10.856	0.0036	-42.7618
776	687	0.776	10.861	0.0031	-44.5732
792	687	0.776	10.862	0.0035	-48.0164
798	673	0.776	10.867	0.0036	-45.3809
803	681	0.776	10.868	0.0035	-40.4423
770	674	0.776	10.869	0.0031	-37.1106
777	672	0.775	10.869	0.0028	-37.5828
786	693	0.775	10.875	0.0038	-49.9506
802	681	0.775	10.876	0.0035	-39.7591
771	667	0.775	10.877	0.0031	-36.9015
802	682	0.775	10.878	0.0035	-40.5446
791	684	0.775	10.879	0.0035	-48.2835
792	678	0.775	10.881	0.0032	-43.1537
771	681	0.775	10.888	0.0029	-36.0726
794	678	0.775	10.889	0.0032	-42.0775
787	667	0.775	10.89	0.003	-40.3137
784	675	0.774	10.896	0.0033	-44.8274
791	691	0.774	10.898	0.0039	-51.6748
897	496	0.774	10.899	0.0007	-12.2679
792	680	0.774	10.901	0.003	-40.2382
784	671	0.774	10.903	0.003	-39.8059
798	688	0.774	10.904	0.0042	-55.6406
775	682	0.774	10.905	0.0027	-35.0964
777	674	0.774	10.906	0.0029	-40.6784
850	594	0.774	10.908	0.0013	-29.1262
793	680	0.774	10.911	0.003	-38.7664
775	681	0.774	10.912	0.0027	-34.596
797	676	0.774	10.917	0.0036	-45.2287
796	684	0.773	10.921	0.0038	-51.1544
790	676	0.773	10.925	0.0033	-43.0853
786	685	0.773	10.931	0.0032	-47.0965
789	681	0.773	10.932	0.0031	-40.8282
775	631	0.773	10.934	0.0021	-23.3611
844	596	0.773	10.934	0.0014	-29.4093
793	691	0.773	10.936	0.0037	-47.4458
775	669	0.773	10.937	0.0029	-36.7084
799	675	0.773	10.941	0.0037	-46.8498
778	673	0.772	10.942	0.0029	-40.1153
839	593	0.772	10.943	0.0015	-25.8015
771	666	0.772	10.944	0.0031	-35.9347
774	661	0.772	10.944	0.0032	-32.2573
771	676	0.772	10.944	0.003	-37.065
794	675	0.772	10.944	0.0031	-37.5568
784	666	0.772	10.944	0.0035	-45.4411
771	687	0.772	10.947	0.0033	-43.2387
793	668	0.772	10.948	0.0034	-40.3492
783	667	0.772	10.949	0.0034	-47.2038
797	680	0.772	10.95	0.0035	-45.1408
775	666	0.772	10.951	0.0028	-34.23
797	686	0.772	10.951	0.0041	-55.9855
774	663	0.772	10.952	0.0029	-31.267
771	675	0.772	10.952	0.003	-36.2221
775	630	0.772	10.952	0.002	-22.844
782	673	0.772	10.954	0.0029	-42.0278
765	674	0.772	10.955	0.0037	-34.6421
848	594	0.772	10.959	0.0011	-23.3862
775	677	0.772	10.965	0.0028	-36.9403
787	671	0.771	10.967	0.0026	-34.9147
898	496	0.771	10.967	0.0007	-12.3895
770	670	0.771	10.968	0.003	-35.0244
803	682	0.771	10.97	0.0036	-40.7805
795	674	0.771	10.972	0.0034	-40.4792
793	678	0.771	10.974	0.0031	-41.1846
774	668	0.771	10.976	0.003	-36.3172
857	581	0.771	10.977	0.0013	8.0457
765	672	0.771	10.979	0.0034	-31.2339
771	668	0.771	10.981	0.0033	-38.412
838	598	0.771	10.985	0.0014	-25.0946
839	592	0.771	10.986	0.0015	-22.9994
792	688	0.771	10.986	0.0035	-46.5935
842	581	0.771	10.987	0.0015	3.5608
783	687	0.771	10.987	0.0036	-53.6642
786	684	0.771	10.988	0.0031	-44.8392
797	685	0.771	10.989	0.004	-55.2095
889	498	0.77	10.99	0.0008	-14.8641
774	670	0.77	10.991	0.0027	-33.0348
801	681	0.77	10.993	0.0035	-41.2864
787	676	0.77	10.993	0.0029	-39.9134
771	682	0.77	10.994	0.003	-36.0864
842	592	0.77	10.998	0.0013	-23.3982
848	580	0.77	10.998	0.0013	12.6536
789	683	0.77	11.001	0.0033	-44.7592
842	580	0.77	11.002	0.0015	13.9997
849	581	0.77	11.003	0.0014	3.8429
799	689	0.77	11.003	0.0042	-57.0949
776	666	0.77	11.005	0.0029	-36.7539
776	669	0.77	11.008	0.003	-39.2993
889	497	0.77	11.008	0.0007	-14.3608
792	685	0.77	11.009	0.0034	-47.7007
773	673	0.77	11.011	0.0028	-34.9197
842	593	0.77	11.011	0.0013	-25.6587
785	691	0.77	11.012	0.0037	-50.0124
770	671	0.77	11.013	0.0028	-32.3497
792	689	0.769	11.014	0.0035	-46.5793
776	688	0.769	11.017	0.0031	-43.2406
800	676	0.769	11.019	0.0037	-47.2076
775	687	0.769	11.019	0.003	-41.1276
784	691	0.769	11.019	0.0039	-54.4408
789	676	0.769	11.02	0.0032	-42.5014
764	673	0.769	11.023	0.0034	-29.7403
772	668	0.769	11.024	0.0032	-37.935
791	678	0.769	11.025	0.0033	-44.5003
787	666	0.769	11.031	0.003	-38.9386
794	680	0.769	11.033	0.003	-38.5663
797	675	0.768	11.039	0.0036	-43.4702
783	689	0.768	11.041	0.0035	-52.6276
787	670	0.768	11.044	0.0028	-37.5242
796	674	0.768	11.045	0.0036	-42.8357
795	689	0.768	11.047	0.0037	-48.609
792	694	0.768	11.047	0.0042	-53.0269
785	694	0.768	11.049	0.0041	-54.043
772	687	0.768	11.05	0.0032	-42.4908
844	595	0.768	11.05	0.0014	-27.394
838	601	0.768	11.057	0.0014	-23.8224
784	670	0.767	11.066	0.0033	-42.8053
857	594	0.767	11.066	0.0012	-20.6877
789	687	0.767	11.067	0.0036	-50.1888
796	680	0.767	11.067	0.0034	-43.3078
857	554	0.767	11.067	0.001	-14.4823
770	681	0.767	11.068	0.0029	-35.4069
795	680	0.767	11.068	0.0032	-40.7935
776	630	0.767	11.069	0.002	-24.5478
786	630	0.767	11.07	0.0021	-24.831
849	592	0.767	11.076	0.0012	-22.2103
776	661	0.767	11.076	0.0033	-35.1611
842	597	0.767	11.082	0.0013	-27.4981
793	692	0.767	11.082	0.0039	-47.7645
798	684	0.767	11.083	0.0039	-53.2596
788	676	0.767	11.083	0.003	-40.9116
857	591	0.766	11.087	0.0012	-16.4249
784	690	0.766	11.088	0.0037	-52.5965
787	687	0.766	11.089	0.0032	-46.3844
800	682	0.766	11.089	0.0036	-44.5947
800	672	0.766	11.089	0.0034	-41.0133
783	688	0.766	11.089	0.0035	-52.3089
776	631	0.766	11.09	0.0022	-25.0714
798	686	0.766	11.091	0.0041	-56.7472
786	664	0.766	11.095	0.0031	-36.8091
776	678	0.766	11.095	0.0028	-39.7855
782	672	0.766	11.096	0.0027	-38.5206
843	580	0.766	11.097	0.0015	15.1229
786	665	0.766	11.099	0.0031	-38.1153
788	687	0.766	11.099	0.0033	-48.0985
771	688	0.766	11.101	0.0033	-41.9276
850	581	0.766	11.107	0.0015	1.34
776	693	0.766	11.108	0.0035	-45.682
849	593	0.765	11.109	0.0012	-24.3244
843	592	0.765	11.11	0.0013	-22.4338
838	600	0.765	11.112	0.0013	-23.0653
791	680	0.765	11.115	0.0031	-41.0706
776	664	0.765	11.118	0.0029	-35.1445
785	679	0.765	11.118	0.0031	-43.129
785	692	0.765	11.119	0.0039	-50.5441
774	669	0.765	11.12	0.003	-35.6421
791	687	0.765	11.121	0.0036	-48.8938
772	670	0.765	11.121	0.0029	-33.9481
792	686	0.765	11.123	0.0034	-47.5181
843	581	0.765	11.123	0.0015	4.7199
802	690	0.765	11.126	0.0042	-51.5477
899	497	0.765	11.128	0.0007	-13.6376
772	667	0.765	11.128	0.003	-35.5061
783	682	0.765	11.13	0.0031	-43.8326
856	596	0.765	11.13	0.0012	-25.3192
786	663	0.765	11.131	0.003	-34.8057
787	675	0.764	11.134	0.0028	-38.3792
843	597	0.764	11.135	0.0013	-26.7655
786	669	0.764	11.135	0.0032	-40.7625
850	592	0.764	11.143	0.0013	-26.1291
857	590	0.764	11.143	0.0012	-16.9282
792	668	0.764	11.146	0.0034	-41.1909
795	671	0.764	11.146	0.003	-33.8307
775	665	0.764	11.148	0.0028	-33.3406
783	666	0.764	11.15	0.0033	-45.437
786	694	0.764	11.15	0.0039	-50.6338
847	595	0.764	11.15	0.0011	-23.5084
795	685	0.764	11.151	0.0036	-49.3024
798	689	0.764	11.152	0.0041	-54.3119
787	668	0.764	11.152	0.0031	-41.371
790	684	0.764	11.152	0.0035	-48.286
784	668	0.764	11.156	0.0036	-48.028
842	591	0.763	11.159	0.0012	-20.5022
793	690	0.763	11.159	0.0035	-45.1145
772	682	0.763	11.159	0.0029	-35.1302
779	673	0.763	11.16	0.0028	-37.6536
770	676	0.763	11.16	0.003	-36.2128
837	600	0.763	11.161	0.0013	-21.6222
836	596	0.763	11.162	0.0014	-22.0991
850	593	0.763	11.162	0.0013	-28.472
786	689	0.763	11.162	0.0032	-44.966
856	595	0.763	11.165	0.0012	-23.8786
775	632	0.763	11.166	0.0022	-22.6949
890	497	0.763	11.167	0.0008	-14.8355
798	685	0.763	11.168	0.004	-55.7235
775	688	0.763	11.168	0.003	-39.8941
848	597	0.763	11.17	0.0012	-24.7626
792	601	0.763	11.172	0.0017	-29.388
784	677	0.763	11.172	0.0033	-46.304
857	592	0.763	11.173	0.0012	-18.3461
774	682	0.763	11.173	0.0027	-33.7044
765	668	0.763	11.175	0.004	-35.5873
858	595	0.763	11.178	0.0012	-20.077
778	672	0.763	11.178	0.0027	-36.3415
776	686	0.763	11.179	0.003	-43.6148
774	667	0.763	11.179	0.0028	-33.6068
775	693	0.762	11.18	0.0033	-42.4531
772	681	0.762	11.184	0.0028	-34.5343
778	674	0.762	11.184	0.0029	-39.5746
796	689	0.762	11.185	0.0039	-51.081
764	674	0.762	11.186	0.0035	-29.6418
770	682	0.762	11.188	0.0029	-35.3386
840	597	0.762	11.189	0.0015	-29.8181
785	699	0.762	11.193	0.0048	-54.7184
785	630	0.762	11.193	0.0022	-25.5368
836	594	0.762	11.194	0.0014	-21.4641
800	677	0.762	11.195	0.0038	-48.8769
795	686	0.762	11.195	0.0037	-49.5378
840	593	0.762	11.196	0.0014	-27.3612
770	675	0.762	11.196	0.003	-35.2591
784	680	0.762	11.196	0.0032	-44.2575
787	677	0.762	11.196	0.0029	-40.6793
843	591	0.762	11.199	0.0012	-19.8092
789	686	0.762	11.201	0.0035	-50.3101
839	591	0.762	11.201	0.0014	-19.587
774	664	0.762	11.202	0.0029	-31.7325
774	671	0.762	11.202	0.0025	-29.9004
794	670	0.762	11.202	0.0031	-34.8066
784	678	0.762	11.203	0.0033	-47.245
774	687	0.761	11.203	0.003	-40.0349
899	498	0.761	11.204	0.0008	-13.8043
784	693	0.761	11.204	0.0042	-55.5659
843	593	0.761	11.206	0.0013	-24.3612
770	667	0.761	11.206	0.0031	-35.5676
837	598	0.761	11.206	0.0013	-22.8411
788	675	0.761	11.206	0.0029	-39.4245
786	692	0.761	11.206	0.0036	-47.4989
786	680	0.761	11.206	0.0028	-38.6583
837	601	0.761	11.21	0.0013	-21.9054
772	688	0.761	11.212	0.0032	-41.1439
858	596	0.761	11.214	0.0012	-21.1434
786	699	0.761	11.214	0.0045	-51.3975
771	693	0.761	11.22	0.0036	-44.1423
795	694	0.761	11.224	0.0046	-55.5374
783	686	0.761	11.225	0.0035	-53.1481
777	682	0.76	11.228	0.0028	-38.4458
790	675	0.76	11.23	0.0033	-40.5942
903	497	0.76	11.231	0.0007	-11.5831
789	684	0.76	11.232	0.0034	-47.4717
790	677	0.76	11.233	0.0033	-43.6295
791	667	0.76	11.234	0.0034	-40.3545
847	596	0.76	11.236	0.0012	-24.3544
857	555	0.76	11.237	0.001	-14.4492
787	682	0.76	11.238	0.0028	-37.6349
839	590	0.76	11.239	0.0015	-20.4097
785	697	0.76	11.241	0.0048	-59.709
801	676	0.76	11.241	0.0036	-42.8214
770	668	0.76	11.244	0.0032	-37.3403
775	678	0.76	11.244	0.0027	-36.545
774	681	0.76	11.245	0.0027	-32.9207
788	682	0.76	11.245	0.0029	-38.869
849	591	0.76	11.245	0.0012	-19.3484
788	671	0.76	11.246	0.0027	-34.7909
779	672	0.76	11.248	0.0026	-34.709
789	685	0.76	11.249	0.0034	-49.6242
848	592	0.759	11.252	0.0011	-20.4445
849	590	0.759	11.253	0.0012	-20.1381
789	675	0.759	11.255	0.0031	-40.3907
788	667	0.759	11.255	0.0031	-40.1645
838	589	0.759	11.258	0.0015	-20.3154
765	688	0.759	11.258	0.0038	-40.1245
771	669	0.759	11.261	0.0032	-37.0563
791	685	0.759	11.262	0.0035	-48.5734
765	670	0.759	11.264	0.0036	-31.316
785	690	0.759	11.266	0.0035	-47.4323
785	695	0.759	11.266	0.0046	-58.6686
890	498	0.759	11.268	0.0008	-15.0192
772	666	0.759	11.27	0.003	-34.2017
801	677	0.759	11.27	0.0037	-45.1978
770	687	0.759	11.272	0.0032	-41.7179
851	596	0.758	11.274	0.0013	-31.803
810	683	0.758	11.277	0.0037	-31.8341
771	677	0.758	11.278	0.003	-37.0681
790	687	0.758	11.278	0.0036	-49.5195
848	581	0.758	11.279	0.0013	4.0045
798	675	0.758	11.281	0.0036	-43.4919
783	681	0.758	11.281	0.003	-42.4527
772	669	0.758	11.281	0.0031	-36.6896
774	676	0.758	11.285	0.0027	-33.7815
862	554	0.758	11.285	0.0011	-20.2682
795	698	0.758	11.285	0.0051	-56.834
788	686	0.758	11.288	0.0032	-47.869
896	497	0.758	11.288	0.0008	-11.7724
777	676	0.758	11.289	0.0029	-39.1902
795	675	0.758	11.29	0.0033	-38.3628
792	630	0.758	11.29	0.0021	-22.7934
801	683	0.758	11.291	0.0037	-45.2302
776	689	0.758	11.293	0.0031	-41.9945
773	672	0.758	11.294	0.0027	-31.3486
771	692	0.758	11.296	0.0036	-43.1922
789	677	0.757	11.297	0.0032	-43.0965
898	499	0.757	11.297	0.0008	-12.7127
895	497	0.757	11.298	0.0008	-12.6749
776	683	0.757	11.298	0.0028	-38.2219
848	593	0.757	11.298	0.0011	-22.3509
842	590	0.757	11.3	0.0013	-20.8333
800	681	0.757	11.301	0.0035	-42.6757
792	690	0.757	11.303	0.0035	-45.9119
794	691	0.757	11.304	0.0037	-46.2763
765	667	0.757	11.305	0.0038	-32.7852
777	681	0.757	11.306	0.0028	-37.5648
772	671	0.757	11.306	0.0027	-30.7099
771	686	0.757	11.306	0.0032	-42.0713
844	594	0.757	11.307	0.0014	-27.2084
776	700	0.757	11.311	0.0046	-50.944
888	498	0.757	11.311	0.0008	-13.5591
840	592	0.757	11.312	0.0014	-24.2928
777	687	0.757	11.312	0.0032	-45.3392
786	691	0.757	11.314	0.0034	-45.9718
791	688	0.757	11.315	0.0035	-47.0369
779	674	0.757	11.315	0.0028	-37.5037
787	686	0.757	11.316	0.0031	-45.9279
841	593	0.757	11.317	0.0013	-26.8004
773	674	0.757	11.318	0.0028	-34.0685
802	689	0.756	11.32	0.0041	-49.316
786	629	0.756	11.321	0.002	-24.0421
771	700	0.756	11.323	0.0048	-49.5947
785	669	0.756	11.324	0.0034	-42.2319
801	672	0.756	11.324	0.0033	-36.8594
765	687	0.756	11.325	0.0038	-40.3738
764	672	0.756	11.326	0.0032	-26.1323
782	674	0.756	11.327	0.0029	-40.836
775	686	0.756	11.328	0.0029	-40.1994
771	665	0.756	11.33	0.0031	-34.2064
775	660	0.756	11.33	0.0031	-31.0558
809	683	0.756	11.331	0.0037	-35.6431
849	585	0.756	11.331	0.0013	-18.1446
843	590	0.756	11.332	0.0013	-20.1572
801	685	0.756	11.332	0.004	-53.0688
775	629	0.756	11.332	0.0019	-21.6151
795	679	0.756	11.333	0.0033	-42.0128
776	694	0.756	11.333	0.0036	-46.1822
793	595	0.756	11.334	0.0016	-25.1231
774	666	0.756	11.334	0.0028	-32.2778
801	689	0.756	11.336	0.0041	-51.5243
788	677	0.756	11.338	0.0029	-41.4682
792	629	0.756	11.338	0.0021	-22.8711
783	676	0.756	11.339	0.0031	-44.3858
785	629	0.756	11.34	0.0021	-25.1341
770	666	0.756	11.341	0.0031	-34.2888
774	675	0.756	11.342	0.0027	-32.7557
793	601	0.756	11.342	0.0016	-27.4078
889	496	0.755	11.343	0.0007	-13.1779
791	670	0.755	11.343	0.0032	-37.31
863	555	0.755	11.344	0.0011	-21.4424
766	672	0.755	11.345	0.0034	-32.6261
796	693	0.755	11.346	0.0047	-55.8913
848	591	0.755	11.347	0.0011	-18.0113
772	676	0.755	11.348	0.0029	-34.9708
794	666	0.755	11.352	0.0032	-35.5111
780	673	0.755	11.354	0.0026	-36.0785
862	555	0.755	11.355	0.0011	-20.7685
838	599	0.755	11.355	0.0013	-22.5217
863	554	0.755	11.356	0.0011	-20.5939
888	497	0.755	11.356	0.0007	-12.9883
775	692	0.755	11.357	0.0033	-41.0278
794	690	0.755	11.36	0.0035	-44.7334
775	628	0.755	11.362	0.002	-23.2423
792	679	0.755	11.362	0.003	-40.2563
776	692	0.755	11.362	0.0034	-43.7919
793	679	0.755	11.363	0.003	-38.7957
787	681	0.755	11.364	0.0027	-36.4872
848	579	0.754	11.366	0.0014	18.2193
792	600	0.754	11.369	0.0016	-27.7957
776	632	0.754	11.369	0.0023	-24.3114
777	677	0.754	11.37	0.0029	-40.3845
776	701	0.754	11.37	0.0051	-56.9512
791	686	0.754	11.371	0.0035	-48.4072
843	601	0.754	11.372	0.0012	-24.857
776	665	0.754	11.373	0.0029	-35.1086
772	675	0.754	11.373	0.0029	-34.0694
780	672	0.754	11.373	0.0025	-33.5741
774	688	0.754	11.373	0.003	-38.6939
790	685	0.754	11.374	0.0035	-49.4276
765	681	0.754	11.374	0.0034	-32.1466
783	675	0.754	11.376	0.0031	-43.3283
802	683	0.754	11.377	0.0036	-42.6215
775	683	0.754	11.377	0.0027	-35.4498
850	591	0.754	11.378	0.0013	-22.8089
785	665	0.754	11.378	0.0033	-39.0174
785	698	0.754	11.379	0.0044	-53.3886
837	589	0.754	11.379	0.0014	-18.49
788	670	0.754	11.381	0.0029	-37.3055
786	679	0.754	11.382	0.0029	-39.7971
787	688	0.754	11.383	0.0031	-44.1723
844	597	0.754	11.383	0.0014	-29.7103
801	678	0.754	11.385	0.0037	-46.0258
783	683	0.754	11.386	0.0032	-45.9802
786	700	0.754	11.387	0.0053	-56.1209
791	601	0.754	11.388	0.0017	-29.9174
771	689	0.754	11.388	0.0032	-40.6356
843	600	0.754	11.389	0.0012	-24.2059
783	685	0.754	11.389	0.0034	-51.8082
766	673	0.753	11.39	0.0036	-35.2591
837	599	0.753	11.39	0.0013	-21.1346
801	690	0.753	11.392	0.0042	-52.4044
796	679	0.753	11.394	0.0035	-44.4244
773	668	0.753	11.397	0.003	-35.4372
849	554	0.753	11.397	0.001	-16.6908
782	667	0.753	11.399	0.0029	-41.0605
898	489	0.753	11.399	0.0006	-13.4334
857	580	0.753	11.4	0.0014	19.0044
786	662	0.753	11.401	0.0032	-33.6732
849	598	0.753	11.402	0.0012	-25.1887
795	699	0.753	11.402	0.0055	-56.7146
848	590	0.753	11.403	0.0011	-18.5344
787	693	0.753	11.404	0.0036	-47.6121
850	590	0.753	11.405	0.0013	-23.7289
801	691	0.753	11.408	0.0045	-54.4091
799	677	0.753	11.409	0.0037	-48.0917
841	592	0.753	11.411	0.0013	-23.9758
898	493	0.753	11.411	0.0006	-10.7782
788	681	0.753	11.411	0.0028	-37.4826
796	685	0.753	11.411	0.0038	-51.1822
897	495	0.753	11.411	0.0007	-10.6774
765	682	0.753	11.411	0.0034	-32.5047
771	691	0.752	11.413	0.0034	-41.8971
846	595	0.752	11.413	0.0013	-26.093
796	675	0.752	11.413	0.0034	-40.3035
803	683	0.752	11.414	0.0037	-43.2337
786	628	0.752	11.414	0.0021	-25.8153
794	679	0.752	11.415	0.0031	-38.9875
897	489	0.752	11.415	0.0006	-13.1382
800	683	0.752	11.416	0.0037	-47.6702
772	686	0.752	11.417	0.0031	-41.2654
795	691	0.752	11.417	0.004	-49.0999
839	598	0.752	11.417	0.0014	-26.2355
765	675	0.752	11.418	0.0035	-32.1938
857	593	0.752	11.418	0.0011	-19.6261
810	684	0.752	11.418	0.0038	-35.9345
847	594	0.752	11.419	0.0011	-23.1388
846	596	0.752	11.419	0.0013	-27.479
903	498	0.752	11.421	0.0008	-11.2536
786	631	0.752	11.422	0.0022	-24.0884
788	683	0.752	11.422	0.003	-41.2393
850	579	0.752	11.423	0.0017	18.5418
796	686	0.752	11.423	0.0039	-51.6369
788	685	0.752	11.426	0.0032	-46.7391
784	692	0.752	11.426	0.004	-53.4437
783	671	0.752	11.428	0.0029	-38.3257
896	496	0.752	11.432	0.0007	-11.3305
769	672	0.752	11.432	0.0028	-32.031
909	497	0.752	11.433	0.0007	-11.6602
790	686	0.752	11.433	0.0036	-49.5405
783	691	0.752	11.434	0.0037	-52.6744
784	694	0.751	11.436	0.0043	-56.7953
851	595	0.751	11.436	0.0013	-29.5364
841	597	0.751	11.437	0.0014	-28.5536
856	581	0.751	11.439	0.0014	4.7412
791	689	0.751	11.439	0.0035	-46.4704
796	698	0.751	11.44	0.0055	-60.8488
788	688	0.751	11.44	0.0032	-45.5566
773	687	0.751	11.442	0.0031	-39.8418
783	690	0.751	11.442	0.0035	-51.2206
776	629	0.751	11.443	0.0019	-23.2433
850	585	0.751	11.446	0.0014	-22.0532
857	556	0.751	11.45	0.0011	-16.5604
842	600	0.751	11.451	0.0012	-24.4196
842	601	0.751	11.451	0.0012	-25.0086
857	582	0.751	11.452	0.0013	-2.2563
897	499	0.751	11.452	0.0008	-11.8358
770	669	0.751	11.453	0.0032	-36.295
801	684	0.751	11.454	0.0039	-49.4135
776	691	0.751	11.454	0.0032	-42.5906
856	554	0.751	11.454	0.001	-17.1564
790	678	0.751	11.455	0.0033	-43.6541
895	498	0.751	11.455	0.0008	-12.5492
774	677	0.751	11.456	0.0027	-34.4493
894	497	0.751	11.456	0.0007	-13.0715
782	666	0.751	11.456	0.0029	-40.1146
797	678	0.751	11.457	0.0036	-46.2003
850	554	0.751	11.457	0.0011	-20.1459
775	653	0.751	11.457	0.0029	-28.0249
788	666	0.751	11.457	0.003	-38.4367
787	678	0.751	11.458	0.0028	-40.3799
771	701	0.75	11.46	0.0053	-54.8674
805	682	0.75	11.46	0.0035	-36.2239
787	683	0.75	11.46	0.0029	-39.6139
765	671	0.75	11.462	0.0033	-27.8845
809	682	0.75	11.463	0.0034	-30.6102
799	671	0.75	11.463	0.0033	-37.8153
793	596	0.75	11.465	0.0017	-25.9644
777	688	0.75	11.465	0.0031	-43.9215
769	673	0.75	11.466	0.003	-34.2688
771	664	0.75	11.467	0.0031	-32.3874
789	688	0.75	11.467	0.0035	-47.2086
775	689	0.75	11.467	0.0029	-38.5742
832	596	0.75	11.468	0.0016	-20.5969
805	681	0.75	11.47	0.0034	-35.3878
776	628	0.75	11.47	0.002	-25.0588
770	677	0.75	11.471	0.003	-36.2684
898	492	0.75	11.471	0.0006	-10.9056
777	675	0.75	11.472	0.0028	-37.5105
837	587	0.75	11.474	0.0014	-18.2111
794	595	0.75	11.474	0.0017	-24.5315
858	594	0.75	11.474	0.0012	-19.6755
898	495	0.75	11.476	0.0006	-10.7749
800	687	0.75	11.477	0.0042	-55.1492
898	494	0.75	11.479	0.0006	-10.6355
809	684	0.75	11.48	0.0039	-39.879
776	685	0.75	11.48	0.003	-41.7608
800	678	0.75	11.48	0.0037	-48.7393
897	494	0.75	11.48	0.0006	-10.3227
857	597	0.75	11.48	0.0012	-21.3401
765	676	0.75	11.48	0.0035	-32.8106
788	693	0.75	11.481	0.0037	-49.2187
797	671	0.75	11.481	0.0032	-35.386
770	688	0.749	11.482	0.0032	-40.1159
771	678	0.749	11.483	0.003	-36.9955
832	595	0.749	11.483	0.0015	-19.1066
793	695	0.749	11.484	0.0046	-54.8017
795	692	0.749	11.485	0.0042	-50.1127
810	682	0.749	11.485	0.0034	-26.7097
785	664	0.749	11.485	0.0032	-37.1149
770	686	0.749	11.487	0.0032	-41.2298
833	595	0.749	11.488	0.0016	-21.8196
908	497	0.749	11.488	0.0007	-9.568
787	663	0.749	11.489	0.0029	-33.8432
776	699	0.749	11.49	0.004	-46.0495
787	685	0.749	11.49	0.003	-44.6453
894	498	0.749	11.49	0.0008	-13.4279
790	671	0.749	11.491	0.0029	-34.3009
857	558	0.749	11.492	0.0012	-20.5215
849	579	0.749	11.492	0.0015	20.1482
787	664	0.749	11.492	0.0029	-35.6
843	598	0.749	11.493	0.0012	-25.2716
850	598	0.749	11.494	0.0013	-29.1354
897	493	0.749	11.494	0.0006	-10.1915
774	665	0.749	11.494	0.0028	-31.5248
842	598	0.749	11.495	0.0012	-25.7486
773	682	0.749	11.496	0.0027	-33.0258
839	601	0.749	11.496	0.0014	-24.8527
837	586	0.749	11.497	0.0014	-15.8743
798	676	0.749	11.497	0.0035	-43.4972
849	586	0.749	11.498	0.0013	-19.8099
789	671	0.749	11.498	0.0028	-34.3892
792	602	0.749	11.499	0.0017	-28.9391
899	496	0.749	11.499	0.0007	-12.3385
792	595	0.749	11.499	0.0017	-25.6695
771	680	0.749	11.5	0.0029	-34.8959
774	686	0.749	11.5	0.0029	-39.1407
849	601	0.749	11.504	0.0012	-23.8663
765	689	0.748	11.505	0.0038	-39.0668
898	488	0.748	11.506	0.0006	-13.5691
771	699	0.748	11.508	0.0042	-44.9029
889	499	0.748	11.509	0.0008	-14.3611
802	691	0.748	11.509	0.0044	-51.3473
888	496	0.748	11.509	0.0007	-12.4244
783	684	0.748	11.51	0.0033	-48.9991
777	671	0.748	11.51	0.0026	-33.4332
803	676	0.748	11.511	0.0036	-39.9705
800	685	0.748	11.512	0.004	-55.4182
788	684	0.748	11.512	0.0031	-44.2574
774	630	0.748	11.513	0.0019	-20.3679
776	680	0.748	11.513	0.0027	-35.7048
784	679	0.748	11.514	0.0032	-44.9505
775	680	0.748	11.514	0.0026	-33.3972
778	682	0.748	11.516	0.0028	-37.2302
777	670	0.748	11.517	0.0028	-36.1613
802	685	0.748	11.517	0.0039	-49.6978
902	497	0.748	11.521	0.0007	-12.1885
786	698	0.748	11.521	0.0041	-49.5996
856	580	0.748	11.522	0.0014	15.0572
792	699	0.748	11.522	0.0049	-51.8207
778	681	0.748	11.522	0.0028	-36.6945
775	691	0.748	11.522	0.0031	-39.5651
786	695	0.748	11.523	0.0043	-53.7121
838	602	0.748	11.524	0.0014	-22.8856
775	694	0.748	11.524	0.0034	-42.2109
897	488	0.747	11.528	0.0006	-13.2685
794	698	0.747	11.528	0.0046	-50.7797
775	700	0.747	11.529	0.0044	-45.9583
789	678	0.747	11.529	0.0031	-43.0118
794	692	0.747	11.529	0.0039	-46.1898
856	594	0.747	11.531	0.0012	-23.161
785	628	0.747	11.531	0.0022	-26.6845
788	668	0.747	11.531	0.0032	-41.2198
898	509	0.747	11.532	0.0008	-12.8618
777	668	0.747	11.532	0.0031	-40.1104
781	673	0.747	11.533	0.0026	-36.1908
770	693	0.747	11.533	0.0036	-42.5836
800	686	0.747	11.536	0.0041	-55.889
858	591	0.747	11.537	0.0011	-15.2761
794	596	0.747	11.537	0.0017	-25.6852
803	691	0.747	11.539	0.0045	-52.3942
895	496	0.747	11.54	0.0007	-11.8348
783	668	0.747	11.54	0.0034	-46.8662
764	687	0.747	11.54	0.0036	-35.3515
799	678	0.747	11.542	0.0037	-48.7504
790	693	0.747	11.543	0.0042	-51.9111
793	698	0.747	11.543	0.0044	-49.5865
887	498	0.747	11.543	0.0008	-13.0149
863	556	0.747	11.544	0.0012	-24.5202
772	689	0.747	11.546	0.0031	-39.6032
785	700	0.747	11.546	0.0056	-59.26
798	680	0.747	11.546	0.0034	-43.2331
775	627	0.747	11.547	0.0021	-24.3881
796	671	0.747	11.549	0.0031	-34.0202
856	591	0.746	11.55	0.0012	-18.935
800	673	0.746	11.55	0.0036	-43.0382
791	600	0.746	11.551	0.0016	-28.3738
787	665	0.746	11.552	0.0029	-36.5788
775	699	0.746	11.552	0.0039	-42.5498
839	600	0.746	11.554	0.0013	-23.9409
775	651	0.746	11.555	0.0029	-24.8431
848	576	0.746	11.556	0.0015	21.3827
770	692	0.746	11.557	0.0035	-41.911
773	670	0.746	11.557	0.0028	-31.3678
857	575	0.746	11.557	0.0015	17.0208
848	601	0.746	11.557	0.0011	-22.4202
777	667	0.746	11.558	0.0029	-37.864
848	577	0.746	11.56	0.0015	24.0402
771	630	0.746	11.561	0.0021	-21.1433
785	601	0.746	11.561	0.0017	-29.7146
781	672	0.746	11.561	0.0025	-33.6235
896	498	0.746	11.561	0.0008	-11.1932
790	680	0.746	11.561	0.0031	-40.0692
897	492	0.746	11.562	0.0006	-10.3018
849	584	0.746	11.562	0.0013	-15.5103
858	554	0.746	11.564	0.001	-13.1631
844	592	0.746	11.567	0.0014	-23.983
782	687	0.746	11.567	0.0031	-46.407
772	693	0.746	11.567	0.0035	-42.0777
780	674	0.746	11.568	0.0027	-35.6067
804	681	0.746	11.568	0.0034	-37.3114
772	677	0.746	11.569	0.0029	-35.4328
837	681	0.746	11.569	0.0024	-27.791
797	677	0.746	11.57	0.0035	-44.2407
773	669	0.746	11.57	0.003	-34.5799
802	684	0.746	11.572	0.0038	-46.5055
775	654	0.745	11.574	0.0029	-29.4856
801	686	0.745	11.574	0.004	-52.2442
772	665	0.745	11.579	0.003	-32.7878
800	684	0.745	11.579	0.0039	-51.9761
792	698	0.745	11.579	0.0045	-51.2676
791	679	0.745	11.579	0.0031	-41.0768
837	588	0.745	11.579	0.0014	-18.8624
787	684	0.745	11.58	0.003	-42.2713
786	697	0.745	11.582	0.0044	-54.1164
904	497	0.745	11.583	0.0007	-9.3407
797	679	0.745	11.583	0.0035	-44.7499
775	652	0.745	11.584	0.0028	-25.6182
792	628	0.745	11.584	0.0022	-24.1161
765	669	0.745	11.585	0.0039	-33.6385
777	686	0.745	11.586	0.0031	-44.5245
771	694	0.745	11.588	0.0037	-43.826
806	682	0.745	11.589	0.0034	-33.5311
792	624	0.745	11.589	0.0019	-21.4619
771	683	0.745	11.59	0.003	-35.9135
850	601	0.745	11.59	0.0012	-27.6943
775	685	0.745	11.59	0.0029	-38.5896
807	682	0.745	11.59	0.0035	-34.1939
764	682	0.745	11.591	0.0033	-28.2748
789	693	0.745	11.591	0.004	-50.9269
803	690	0.745	11.592	0.0042	-50.0184
858	592	0.745	11.592	0.0011	-17.283
788	678	0.745	11.593	0.0029	-41.1947
857	553	0.745	11.593	0.001	-13.9424
755	681	0.745	11.593	0.0045	18.136
771	626	0.745	11.594	0.0023	-24.8062
909	498	0.745	11.595	0.0007	-11.4487
857	559	0.744	11.595	0.0012	-19.1167
842	554	0.744	11.597	0.001	-16.7003
890	496	0.744	11.598	0.0007	-13.2207
803	680	0.744	11.598	0.0035	-39.7321
799	680	0.744	11.603	0.0035	-44.4181
840	591	0.744	11.603	0.0014	-20.5915
773	681	0.744	11.604	0.0027	-32.0552
785	663	0.744	11.605	0.0032	-34.6189
776	684	0.744	11.607	0.0029	-39.4845
776	601	0.744	11.608	0.0016	-27.3775
790	688	0.744	11.608	0.0036	-46.8526
774	693	0.744	11.61	0.0033	-40.0519
772	664	0.744	11.61	0.003	-31.4828
850	584	0.744	11.61	0.0014	-19.5498
794	601	0.744	11.61	0.0017	-26.301
754	681	0.744	11.612	0.0049	31.4786
771	601	0.744	11.612	0.0017	-26.2561
791	666	0.744	11.614	0.0033	-37.6494
771	628	0.744	11.615	0.0022	-23.0722
773	688	0.744	11.615	0.003	-38.4423
790	692	0.744	11.616	0.0041	-50.5956
770	630	0.744	11.617	0.0021	-21.1009
922	497	0.743	11.621	0.0005	-6.2222
793	594	0.743	11.621	0.0016	-24.7404
902	498	0.743	11.621	0.0007	-12.2311
903	496	0.743	11.622	0.0007	-10.3227
856	590	0.743	11.622	0.0012	-19.5071
809	681	0.743	11.622	0.0034	-29.1452
787	669	0.743	11.622	0.003	-38.9226
848	585	0.743	11.623	0.0012	-16.0628
764	688	0.743	11.624	0.0036	-34.4547
858	590	0.743	11.626	0.0012	-15.6588
838	586	0.743	11.628	0.0015	-16.6492
851	594	0.743	11.629	0.0013	-29.5312
887	497	0.743	11.629	0.0007	-12.2787
792	596	0.743	11.63	0.0017	-26.5282
844	601	0.743	11.63	0.0014	-27.3739
764	681	0.743	11.631	0.0032	-27.5975
838	588	0.743	11.631	0.0015	-20.0919
770	691	0.743	11.632	0.0034	-40.8369
922	498	0.743	11.632	0.0005	-6.2003
770	632	0.743	11.634	0.0024	-21.8642
775	655	0.743	11.634	0.003	-30.1551
803	678	0.743	11.634	0.0036	-43.3163
774	683	0.743	11.635	0.0027	-34.0206
844	600	0.743	11.635	0.0013	-26.576
848	598	0.743	11.64	0.0011	-22.8973
773	667	0.742	11.641	0.0029	-32.4424
778	676	0.742	11.641	0.0028	-37.6525
833	596	0.742	11.642	0.0016	-22.718
770	631	0.742	11.643	0.0023	-21.5251
775	626	0.742	11.644	0.002	-23.5414
783	670	0.742	11.644	0.0031	-40.861
786	601	0.742	11.645	0.0016	-27.9431
764	668	0.742	11.646	0.0037	-28.7343
787	630	0.742	11.646	0.002	-23.2394
886	498	0.742	11.646	0.0008	-13.4108
845	596	0.742	11.647	0.0015	-29.4205
793	699	0.742	11.649	0.0048	-49.0632
843	554	0.742	11.649	0.001	-15.9684
856	592	0.742	11.65	0.0012	-20.7585
776	627	0.742	11.651	0.0021	-26.427
857	557	0.742	11.651	0.0011	-18.8888
864	554	0.742	11.652	0.0011	-19.8454
846	594	0.742	11.653	0.0013	-25.8753
888	499	0.742	11.653	0.0008	-13.6079
802	676	0.742	11.655	0.0035	-38.4758
844	593	0.742	11.656	0.0014	-26.1218
838	587	0.742	11.656	0.0015	-18.8856
786	690	0.742	11.656	0.0032	-43.0841
921	497	0.742	11.656	0.0005	-6.8219
837	602	0.742	11.656	0.0013	-21.0061
770	663	0.742	11.66	0.003	-30.0678
770	664	0.742	11.662	0.0031	-31.6523
771	627	0.742	11.662	0.0023	-25.0121
783	693	0.742	11.663	0.0039	-53.3852
783	677	0.742	11.663	0.0031	-44.4937
864	555	0.742	11.663	0.0011	-20.607
794	695	0.742	11.663	0.0048	-55.1586
777	689	0.741	11.665	0.0031	-42.9553
774	631	0.741	11.667	0.0021	-20.1656
803	684	0.741	11.667	0.0038	-46.9455
843	599	0.741	11.669	0.0012	-23.4177
775	701	0.741	11.669	0.0048	-50.7326
804	682	0.741	11.67	0.0035	-37.609
921	498	0.741	11.67	0.0006	-6.8332
791	602	0.741	11.67	0.0017	-29.6556
754	694	0.741	11.671	0.0063	21.5192
766	674	0.741	11.671	0.0036	-34.5655
901	497	0.741	11.672	0.0007	-12.9628
775	684	0.741	11.672	0.0028	-36.65
770	662	0.741	11.672	0.0032	-29.9786
838	554	0.741	11.672	0.0011	-12.9965
849	555	0.741	11.673	0.001	-16.2727
849	600	0.741	11.674	0.0011	-22.6141
768	672	0.741	11.674	0.003	-31.8339
793	600	0.741	11.675	0.0015	-25.2869
842	586	0.741	11.675	0.0013	-20.0369
848	575	0.741	11.676	0.0014	11.1692
770	700	0.741	11.676	0.0047	-47.6124
779	681	0.741	11.676	0.0027	-34.6808
857	586	0.741	11.679	0.0012	-15.3462
770	678	0.741	11.68	0.0029	-36.1413
889	493	0.741	11.68	0.0006	-11.6899
840	590	0.741	11.68	0.0014	-21.3177
848	600	0.741	11.681	0.0011	-21.4403
841	591	0.741	11.681	0.0013	-20.4964
790	691	0.741	11.681	0.0038	-48.8793
770	680	0.741	11.682	0.0029	-34.1437
776	690	0.741	11.682	0.003	-40.5793
794	668	0.741	11.683	0.0033	-37.2637
778	675	0.741	11.683	0.0028	-36.6677
851	597	0.741	11.683	0.0013	-32.0788
772	692	0.741	11.683	0.0034	-40.9178
858	555	0.741	11.683	0.001	-13.29
772	700	0.741	11.684	0.0047	-47.2546
849	589	0.741	11.685	0.0012	-20.9879
844	598	0.741	11.685	0.0014	-28.1951
774	660	0.741	11.686	0.0031	-29.159
891	497	0.741	11.686	0.0008	-14.6824
793	629	0.74	11.686	0.002	-20.2385
778	687	0.74	11.686	0.0031	-43.6328
764	675	0.74	11.686	0.0033	-27.1992
769	674	0.74	11.687	0.003	-33.7686
907	497	0.74	11.687	0.0007	-8.5693
771	685	0.74	11.688	0.0031	-39.7972
802	672	0.74	11.688	0.0032	-33.0072
802	678	0.74	11.689	0.0035	-42.1644
770	689	0.74	11.691	0.0032	-39.1725
856	555	0.74	11.692	0.001	-16.8958
898	490	0.74	11.693	0.0006	-11.6718
799	693	0.74	11.695	0.0049	-60.0029
774	689	0.74	11.695	0.0029	-37.2374
842	599	0.74	11.695	0.0012	-23.7674
898	500	0.74	11.696	0.0008	-13.5675
769	681	0.74	11.697	0.0029	-32.895
782	676	0.74	11.697	0.0028	-39.2512
779	675	0.74	11.698	0.0027	-35.2236
803	689	0.74	11.698	0.004	-48.2145
772	683	0.74	11.7	0.0029	-35.1553
779	671	0.74	11.7	0.0025	-31.4485
858	581	0.74	11.702	0.0013	9.6552
776	679	0.74	11.702	0.0027	-36.4314
776	626	0.74	11.703	0.0021	-25.6905
805	683	0.74	11.703	0.0036	-39.5414
785	696	0.74	11.703	0.005	-60.67
771	663	0.74	11.703	0.003	-29.6773
833	681	0.74	11.704	0.0029	-33.1513
770	665	0.74	11.704	0.0031	-32.6072
806	681	0.74	11.705	0.0033	-32.2223
755	682	0.74	11.708	0.0046	17.569
774	629	0.74	11.708	0.0019	-19.8296
782	688	0.739	11.709	0.0031	-44.9678
775	679	0.739	11.71	0.0026	-33.9971
897	490	0.739	11.71	0.0006	-11.3579
764	670	0.739	11.711	0.0033	-25.394
803	672	0.739	11.712	0.0033	-33.4699
794	699	0.739	11.713	0.0049	-49.8733
769	670	0.739	11.714	0.003	-32.0657
785	602	0.739	11.715	0.0017	-29.9674
764	676	0.739	11.716	0.0033	-27.9538
754	693	0.739	11.716	0.006	22.1442
844	591	0.739	11.717	0.0013	-20.8814
796	691	0.739	11.718	0.0042	-50.9173
898	491	0.739	11.718	0.0006	-10.7662
765	693	0.739	11.719	0.0042	-40.7613
911	497	0.739	11.719	0.0006	-9.8453
777	678	0.739	11.719	0.0028	-39.5094
862	556	0.739	11.719	0.0011	-23.0127
897	509	0.739	11.72	0.0009	-11.8756
787	662	0.739	11.721	0.003	-32.8833
787	692	0.739	11.721	0.0034	-45.169
773	662	0.739	11.723	0.003	-28.6909
791	690	0.739	11.724	0.0035	-45.7624
848	554	0.739	11.724	0.0009	-14.6745
843	586	0.739	11.725	0.0013	-19.261
795	690	0.739	11.726	0.0037	-45.8632
810	681	0.739	11.727	0.0033	-24.9668
843	585	0.739	11.728	0.0013	-16.9064
852	596	0.738	11.731	0.0012	-28.4338
771	631	0.738	11.731	0.0023	-20.9598
774	628	0.738	11.731	0.002	-21.4372
774	678	0.738	11.732	0.0027	-33.9946
850	586	0.738	11.733	0.0013	-23.3265
910	497	0.738	11.733	0.0006	-11.4608
787	689	0.738	11.733	0.0031	-42.4129
850	555	0.738	11.733	0.0011	-19.7898
837	554	0.738	11.735	0.0011	-11.8092
771	629	0.738	11.736	0.002	-20.668
775	624	0.738	11.738	0.0017	-19.6835
795	596	0.738	11.738	0.0018	-26.3677
882	497	0.738	11.738	0.0006	-12.4637
771	690	0.738	11.738	0.0032	-39.421
792	594	0.738	11.739	0.0016	-25.4732
791	694	0.738	11.739	0.0042	-51.7375
772	701	0.738	11.739	0.0051	-52.8511
849	553	0.738	11.739	0.001	-16.7522
779	682	0.738	11.74	0.0027	-34.855
840	598	0.738	11.74	0.0014	-27.2528
807	681	0.738	11.741	0.0034	-32.6826
769	671	0.738	11.742	0.0028	-29.4879
772	691	0.738	11.743	0.0033	-39.9288
773	686	0.738	11.744	0.003	-38.8825
848	586	0.738	11.745	0.0012	-17.7146
857	560	0.738	11.746	0.0012	-16.6331
782	671	0.738	11.746	0.0026	-34.15
772	663	0.738	11.747	0.003	-29.2576
847	592	0.738	11.749	0.0011	-20.0145
768	673	0.738	11.749	0.0032	-34.0295
900	497	0.738	11.75	0.0007	-12.9431
778	671	0.738	11.751	0.0026	-32.4419
842	585	0.738	11.751	0.0013	-17.4049
793	602	0.738	11.751	0.0016	-26.5581
774	692	0.738	11.752	0.0032	-38.7887
800	689	0.737	11.753	0.0041	-52.4038
857	583	0.737	11.754	0.0012	-8.3469
793	630	0.737	11.755	0.002	-19.6629
769	682	0.737	11.756	0.0029	-33.0773
770	701	0.737	11.757	0.0052	-52.9726
775	601	0.737	11.757	0.0015	-24.5576
912	497	0.737	11.759	0.0006	-7.5236
857	585	0.737	11.759	0.0012	-12.7758
886	497	0.737	11.76	0.0007	-12.5156
771	625	0.737	11.76	0.002	-21.9004
787	694	0.737	11.761	0.0037	-47.6779
901	498	0.737	11.761	0.0007	-13.1203
894	496	0.737	11.763	0.0007	-11.9245
897	491	0.737	11.765	0.0006	-10.3295
897	500	0.737	11.766	0.0008	-13.0472
796	699	0.737	11.767	0.0059	-59.8253
899	493	0.737	11.768	0.0006	-11.1057
782	682	0.737	11.768	0.0027	-37.671
889	503	0.737	11.769	0.0009	-14.3442
777	693	0.737	11.77	0.0035	-45.3987
784	629	0.737	11.771	0.0022	-26.3519
844	590	0.737	11.771	0.0014	-21.716
844	554	0.737	11.771	0.0011	-18.2443
832	672	0.737	11.772	0.0027	-26.1096
784	601	0.737	11.773	0.0018	-31.9331
766	667	0.737	11.773	0.0038	-34.2291
890	493	0.737	11.774	0.0006	-12.1891
776	695	0.737	11.774	0.0038	-47.5974
798	671	0.737	11.774	0.0032	-34.9631
807	683	0.737	11.775	0.0036	-37.8144
856	597	0.736	11.777	0.0012	-24.5081
779	676	0.736	11.778	0.0027	-35.589
786	602	0.736	11.778	0.0016	-28.237
791	699	0.736	11.781	0.005	-53.3239
898	510	0.736	11.781	0.0008	-10.5739
887	496	0.736	11.782	0.0007	-11.6923
842	555	0.736	11.783	0.0011	-16.6325
842	582	0.736	11.783	0.0014	-5.8394
800	693	0.736	11.783	0.0049	-59.2418
777	683	0.736	11.783	0.0028	-38.466
881	497	0.736	11.783	0.0006	-12.4239
771	602	0.736	11.784	0.0017	-26.3678
857	589	0.736	11.785	0.0012	-16.9085
776	602	0.736	11.785	0.0016	-27.4144
795	601	0.736	11.787	0.0017	-27.0487
882	498	0.736	11.787	0.0006	-12.6838
772	662	0.736	11.788	0.0031	-29.0104
843	555	0.736	11.789	0.0011	-16.0714
832	673	0.736	11.789	0.0029	-29.5349
763	673	0.736	11.789	0.0032	-22.8919
788	689	0.736	11.79	0.0032	-43.7461
773	671	0.736	11.79	0.0025	-28.0332
885	498	0.736	11.79	0.0008	-14.3229
774	685	0.736	11.791	0.0029	-37.3694
791	630	0.736	11.791	0.0022	-22.091
802	680	0.736	11.791	0.0034	-38.0223
889	492	0.736	11.791	0.0006	-11.6062
789	689	0.736	11.792	0.0034	-45.4879
889	494	0.736	11.792	0.0006	-11.4109
806	683	0.736	11.792	0.0036	-36.9192
788	692	0.736	11.793	0.0036	-46.6996
771	679	0.736	11.795	0.0029	-35.098
772	699	0.736	11.796	0.0041	-43.0468
845	595	0.736	11.797	0.0014	-27.1032
893	497	0.736	11.797	0.0008	-13.3975
766	671	0.736	11.798	0.0033	-29.2335
836	600	0.736	11.798	0.0013	-20.1803
772	685	0.735	11.798	0.003	-38.9834
847	593	0.735	11.798	0.0011	-21.8661
842	579	0.735	11.798	0.0016	20.9187
839	599	0.735	11.799	0.0013	-23.3245
913	497	0.735	11.801	0.0006	-6.6275
881	498	0.735	11.801	0.0007	-12.7708
850	600	0.735	11.802	0.0012	-26.0143
908	498	0.735	11.802	0.0008	-8.7374
841	590	0.735	11.802	0.0013	-20.9827
847	597	0.735	11.802	0.0011	-23.7314
890	492	0.735	11.802	0.0006	-12.4095
770	683	0.735	11.803	0.0029	-34.9674
786	595	0.735	11.804	0.0016	-25.1307
789	680	0.735	11.804	0.003	-38.6858
770	628	0.735	11.804	0.0022	-22.4643
802	677	0.735	11.806	0.0035	-40.1247
784	630	0.735	11.806	0.0022	-26.075
773	663	0.735	11.808	0.0028	-28.3869
778	670	0.735	11.808	0.0028	-34.9218
899	492	0.735	11.809	0.0006	-11.2796
780	671	0.735	11.809	0.0024	-30.4266
838	681	0.735	11.809	0.0024	-28.6269
766	681	0.735	11.809	0.0034	-32.8583
837	673	0.735	11.811	0.0024	-26.8312
785	631	0.735	11.811	0.0023	-23.7386
765	700	0.735	11.811	0.0056	-46.5719
775	623	0.735	11.812	0.0017	-18.9944
775	625	0.735	11.812	0.0018	-20.8939
858	593	0.735	11.812	0.0011	-18.6158
931	497	0.735	11.813	0.0005	-2.9909
832	674	0.735	11.813	0.003	-30.2765
848	584	0.735	11.813	0.0012	-13.7006
800	674	0.735	11.814	0.0036	-42.6277
784	695	0.735	11.815	0.0048	-61.0058
795	595	0.735	11.817	0.0017	-24.4914
791	629	0.735	11.817	0.0021	-22.2109
765	699	0.735	11.817	0.0049	-42.6666
847	591	0.735	11.817	0.0011	-17.6986
764	667	0.735	11.818	0.0035	-26.0951
793	624	0.735	11.818	0.0018	-19.3739
772	678	0.735	11.818	0.0028	-35.0953
779	601	0.735	11.818	0.0015	-27.7755
810	676	0.735	11.819	0.0035	-26.119
792	623	0.735	11.819	0.0018	-20.0371
775	690	0.735	11.819	0.0029	-37.3398
765	691	0.734	11.821	0.0039	-38.8961
773	676	0.734	11.822	0.0027	-32.111
832	681	0.734	11.823	0.0028	-29.0155
771	624	0.734	11.823	0.0019	-19.9547
803	685	0.734	11.825	0.0039	-48.9901
910	498	0.734	11.825	0.0007	-11.5052
887	499	0.734	11.826	0.0008	-13.2683
857	584	0.734	11.827	0.0012	-10.7388
765	666	0.734	11.827	0.0037	-29.5901
771	662	0.734	11.827	0.0031	-29.0554
847	580	0.734	11.828	0.0013	12.923
885	497	0.734	11.828	0.0007	-13.5979
775	656	0.734	11.829	0.0029	-29.0231
783	692	0.734	11.83	0.0038	-51.5825
782	686	0.734	11.83	0.003	-45.6151
778	688	0.734	11.83	0.0031	-42.2364
770	699	0.734	11.831	0.0041	-43.1841
774	632	0.734	11.832	0.0022	-19.6976
766	682	0.734	11.832	0.0034	-33.2809
832	594	0.734	11.833	0.0015	-18.585
767	672	0.734	11.833	0.0033	-31.6268
789	692	0.734	11.833	0.0039	-48.6804
899	499	0.734	11.833	0.0008	-12.8622
888	494	0.734	11.833	0.0006	-11.1055
770	685	0.734	11.836	0.0031	-39.1058
773	666	0.734	11.836	0.0028	-30.8886
805	676	0.734	11.837	0.0035	-36.0078
764	689	0.734	11.837	0.0036	-33.6249
754	682	0.734	11.837	0.0049	30.8229
889	495	0.734	11.837	0.0006	-11.4272
790	689	0.734	11.837	0.0035	-45.6461
849	587	0.734	11.837	0.0012	-20.5183
852	595	0.734	11.838	0.0012	-26.5309
858	597	0.734	11.838	0.0012	-20.4742
783	678	0.734	11.839	0.0031	-44.5339
779	670	0.734	11.84	0.0027	-33.3673
787	629	0.734	11.842	0.0019	-22.5949
772	694	0.734	11.842	0.0036	-42.1795
909	496	0.733	11.843	0.0006	-10.2504
777	694	0.733	11.844	0.0036	-46.7765
888	495	0.733	11.844	0.0006	-11.2393
837	672	0.733	11.844	0.0022	-23.8237
794	594	0.733	11.844	0.0016	-23.7839
808	682	0.733	11.845	0.0034	-32.862
777	669	0.733	11.846	0.003	-38.404
774	653	0.733	11.846	0.0029	-25.9964
764	700	0.733	11.846	0.0053	-40.9981
781	674	0.733	11.846	0.0026	-35.1873
861	554	0.733	11.847	0.001	-17.6787
784	699	0.733	11.847	0.0049	-56.3058
905	497	0.733	11.848	0.0007	-8.4462
793	628	0.733	11.85	0.0021	-21.6548
888	493	0.733	11.851	0.0006	-10.9274
774	691	0.733	11.851	0.0031	-37.6692
782	675	0.733	11.852	0.0027	-37.6592
786	624	0.733	11.852	0.0018	-21.4208
791	698	0.733	11.852	0.0046	-52.4554
782	689	0.733	11.854	0.0031	-44.2411
843	579	0.733	11.854	0.0016	22.0281
913	498	0.733	11.854	0.0006	-6.5313
789	670	0.733	11.854	0.003	-36.0586
765	692	0.733	11.854	0.0041	-39.4396
932	497	0.733	11.855	0.0005	-1.9793
776	624	0.733	11.855	0.0017	-21.1446
908	496	0.733	11.856	0.0007	-8.4425
853	554	0.733	11.856	0.001	-18.9302
801	673	0.733	11.856	0.0035	-38.2298
803	677	0.733	11.858	0.0036	-40.6611
776	660	0.733	11.859	0.0031	-31.7081
889	504	0.733	11.86	0.0009	-13.5938
801	693	0.733	11.86	0.0048	-54.8515
782	677	0.733	11.862	0.0028	-40.003
786	701	0.733	11.862	0.0058	-62.0962
787	691	0.733	11.862	0.0033	-43.4467
840	600	0.733	11.863	0.0013	-24.9009
904	498	0.733	11.863	0.0008	-8.6166
840	601	0.733	11.864	0.0014	-25.6347
857	587	0.732	11.866	0.0012	-16.6691
800	691	0.732	11.867	0.0045	-55.227
776	625	0.732	11.867	0.0019	-22.7785
764	671	0.732	11.867	0.0031	-22.6688
766	688	0.732	11.867	0.0038	-40.1491
800	595	0.732	11.868	0.0019	-28.0556
799	691	0.732	11.868	0.0044	-55.4521
796	692	0.732	11.869	0.0044	-51.6663
771	698	0.732	11.87	0.0039	-43.0503
800	688	0.732	11.871	0.0041	-51.6532
786	627	0.732	11.871	0.0022	-26.2298
841	598	0.732	11.871	0.0013	-26.4899
773	675	0.732	11.872	0.0027	-31.1165
837	555	0.732	11.872	0.0011	-11.8854
849	556	0.732	11.872	0.0011	-18.5538
793	669	0.732	11.872	0.0032	-35.7154
770	629	0.732	11.872	0.002	-20.2807
770	626	0.732	11.873	0.0022	-23.7947
766	670	0.732	11.874	0.0036	-31.7453
770	694	0.732	11.874	0.0036	-42.3116
902	496	0.732	11.875	0.0006	-10.9131
776	698	0.732	11.876	0.0037	-44.003
778	677	0.732	11.876	0.0028	-38.0157
849	576	0.732	11.876	0.0016	24.0341
793	697	0.732	11.876	0.0047	-53.2961
864	556	0.732	11.876	0.0012	-23.5936
838	585	0.732	11.876	0.0015	-13.144
837	585	0.732	11.877	0.0014	-12.01
848	589	0.732	11.878	0.0012	-18.9838
764	701	0.732	11.878	0.0058	-46.3372
784	669	0.732	11.879	0.0035	-43.9171
900	498	0.732	11.879	0.0007	-12.9777
851	592	0.732	11.879	0.0012	-26.4047
779	602	0.732	11.879	0.0016	-28.3468
837	682	0.732	11.879	0.0024	-26.9969
772	628	0.732	11.88	0.0021	-21.829
774	651	0.732	11.881	0.0028	-23.1118
911	498	0.732	11.882	0.0006	-9.5396
789	691	0.732	11.882	0.0037	-47.1575
836	593	0.732	11.882	0.0013	-19.0356
877	498	0.732	11.884	0.0006	-11.9767
792	599	0.731	11.888	0.0015	-25.9074
771	684	0.731	11.888	0.003	-37.1572
799	596	0.731	11.888	0.0019	-30.2607
851	580	0.731	11.889	0.0015	10.8632
796	694	0.731	11.889	0.0048	-55.9339
797	690	0.731	11.892	0.004	-49.6838
774	699	0.731	11.893	0.0038	-40.5005
770	627	0.731	11.893	0.0023	-24.2055
833	682	0.731	11.894	0.0029	-33.0227
810	678	0.731	11.895	0.0035	-29.8127
773	664	0.731	11.895	0.0028	-29.5017
774	694	0.731	11.896	0.0034	-40.0157
856	593	0.731	11.896	0.0011	-21.949
849	582	0.731	11.897	0.0013	-4.8944
764	686	0.731	11.898	0.0035	-34.1751
784	665	0.731	11.898	0.0034	-40.8377
786	623	0.731	11.898	0.0017	-20.7713
800	675	0.731	11.898	0.0036	-41.3456
801	595	0.731	11.899	0.0018	-25.3694
791	595	0.731	11.899	0.0017	-25.3134
847	601	0.731	11.899	0.0011	-22.4868
916	497	0.731	11.899	0.0006	-6.9186
843	582	0.731	11.9	0.0014	-4.7561
778	686	0.731	11.9	0.003	-43.1007
904	496	0.731	11.9	0.0007	-8.3717
777	666	0.731	11.9	0.0029	-35.4937
775	698	0.731	11.901	0.0036	-40.8902
850	589	0.731	11.901	0.0013	-24.5726
772	630	0.731	11.901	0.002	-19.6596
784	697	0.731	11.901	0.0049	-61.4427
851	593	0.731	11.901	0.0013	-28.7126
785	595	0.731	11.902	0.0017	-25.9791
765	683	0.731	11.902	0.0034	-32.9839
765	677	0.731	11.903	0.0035	-32.486
785	624	0.731	11.903	0.0019	-22.2675
917	497	0.731	11.903	0.0006	-6.6861
774	700	0.731	11.904	0.0043	-43.6085
775	602	0.731	11.906	0.0015	-24.6878
849	599	0.731	11.906	0.0011	-21.9917
765	686	0.731	11.907	0.0037	-38.0355
754	689	0.731	11.908	0.0053	22.2042
777	685	0.731	11.908	0.003	-42.4329
783	694	0.73	11.909	0.004	-54.305
772	680	0.73	11.909	0.0028	-32.6886
790	601	0.73	11.91	0.0017	-28.5363
778	667	0.73	11.91	0.0029	-36.3077
785	623	0.73	11.911	0.0018	-21.7425
908	493	0.73	11.911	0.0006	-8.1906
771	632	0.73	11.911	0.0024	-20.4948
883	497	0.73	11.911	0.0007	-13.3255
855	596	0.73	11.911	0.0012	-26.1231
848	555	0.73	11.912	0.0009	-14.5181
784	698	0.73	11.912	0.0046	-55.3004
780	595	0.73	11.913	0.0015	-25.0298
782	595	0.73	11.913	0.0016	-28.1947
801	687	0.73	11.913	0.004	-49.1541
788	691	0.73	11.914	0.0034	-44.9591
774	684	0.73	11.914	0.0028	-35.2301
842	589	0.73	11.914	0.0013	-20.9901
780	676	0.73	11.914	0.0026	-34.2544
844	599	0.73	11.915	0.0013	-25.7404
853	555	0.73	11.915	0.001	-19.3922
893	498	0.73	11.915	0.0008	-13.5637
842	587	0.73	11.916	0.0013	-21.1716
802	686	0.73	11.916	0.0039	-47.9282
841	600	0.73	11.917	0.0012	-24.5909
787	628	0.73	11.918	0.002	-24.3714
846	597	0.73	11.918	0.0013	-27.2749
792	625	0.73	11.918	0.002	-22.0294
847	590	0.73	11.918	0.0011	-18.0613
862	591	0.73	11.919	0.0012	-20.1546
799	595	0.73	11.919	0.0019	-28.3094
764	669	0.73	11.919	0.0036	-27.5172
771	595	0.73	11.921	0.0017	-22.7618
850	553	0.73	11.921	0.001	-19.7862
780	675	0.73	11.921	0.0026	-33.4769
788	694	0.73	11.922	0.0038	-48.898
843	584	0.73	11.922	0.0013	-14.3631
849	575	0.73	11.923	0.0015	12.842
849	588	0.73	11.923	0.0012	-21.123
896	495	0.73	11.923	0.0007	-9.6795
839	589	0.73	11.925	0.0015	-20.6682
789	667	0.73	11.927	0.0032	-38.1439
776	654	0.73	11.927	0.003	-30.9205
849	558	0.73	11.928	0.0012	-22.8508
755	689	0.73	11.928	0.0049	9.9306
774	680	0.73	11.93	0.0026	-31.2076
778	668	0.729	11.931	0.003	-38.3019
838	555	0.729	11.933	0.0012	-12.6532
907	498	0.729	11.933	0.0007	-7.9308
795	667	0.729	11.934	0.0034	-36.1749
775	659	0.729	11.934	0.0028	-27.3578
803	679	0.729	11.936	0.0035	-40.904
858	556	0.729	11.937	0.001	-15.2191
773	689	0.729	11.937	0.003	-36.9201
782	681	0.729	11.938	0.0027	-36.2696
841	554	0.729	11.939	0.0011	-17.1839
848	599	0.729	11.939	0.001	-20.7054
771	695	0.729	11.939	0.004	-45.5532
787	680	0.729	11.942	0.0027	-35.4883
837	581	0.729	11.942	0.0015	12.5696
786	632	0.729	11.944	0.0023	-22.3035
804	676	0.729	11.944	0.0036	-38.0543
842	584	0.729	11.946	0.0013	-14.8754
915	497	0.729	11.946	0.0006	-6.6888
774	652	0.729	11.946	0.0028	-23.7204
927	497	0.729	11.946	0.0005	-4.322
755	694	0.729	11.947	0.0057	8.7743
785	600	0.729	11.948	0.0016	-27.1417
852	554	0.729	11.949	0.001	-20.372
794	600	0.729	11.949	0.0016	-24.1091
799	690	0.729	11.949	0.0041	-52.6939
770	690	0.729	11.95	0.0032	-38.3836
801	596	0.729	11.95	0.0019	-26.8432
877	497	0.729	11.95	0.0006	-11.3885
778	689	0.729	11.951	0.0031	-41.6722
878	498	0.729	11.951	0.0006	-12.362
857	570	0.729	11.951	0.0014	-10.1289
773	677	0.728	11.953	0.0027	-32.9175
772	629	0.728	11.953	0.002	-19.6749
898	487	0.728	11.955	0.0006	-12.0024
862	590	0.728	11.955	0.0012	-21.0196
841	601	0.728	11.956	0.0013	-25.1136
889	500	0.728	11.956	0.0008	-14.9708
800	596	0.728	11.957	0.0019	-29.4372
778	601	0.728	11.957	0.0016	-28.3057
772	601	0.728	11.957	0.0016	-24.5659
779	687	0.728	11.958	0.003	-40.6834
907	496	0.728	11.958	0.0007	-7.7806
787	699	0.728	11.958	0.0042	-47.6257
772	690	0.728	11.96	0.0031	-38.0177
776	653	0.728	11.96	0.0029	-28.6848
899	494	0.728	11.961	0.0006	-10.5276
808	683	0.728	11.961	0.0036	-36.8415
836	592	0.728	11.961	0.0013	-16.3888
795	600	0.728	11.961	0.0016	-25.4631
912	498	0.728	11.962	0.0006	-6.9643
833	672	0.728	11.962	0.0027	-28.7523
787	631	0.728	11.962	0.0021	-22.5851
891	498	0.728	11.962	0.0009	-14.3321
847	579	0.728	11.963	0.0014	17.8815
775	622	0.728	11.963	0.0017	-19.5494
848	578	0.728	11.963	0.0014	22.1819
897	487	0.728	11.964	0.0006	-11.7588
915	498	0.728	11.964	0.0006	-6.7353
792	697	0.728	11.964	0.0048	-54.81
769	676	0.728	11.965	0.0029	-32.8009
895	493	0.728	11.965	0.0006	-10.0598
894	493	0.728	11.966	0.0006	-10.8547
777	700	0.728	11.966	0.0047	-51.5807
780	667	0.728	11.968	0.0027	-33.7695
847	600	0.728	11.968	0.0011	-21.6706
898	508	0.728	11.969	0.0008	-13.0839
767	673	0.728	11.969	0.0034	-33.7105
755	693	0.728	11.969	0.0055	9.621
805	672	0.728	11.97	0.0032	-29.9771
846	592	0.728	11.97	0.0012	-22.529
779	667	0.728	11.971	0.0028	-34.4689
856	553	0.728	11.971	0.001	-16.543
912	496	0.728	11.971	0.0006	-6.9626
776	702	0.728	11.972	0.0051	-58.9026
896	493	0.728	11.972	0.0006	-9.2575
890	499	0.728	11.973	0.0008	-13.8644
774	654	0.728	11.974	0.0029	-27.3536
774	701	0.728	11.974	0.0047	-48.6091
779	595	0.728	11.974	0.0015	-25.0968
773	683	0.728	11.974	0.0028	-33.1978
899	509	0.727	11.975	0.0008	-13.3424
839	602	0.727	11.975	0.0014	-23.7559
783	601	0.727	11.975	0.0017	-32.0377
896	494	0.727	11.976	0.0006	-9.3463
843	602	0.727	11.977	0.0012	-23.1374
808	681	0.727	11.977	0.0034	-31.4281
854	554	0.727	11.978	0.001	-18.8925
891	493	0.727	11.978	0.0007	-12.8205
765	680	0.727	11.981	0.0033	-31.0129
845	597	0.727	11.981	0.0015	-30.1643
765	701	0.727	11.983	0.0062	-52.0015
836	601	0.727	11.983	0.0013	-19.9097
899	489	0.727	11.983	0.0006	-12.9248
841	581	0.727	11.984	0.0015	5.5781
777	691	0.727	11.984	0.0032	-42.7624
765	690	0.727	11.984	0.0037	-37.2182
843	589	0.727	11.985	0.0013	-20.1456
770	679	0.727	11.985	0.0029	-34.2536
769	687	0.727	11.985	0.0032	-38.5246
764	699	0.727	11.985	0.0046	-37.2337
837	674	0.727	11.985	0.0024	-26.7158
861	555	0.727	11.986	0.001	-17.8385
859	596	0.727	11.986	0.0012	-21.597
897	510	0.727	11.986	0.0008	-9.4843
849	577	0.727	11.987	0.0016	27.0269
853	596	0.727	11.987	0.0012	-25.0321
891	492	0.727	11.987	0.0007	-13.1287
921	496	0.727	11.987	0.0005	-5.9096
845	594	0.727	11.987	0.0014	-27.1438
774	627	0.727	11.988	0.0021	-22.2058
786	600	0.727	11.989	0.0015	-25.6802
772	684	0.727	11.991	0.0029	-36.3942
790	679	0.727	11.991	0.0031	-40.1566
913	496	0.727	11.991	0.0006	-6.1818
809	678	0.727	11.991	0.0035	-33.3923
842	602	0.727	11.991	0.0012	-23.5386
783	680	0.727	11.992	0.003	-40.8364
832	682	0.727	11.993	0.0028	-28.9363
849	583	0.727	11.993	0.0013	-11.3626
931	498	0.727	11.993	0.0006	-2.2998
765	694	0.727	11.994	0.0043	-40.9785
896	489	0.727	11.994	0.0006	-11.8948
792	669	0.727	11.994	0.0032	-36.7684
887	493	0.727	11.995	0.0006	-10.6161
859	595	0.727	11.995	0.0012	-20.2775
769	668	0.727	11.995	0.0032	-34.2144
849	564	0.727	11.995	0.0012	-18.2704
886	499	0.727	11.996	0.0008	-13.4517
777	701	0.727	11.997	0.0052	-58.4063
780	682	0.726	11.997	0.0025	-32.9857
846	601	0.726	11.997	0.0012	-25.7715
911	496	0.726	11.998	0.0006	-8.9269
792	695	0.726	11.998	0.0046	-53.6693
801	680	0.726	11.998	0.0034	-38.9543
771	697	0.726	12	0.0041	-45.7477
945	497	0.726	12	0.0005	-1.2804
780	681	0.726	12.001	0.0025	-32.5008
768	681	0.726	12.001	0.003	-32.3733
844	555	0.726	12.001	0.0012	-18.0858
791	668	0.726	12.001	0.0034	-39.1145
777	601	0.726	12.002	0.0016	-27.9541
791	596	0.726	12.002	0.0017	-26.313
855	595	0.726	12.004	0.0012	-24.3556
908	492	0.726	12.005	0.0006	-8.2036
771	600	0.726	12.005	0.0016	-23.8759
786	596	0.726	12.006	0.0016	-25.537
799	694	0.726	12.006	0.0051	-61.9798
838	581	0.726	12.006	0.0016	12.7453
914	498	0.726	12.007	0.0006	-6.2583
793	623	0.726	12.008	0.0018	-18.1382
792	665	0.726	12.008	0.0031	-33.6899
782	668	0.726	12.009	0.003	-40.0987
846	593	0.726	12.012	0.0012	-24.6608
922	496	0.726	12.012	0.0005	-5.1489
799	679	0.726	12.012	0.0035	-45.1847
773	661	0.726	12.012	0.0032	-28.4926
850	582	0.726	12.013	0.0014	-8.0339
768	682	0.726	12.013	0.0031	-32.8011
878	497	0.726	12.013	0.0006	-11.728
764	693	0.726	12.014	0.0039	-35.107
776	623	0.726	12.014	0.0017	-20.0566
854	596	0.726	12.014	0.0012	-25.4489
804	683	0.726	12.014	0.0036	-40.3982
862	595	0.726	12.014	0.0012	-23.2751
838	673	0.726	12.014	0.0025	-27.9626
783	595	0.726	12.015	0.0017	-29.7796
775	657	0.726	12.016	0.0028	-27.271
850	556	0.726	12.017	0.0011	-22.1809
797	697	0.726	12.018	0.0061	-68.8245
769	675	0.726	12.018	0.0029	-31.7782
851	554	0.726	12.018	0.001	-20.9999
788	669	0.726	12.019	0.0031	-38.535
797	698	0.725	12.019	0.0055	-59.528
784	602	0.725	12.02	0.0018	-31.7486
796	690	0.725	12.02	0.0038	-47.3443
766	687	0.725	12.02	0.0038	-39.9449
805	691	0.725	12.021	0.0044	-47.2621
888	500	0.725	12.021	0.0008	-14.4531
843	587	0.725	12.022	0.0013	-20.1616
794	697	0.725	12.022	0.0049	-53.866
887	494	0.725	12.023	0.0006	-10.6349
884	497	0.725	12.023	0.0007	-13.8288
891	496	0.725	12.023	0.0007	-13.2155
857	598	0.725	12.023	0.0011	-19.2507
777	630	0.725	12.024	0.002	-22.8446
781	667	0.725	12.024	0.0026	-34.5233
776	655	0.725	12.024	0.003	-31.4446
769	667	0.725	12.024	0.003	-32.1538
785	662	0.725	12.025	0.0033	-32.7846
833	594	0.725	12.025	0.0015	-20.4861
763	674	0.725	12.026	0.0032	-22.3973
762	673	0.725	12.026	0.0032	-19.2234
780	601	0.725	12.028	0.0015	-26.3977
883	498	0.725	12.028	0.0007	-13.4077
766	668	0.725	12.029	0.004	-35.2911
785	596	0.725	12.03	0.0017	-26.806
768	671	0.725	12.03	0.0029	-28.9572
770	625	0.725	12.031	0.002	-20.9289
930	497	0.725	12.031	0.0005	-3.3639
795	670	0.725	12.032	0.0031	-33.1393
888	492	0.725	12.032	0.0006	-10.5764
786	626	0.725	12.032	0.0021	-24.9229
846	600	0.725	12.032	0.0012	-24.8932
788	680	0.725	12.033	0.0027	-36.3106
852	555	0.725	12.033	0.001	-20.7874
857	588	0.725	12.034	0.0012	-16.949
849	557	0.725	12.034	0.0012	-21.213
856	556	0.725	12.035	0.0011	-18.696
848	587	0.725	12.035	0.0012	-18.4555
895	494	0.725	12.035	0.0006	-9.9228
899	495	0.725	12.037	0.0006	-10.421
770	624	0.725	12.037	0.0019	-19.2315
799	601	0.725	12.038	0.0019	-30.2705
778	693	0.725	12.038	0.0034	-44.2237
838	672	0.725	12.038	0.0023	-24.7424
791	624	0.725	12.039	0.0019	-20.8069
896	492	0.725	12.039	0.0006	-9.3595
888	503	0.725	12.039	0.0008	-13.0687
783	665	0.725	12.039	0.0032	-41.0645
916	498	0.725	12.04	0.0006	-6.5502
852	594	0.725	12.04	0.0012	-26.3987
789	601	0.724	12.041	0.0017	-28.1581
888	504	0.724	12.041	0.0008	-12.6607
858	580	0.724	12.041	0.0013	20.3347
787	595	0.724	12.042	0.0015	-24.7204
840	554	0.724	12.043	0.0011	-16.4308
764	677	0.724	12.043	0.0033	-28.0396
805	684	0.724	12.043	0.0038	-42.6594
786	594	0.724	12.043	0.0015	-24.8306
787	679	0.724	12.043	0.0027	-36.871
895	495	0.724	12.044	0.0007	-10.0622
882	496	0.724	12.044	0.0006	-11.2783
877	548	0.724	12.044	0.001	-16.5913
886	496	0.724	12.045	0.0007	-11.389
901	496	0.724	12.045	0.0006	-11.5085
899	510	0.724	12.045	0.0008	-11.6624
776	600	0.724	12.045	0.0015	-24.77
777	692	0.724	12.046	0.0034	-43.2299
848	582	0.724	12.046	0.0012	-4.1442
781	666	0.724	12.048	0.0026	-33.8053
905	498	0.724	12.048	0.0007	-7.9764
782	670	0.724	12.049	0.0027	-35.5666
787	601	0.724	12.05	0.0015	-26.6952
890	494	0.724	12.05	0.0006	-11.3156
786	696	0.724	12.051	0.0045	-54.5293
765	678	0.724	12.052	0.0034	-32.7566
773	665	0.724	12.052	0.0028	-29.8476
839	554	0.724	12.053	0.0012	-13.9623
784	628	0.724	12.053	0.0023	-27.7014
922	509	0.724	12.054	0.0006	-6.0727
862	596	0.724	12.055	0.0012	-24.4983
777	662	0.724	12.055	0.003	-32.3154
780	666	0.724	12.055	0.0026	-32.7246
947	497	0.724	12.055	0.0005	-0.3288
922	510	0.724	12.056	0.0006	-5.0655
781	671	0.724	12.056	0.0024	-30.1302
914	497	0.724	12.057	0.0006	-5.998
797	694	0.724	12.057	0.0049	-57.0187
768	674	0.724	12.057	0.0032	-33.0764
895	492	0.724	12.057	0.0006	-10.0606
850	599	0.724	12.058	0.0012	-25.2382
772	626	0.724	12.058	0.0022	-22.6312
863	591	0.724	12.058	0.0012	-20.2199
780	670	0.724	12.06	0.0025	-31.6535
772	627	0.724	12.06	0.0022	-23.0986
777	690	0.724	12.061	0.0031	-41.403
773	693	0.724	12.061	0.0033	-38.6933
788	595	0.724	12.062	0.0016	-25.5142
893	493	0.724	12.062	0.0006	-11.7927
778	602	0.724	12.062	0.0016	-28.6815
849	559	0.723	12.063	0.0012	-21.3017
776	697	0.723	12.065	0.0039	-46.4564
917	498	0.723	12.065	0.0006	-6.2329
790	670	0.723	12.065	0.0031	-34.983
850	583	0.723	12.066	0.0014	-15.0931
775	695	0.723	12.066	0.0036	-42.6346
771	594	0.723	12.066	0.0017	-22.8698
840	599	0.723	12.067	0.0013	-24.3934
783	629	0.723	12.067	0.0021	-26.2797
777	663	0.723	12.067	0.0029	-32.0535
881	496	0.723	12.068	0.0006	-11.3083
776	651	0.723	12.068	0.0029	-25.4229
842	583	0.723	12.068	0.0013	-11.8393
832	597	0.723	12.069	0.0015	-20.304
778	683	0.723	12.069	0.0028	-37.1803
836	597	0.723	12.069	0.0013	-20.3541
793	597	0.723	12.069	0.0016	-25.2872
788	664	0.723	12.071	0.003	-34.2122
799	600	0.723	12.071	0.0018	-29.0539
764	691	0.723	12.071	0.0037	-33.6848
791	599	0.723	12.072	0.0016	-26.4103
910	496	0.723	12.072	0.0006	-10.2149
889	509	0.723	12.072	0.0008	-13.2645
847	581	0.723	12.073	0.0012	4.6045
774	690	0.723	12.073	0.0029	-35.8228
836	599	0.723	12.074	0.0012	-19.4151
788	665	0.723	12.074	0.003	-35.4813
764	683	0.723	12.075	0.0033	-28.6034
909	493	0.723	12.075	0.0006	-9.2144
773	685	0.723	12.076	0.0029	-36.8326
893	496	0.723	12.077	0.0007	-12.2117
894	492	0.723	12.077	0.0006	-10.7714
797	693	0.723	12.077	0.0046	-53.3653
770	661	0.723	12.077	0.0034	-29.3475
774	655	0.723	12.077	0.0029	-27.7883
897	502	0.723	12.079	0.0009	-12.5703
887	495	0.723	12.079	0.0006	-10.6055
905	496	0.723	12.081	0.0006	-7.7456
770	684	0.723	12.082	0.003	-36.2346
889	502	0.723	12.082	0.0008	-15.1876
788	601	0.723	12.082	0.0016	-27.4717
851	591	0.723	12.083	0.0012	-23.1502
807	684	0.723	12.083	0.0038	-41.1592
796	601	0.723	12.084	0.0018	-27.3032
888	508	0.723	12.084	0.0008	-14.7877
785	704	0.723	12.084	0.0076	-84.7796
853	595	0.722	12.085	0.0011	-23.3076
810	677	0.722	12.085	0.0035	-27.3711
810	689	0.722	12.085	0.0039	-33.9102
772	661	0.722	12.087	0.0033	-28.8343
772	698	0.722	12.087	0.0038	-41.565
789	679	0.722	12.088	0.003	-39.4102
803	673	0.722	12.088	0.0035	-35.5234
836	591	0.722	12.089	0.0013	-13.5764
763	672	0.722	12.089	0.003	-19.5901
755	700	0.722	12.089	0.0074	13.5362
851	581	0.722	12.09	0.0015	0.8328
781	676	0.722	12.09	0.0025	-34.2815
856	582	0.722	12.09	0.0013	-4.7571
771	623	0.722	12.09	0.0018	-18.4188
932	498	0.722	12.091	0.0006	-1.0699
777	684	0.722	12.091	0.0029	-39.7402
753	693	0.722	12.091	0.0064	37.0347
780	687	0.722	12.091	0.0028	-39.1513
843	556	0.722	12.092	0.0011	-18.0247
898	502	0.722	12.092	0.0008	-12.7545
895	489	0.722	12.093	0.0006	-12.3051
774	626	0.722	12.094	0.002	-21.3174
842	556	0.722	12.094	0.0011	-18.5615
779	688	0.722	12.095	0.0029	-39.3562
780	594	0.722	12.095	0.0015	-24.9123
786	625	0.722	12.095	0.0019	-22.2134
754	688	0.722	12.096	0.0053	24.078
793	665	0.722	12.096	0.0031	-31.5986
792	598	0.722	12.096	0.0016	-26.2924
922	499	0.722	12.096	0.0005	-5.3478
788	699	0.722	12.096	0.0044	-49.2299
792	603	0.722	12.096	0.0016	-26.3447
777	680	0.722	12.096	0.0027	-35.3176
926	497	0.722	12.097	0.0005	-3.6833
846	591	0.722	12.098	0.0012	-19.7036
755	688	0.722	12.099	0.0049	11.5316
944	497	0.722	12.1	0.0005	-0.7797
754	700	0.722	12.1	0.0081	29.3997
867	548	0.722	12.1	0.001	-22.9635
809	676	0.722	12.1	0.0034	-28.819
894	499	0.722	12.1	0.0008	-12.5649
779	594	0.722	12.1	0.0015	-25.258
794	602	0.722	12.101	0.0016	-25.0408
786	704	0.722	12.102	0.0069	-77.1424
768	670	0.722	12.102	0.0031	-31.2455
788	663	0.722	12.102	0.0029	-32.2523
796	596	0.722	12.102	0.0018	-26.371
862	592	0.722	12.104	0.0012	-21.7062
852	597	0.722	12.104	0.0012	-28.6776
886	493	0.722	12.104	0.0006	-10.8122
932	496	0.722	12.105	0.0005	-1.5717
754	699	0.722	12.105	0.0069	23.8238
863	590	0.722	12.105	0.0013	-21.0762
784	664	0.721	12.106	0.0033	-38.3145
861	596	0.721	12.106	0.0012	-23.7476
803	675	0.721	12.107	0.0035	-35.6647
781	595	0.721	12.107	0.0014	-25.0864
788	630	0.721	12.108	0.002	-22.032
800	600	0.721	12.108	0.0018	-28.4277
784	595	0.721	12.109	0.0017	-28.1488
800	671	0.721	12.109	0.0032	-34.0605
831	595	0.721	12.109	0.0014	-13.972
841	599	0.721	12.109	0.0012	-24.115
770	698	0.721	12.11	0.0038	-41.7476
876	548	0.721	12.11	0.001	-17.1702
783	630	0.721	12.11	0.0021	-26.0006
897	508	0.721	12.11	0.0009	-12.3004
876	498	0.721	12.11	0.0006	-11.6977
929	497	0.721	12.111	0.0005	-3.9968
890	503	0.721	12.112	0.0009	-14.3928
764	692	0.721	12.113	0.0038	-34.042
848	553	0.721	12.113	0.0009	-14.4171
810	685	0.721	12.113	0.0038	-35.1991
797	691	0.721	12.114	0.0042	-50.2295
862	553	0.721	12.115	0.001	-18.477
765	698	0.721	12.115	0.0045	-41.1669
854	555	0.721	12.115	0.001	-19.0267
856	585	0.721	12.115	0.0012	-15.895
920	497	0.721	12.116	0.0006	-6.1568
774	624	0.721	12.117	0.0017	-17.849
843	583	0.721	12.117	0.0013	-11.0247
772	602	0.721	12.118	0.0016	-24.6781
945	498	0.721	12.118	0.0005	-0.7238
906	497	0.721	12.118	0.0007	-7.5711
779	668	0.721	12.12	0.0029	-35.6698
779	693	0.721	12.12	0.0033	-42.1883
803	674	0.721	12.121	0.0035	-36.29
796	600	0.721	12.121	0.0017	-26.2413
895	499	0.721	12.121	0.0008	-11.4774
809	685	0.721	12.122	0.0039	-39.348
842	588	0.721	12.122	0.0013	-21.2635
770	695	0.721	12.122	0.0039	-44.4947
847	598	0.721	12.123	0.0011	-22.3301
856	558	0.721	12.123	0.0012	-23.0437
888	507	0.721	12.123	0.0008	-15.5856
854	595	0.721	12.123	0.0011	-23.6485
848	588	0.721	12.123	0.0012	-18.9759
777	695	0.721	12.123	0.0039	-49.4023
928	497	0.721	12.124	0.0005	-4.212
900	496	0.721	12.125	0.0006	-11.454
805	680	0.721	12.125	0.0034	-34.8552
801	674	0.721	12.125	0.0035	-37.7282
861	595	0.721	12.126	0.0012	-22.2982
931	496	0.721	12.126	0.0005	-2.3299
785	701	0.721	12.127	0.0062	-65.4319
795	697	0.721	12.127	0.0053	-58.8254
769	686	0.721	12.127	0.0031	-38.3458
806	684	0.721	12.128	0.0037	-39.9524
778	678	0.72	12.128	0.0028	-37.5674
876	497	0.72	12.128	0.0006	-11.2588
792	597	0.72	12.128	0.0017	-26.2919
894	494	0.72	12.129	0.0006	-10.3845
776	595	0.72	12.129	0.0015	-23.0617
921	509	0.72	12.13	0.0006	-6.6731
899	491	0.72	12.13	0.0006	-10.8188
769	662	0.72	12.13	0.0032	-28.3363
792	663	0.72	12.131	0.0031	-29.7208
771	702	0.72	12.131	0.0053	-56.1451
884	498	0.72	12.132	0.0008	-14.0376
855	554	0.72	12.132	0.001	-18.2808
848	564	0.72	12.132	0.0011	-16.4961
858	582	0.72	12.132	0.0013	-0.4755
857	601	0.72	12.134	0.0011	-17.9557
918	497	0.72	12.134	0.0006	-5.7851
857	563	0.72	12.135	0.0011	-13.156
877	554	0.72	12.135	0.0011	-13.7307
782	691	0.72	12.135	0.0032	-44.3748
867	498	0.72	12.136	0.0006	-15.421
836	681	0.72	12.136	0.0023	-26.6871
848	556	0.72	12.137	0.001	-16.4037
766	666	0.72	12.137	0.0037	-31.6483
779	686	0.72	12.137	0.0029	-40.3115
782	685	0.72	12.137	0.0029	-43.5039
782	665	0.72	12.138	0.0029	-36.7833
921	499	0.72	12.138	0.0006	-6.0102
898	503	0.72	12.138	0.0008	-10.5016
770	697	0.72	12.138	0.004	-44.9347
792	664	0.72	12.139	0.0031	-31.621
804	680	0.72	12.139	0.0034	-37.1878
867	554	0.72	12.139	0.0011	-20.7675
770	601	0.72	12.14	0.0017	-24.0693
832	601	0.72	12.14	0.0015	-19.1018
791	628	0.72	12.14	0.0022	-23.1621
851	590	0.72	12.142	0.0013	-24.0299
836	590	0.72	12.142	0.0013	-14.1233
946	497	0.72	12.142	0.0005	-0.9485
784	600	0.72	12.142	0.0016	-29.1997
899	488	0.72	12.142	0.0006	-12.8092
850	587	0.72	12.143	0.0013	-23.7636
896	488	0.72	12.143	0.0006	-11.8601
877	504	0.72	12.145	0.0007	-12.3772
831	596	0.72	12.145	0.0015	-15.0965
838	674	0.72	12.145	0.0025	-28.0862
865	554	0.72	12.145	0.001	-18.3004
948	497	0.72	12.145	0.0005	0.7952
782	693	0.72	12.145	0.0034	-45.9128
772	695	0.72	12.146	0.0039	-44.0683
897	485	0.72	12.146	0.0006	-9.2012
860	596	0.72	12.147	0.0012	-23.0733
780	602	0.72	12.148	0.0015	-26.6404
781	687	0.72	12.148	0.0028	-39.7785
848	583	0.72	12.149	0.0012	-10.0802
858	553	0.719	12.15	0.0009	-12.2913
845	600	0.719	12.15	0.0013	-26.9851
766	675	0.719	12.151	0.0035	-31.7358
857	552	0.719	12.151	0.001	-13.3794
833	673	0.719	12.151	0.0029	-31.6652
775	600	0.719	12.151	0.0014	-22.2623
801	675	0.719	12.152	0.0034	-36.8662
769	669	0.719	12.152	0.0031	-33.3627
775	650	0.719	12.152	0.0028	-22.2486
775	633	0.719	12.153	0.0023	-19.2714
782	683	0.719	12.153	0.0028	-38.5374
887	492	0.719	12.154	0.0006	-10.3383
778	694	0.719	12.154	0.0035	-45.35
844	581	0.719	12.155	0.0016	6.9009
785	594	0.719	12.155	0.0016	-25.6393
774	698	0.719	12.155	0.0036	-39.2746
848	558	0.719	12.155	0.0011	-20.3425
802	679	0.719	12.155	0.0034	-38.8929
842	553	0.719	12.156	0.001	-15.8855
923	497	0.719	12.156	0.0005	-4.7435
766	693	0.719	12.156	0.0042	-41.7299
893	492	0.719	12.157	0.0006	-11.7663
799	594	0.719	12.157	0.0019	-28.2105
794	597	0.719	12.157	0.0017	-24.9631
857	600	0.719	12.158	0.0011	-17.4458
838	584	0.719	12.158	0.0014	-10.101
863	557	0.719	12.158	0.0013	-26.0923
927	498	0.719	12.158	0.0005	-3.6001
849	560	0.719	12.159	0.0012	-18.8778
791	594	0.719	12.159	0.0017	-24.9833
809	680	0.719	12.16	0.0033	-29.2336
866	554	0.719	12.161	0.0011	-19.3535
792	631	0.719	12.161	0.0022	-19.806
764	666	0.719	12.161	0.0034	-23.793
779	677	0.719	12.161	0.0027	-35.1288
789	694	0.719	12.161	0.0041	-50.0138
[truncated: 23,585 more rows]

## Sheet: CS3_Wollastonite
Limit 1	Limit 2	R^2	RMSE	Coefficient(s)	Intercept
1534	927	0.79	13.444	0.0006	0.6288
1528	927	0.789	13.487	0.0007	2.4915
1527	927	0.788	13.501	0.0007	0.5482
1529	927	0.786	13.573	0.0007	4.6229
1526	927	0.782	13.713	0.0006	0.3249
1525	927	0.78	13.764	0.0006	0.6682
1534	926	0.776	13.882	0.0006	2.7069
1527	926	0.775	13.913	0.0007	2.7304
1524	927	0.775	13.929	0.0006	-0.9042
1535	927	0.773	13.991	0.0006	1.3673
1533	927	0.773	13.992	0.0006	0.1561
1528	926	0.771	14.038	0.0007	4.96
1526	926	0.771	14.039	0.0007	2.2893
1339	1313	0.77	14.072	-0.0286	-3.056
1525	926	0.769	14.094	0.0006	2.5644
1528	928	0.769	14.096	0.0007	2.362
1674	1410	0.769	14.102	-0.0023	9.855
1523	927	0.768	14.151	0.0005	-3.7447
1529	928	0.767	14.181	0.0007	4.4135
1529	926	0.767	14.181	0.0007	7.2011
1534	928	0.766	14.201	0.0006	0.9385
1524	926	0.765	14.241	0.0006	0.8695
1522	927	0.764	14.264	0.0005	-4.4277
1340	1313	0.762	14.319	-0.0261	-2.0687
1527	928	0.761	14.339	0.0007	0.9186
1533	926	0.761	14.363	0.0006	2.1478
1535	926	0.76	14.392	0.0006	3.3398
1523	926	0.759	14.415	0.0006	-2.1541
1674	1411	0.758	14.432	-0.0022	12.8437
1522	926	0.756	14.507	0.0005	-2.9359
1530	927	0.755	14.54	0.0007	5.5325
1525	928	0.754	14.559	0.0006	1.1057
1536	927	0.754	14.57	0.0005	-0.0672
1524	928	0.754	14.57	0.0006	-0.6011
1526	928	0.751	14.634	0.0006	0.9445
1535	928	0.748	14.722	0.0006	1.7318
1528	1042	0.748	14.723	0.0004	-3.3236
1523	928	0.748	14.726	0.0005	-3.3867
1533	928	0.748	14.729	0.0006	0.5346
1529	1042	0.748	14.749	0.0004	-2.4733
1536	926	0.747	14.766	0.0005	1.453
1521	927	0.747	14.78	0.0005	-2.6654
1339	1312	0.744	14.838	-0.0271	-3.6012
1528	929	0.744	14.847	0.0007	3.9608
1525	1042	0.744	14.852	0.0003	-3.6153
1529	1041	0.744	14.854	0.0004	-5.5987
1522	928	0.744	14.86	0.0005	-3.9494
1528	1041	0.744	14.864	0.0004	-6.3969
1527	1042	0.743	14.869	0.0004	-3.7478
1524	1042	0.742	14.897	0.0003	-4.2323
1529	929	0.741	14.931	0.0007	5.9869
1526	1042	0.74	14.956	0.0004	-3.6696
1534	1042	0.739	14.994	0.0003	-3.1332
1530	1042	0.739	14.998	0.0004	-2.1641
1521	926	0.739	15.005	0.0005	-1.2492
1534	929	0.738	15.016	0.0006	2.6459
1537	927	0.738	15.038	0.0005	-2.7333
1340	1312	0.737	15.059	-0.0247	-2.5428
1530	926	0.737	15.065	0.0007	7.9536
1538	927	0.736	15.069	0.0005	-5.7925
1533	1042	0.736	15.069	0.0003	-3.6644
1520	927	0.736	15.072	0.0005	-2.3663
1339	1314	0.736	15.074	-0.0315	5.1916
1527	1041	0.736	15.078	0.0004	-6.6246
1532	927	0.736	15.078	0.0006	1.1215
1345	1313	0.736	15.082	-0.0151	-3.6433
1527	929	0.736	15.086	0.0006	2.5497
1535	1042	0.735	15.114	0.0003	-2.8627
1523	1042	0.735	15.122	0.0003	-5.1889
1537	926	0.734	15.134	0.0005	-1.5391
1525	1041	0.734	15.141	0.0004	-6.1501
1530	1041	0.733	15.17	0.0004	-5.096
1534	918	0.733	15.174	0.0006	1.2493
1666	1411	0.732	15.183	-0.0022	9.5901
1531	1042	0.732	15.187	0.0004	-3.1808
1530	928	0.732	15.188	0.0006	5.5313
1524	1041	0.732	15.189	0.0003	-6.6963
1524	929	0.732	15.201	0.0006	0.8245
1532	1042	0.732	15.207	0.0003	-3.905
1526	1041	0.731	15.22	0.0004	-6.3346
1335	1313	0.731	15.222	-0.0479	0.1936
1534	1041	0.731	15.236	0.0004	-5.7507
1520	926	0.73	15.241	0.0005	-1.11
1518	927	0.73	15.242	0.0004	-7.1483
1525	929	0.73	15.242	0.0006	2.6111
1528	1061	0.73	15.246	0.0003	2.3241
1534	922	0.73	15.264	0.0006	-1.3996
1531	927	0.729	15.272	0.0006	3.3879
1675	1410	0.729	15.275	-0.0022	11.7985
1538	926	0.729	15.28	0.0005	-4.4513
1522	1042	0.729	15.284	0.0003	-5.1994
1519	927	0.729	15.287	0.0004	-3.9485
1534	917	0.729	15.295	0.0006	0.0535
1524	1060	0.728	15.296	0.0003	4.5515
1539	927	0.728	15.297	0.0004	-5.7787
1525	1060	0.728	15.301	0.0003	5.3058
1665	1411	0.728	15.306	-0.0022	9.9553
1666	1410	0.728	15.306	-0.0022	7.2924
1525	1061	0.728	15.311	0.0003	1.7642
1673	1411	0.728	15.314	-0.0021	9.5881
1534	925	0.728	15.323	0.0006	5.7585
1524	1061	0.727	15.327	0.0003	1.1149
1536	928	0.727	15.33	0.0005	0.5741
1533	1041	0.727	15.33	0.0004	-6.2952
1525	1043	0.727	15.334	0.0003	0.727
1536	1042	0.727	15.338	0.0003	-3.3935
1523	929	0.727	15.34	0.0005	-1.9422
1529	1061	0.727	15.344	0.0003	3.1681
1526	929	0.727	15.352	0.0006	2.539
1524	1043	0.726	15.353	0.0003	0.0223
1518	926	0.726	15.356	0.0004	-6.1368
1528	1060	0.726	15.361	0.0003	6.27
1527	1061	0.726	15.37	0.0003	1.9118
1528	925	0.726	15.376	0.0007	7.8911
1521	928	0.725	15.381	0.0005	-2.1187
1345	1314	0.725	15.383	-0.0167	0.9402
1519	926	0.724	15.409	0.0004	-2.8533
1528	1062	0.724	15.411	0.0003	-0.3846
1535	918	0.724	15.411	0.0006	1.6269
1535	1041	0.724	15.418	0.0003	-5.2767
1533	929	0.724	15.419	0.0006	2.0886
1346	1313	0.724	15.419	-0.0141	-5.8803
1523	1041	0.724	15.42	0.0003	-7.5657
1668	1410	0.724	15.426	-0.0022	10.2406
1532	926	0.724	15.426	0.0006	3.0973
1524	925	0.724	15.426	0.0006	3.5715
1527	1060	0.724	15.428	0.0003	5.7013
1523	925	0.724	15.431	0.0005	0.3178
1534	1061	0.724	15.434	0.0003	2.1377
1528	1043	0.723	15.441	0.0003	1.646
1526	1061	0.723	15.443	0.0003	1.8836
1664	1411	0.723	15.45	-0.0022	10.994
1526	1060	0.723	15.451	0.0003	5.5105
1528	1063	0.723	15.452	0.0003	-1.3476
1535	917	0.723	15.458	0.0006	0.3507
1673	1410	0.723	15.459	-0.0021	7.3671
1523	1060	0.723	15.46	0.0003	3.5041
1523	934	0.723	15.461	0.0006	5.721
1529	1043	0.722	15.469	0.0003	2.4501
1526	1043	0.722	15.47	0.0003	0.8225
1665	1410	0.722	15.47	-0.0022	7.7911
1529	1060	0.722	15.471	0.0003	7.1194
1528	1064	0.722	15.475	0.0003	-1.283
1523	933	0.722	15.478	0.0006	4.6147
1533	1061	0.722	15.479	0.0003	1.708
1524	922	0.722	15.479	0.0005	-2.8411
1527	925	0.722	15.479	0.0007	6.0739
1527	1043	0.722	15.482	0.0003	1.0126
1534	1060	0.722	15.482	0.0003	5.7725
1524	918	0.722	15.485	0.0006	-0.3795
1522	925	0.722	15.487	0.0005	-0.5237
1531	1041	0.722	15.489	0.0004	-5.8042
1675	1411	0.722	15.49	-0.0021	14.5714
1529	1062	0.722	15.492	0.0003	0.4242
1535	1060	0.721	15.493	0.0003	5.7199
1521	1042	0.721	15.493	0.0003	-4.2982
1535	1061	0.721	15.5	0.0003	2.2301
1534	1043	0.721	15.501	0.0003	1.241
1669	1410	0.721	15.501	-0.0022	10.6409
1533	1060	0.721	15.519	0.0003	5.3666
1523	1061	0.721	15.519	0.0003	0.2095
1529	1063	0.72	15.521	0.0003	-0.5623
1532	1060	0.72	15.522	0.0003	5.0671
1523	1043	0.72	15.528	0.0003	-1.0414
1522	1060	0.72	15.531	0.0003	3.1817
1529	1064	0.72	15.535	0.0003	-0.5108
1525	1062	0.72	15.539	0.0003	-0.6436
1525	925	0.72	15.542	0.0006	5.6726
1532	1041	0.72	15.544	0.0004	-6.416
1532	1061	0.72	15.546	0.0003	1.4716
1517	927	0.72	15.547	0.0004	-7.7304
1530	1061	0.719	15.551	0.0003	3.3768
1524	1062	0.719	15.552	0.0003	-1.228
1535	1043	0.719	15.555	0.0003	1.3258
1529	1040	0.719	15.555	0.0004	-7.3962
1528	1065	0.719	15.557	0.0003	-0.914
1522	929	0.719	15.56	0.0005	-2.307
1534	923	0.719	15.561	0.0006	1.4209
1528	1067	0.719	15.563	0.0003	-2.2582
1539	926	0.719	15.563	0.0004	-4.3615
1523	918	0.719	15.564	0.0006	-3.3811
1535	929	0.718	15.575	0.0005	3.5454
1533	1043	0.718	15.576	0.0003	0.7933
1525	922	0.718	15.577	0.0006	-1.1826
1527	1062	0.718	15.577	0.0003	-0.6449
1531	1060	0.718	15.578	0.0003	5.9072
1528	1066	0.718	15.582	0.0003	-1.1538
1527	933	0.718	15.582	0.0007	12.073
1537	1042	0.718	15.588	0.0003	-4.4728
1531	1061	0.718	15.589	0.0003	2.257
1521	1060	0.718	15.598	0.0003	3.5343
1534	1062	0.718	15.599	0.0003	-0.3924
1529	925	0.717	15.606	0.0007	10.2154
1522	1061	0.717	15.611	0.0003	0.0038
1529	1065	0.717	15.611	0.0003	-0.1413
1538	928	0.717	15.613	0.0005	-5.2016
1530	1043	0.717	15.613	0.0003	2.5381
1522	1043	0.717	15.618	0.0003	-1.2666
1522	918	0.717	15.618	0.0005	-4.058
1534	910	0.717	15.622	0.0006	1.5124
1344	1313	0.717	15.622	-0.0166	-3.0874
1528	1040	0.717	15.623	0.0004	-8.0454
1530	1060	0.717	15.624	0.0003	7.1927
1525	1063	0.717	15.627	0.0003	-1.4445
1667	1411	0.717	15.629	-0.0022	11.058
1524	1063	0.717	15.63	0.0003	-2.0276
1340	1314	0.716	15.634	-0.0282	6.4111
1522	1041	0.716	15.634	0.0003	-7.36
1536	1060	0.716	15.637	0.0003	4.979
1523	917	0.716	15.639	0.0005	-4.3978
1529	1066	0.716	15.647	0.0003	-0.3486
1529	1067	0.716	15.65	0.0003	-1.402
1527	1063	0.716	15.657	0.0003	-1.5024
1533	1062	0.715	15.661	0.0003	-0.8063
1534	1063	0.715	15.661	0.0003	-1.2498
1517	926	0.715	15.663	0.0004	-6.7558
1524	917	0.715	15.667	0.0006	-1.2958
1528	1068	0.715	15.67	0.0003	-3.652
1532	1043	0.715	15.673	0.0003	0.5521
1524	933	0.715	15.673	0.0006	8.6887
1526	1062	0.715	15.674	0.0003	-0.5535
1520	1042	0.715	15.675	0.0003	-3.9724
1525	1064	0.715	15.675	0.0003	-1.332
1534	921	0.715	15.677	0.0006	0.4339
1531	926	0.715	15.678	0.0006	5.5348
1526	933	0.715	15.681	0.0007	11.1938
1520	928	0.715	15.681	0.0004	-1.7327
1520	1060	0.715	15.682	0.0003	3.4838
1536	1061	0.715	15.682	0.0003	1.6505
1526	925	0.715	15.683	0.0006	5.778
1335	1312	0.715	15.684	-0.0469	-1.705
1524	1064	0.715	15.685	0.0003	-1.905
1518	1060	0.714	15.686	0.0003	0.9895
1536	1041	0.714	15.686	0.0003	-5.6119
1525	918	0.714	15.686	0.0006	1.7567
1531	1043	0.714	15.687	0.0003	1.3491
1523	922	0.714	15.688	0.0005	-5.1555
1527	1064	0.714	15.692	0.0003	-1.4189
1538	1042	0.714	15.692	0.0003	-5.758
1524	923	0.714	15.694	0.0005	-0.3145
1535	1062	0.714	15.7	0.0003	-0.1865
1521	1061	0.714	15.704	0.0003	0.4839
1536	918	0.714	15.706	0.0005	-0.1535
1522	917	0.714	15.707	0.0005	-4.9723
1528	930	0.714	15.707	0.0007	7.0158
1534	1064	0.714	15.708	0.0003	-1.1401
1539	1042	0.714	15.712	0.0003	-5.9351
1536	1043	0.713	15.714	0.0003	0.6282
1674	1409	0.713	15.715	-0.0022	15.8208
1668	1411	0.713	15.721	-0.0022	13.164
1536	917	0.713	15.723	0.0005	-1.3572
1667	1410	0.713	15.725	-0.0022	8.7082
1535	925	0.713	15.731	0.0006	6.2656
1530	1062	0.713	15.733	0.0003	0.7486
1540	1042	0.713	15.734	0.0003	-4.7778
1534	919	0.713	15.734	0.0006	3.2497
1535	922	0.713	15.735	0.0005	-0.4195
1521	1043	0.713	15.735	0.0003	-0.6733
1533	1063	0.713	15.735	0.0003	-1.6436
1537	928	0.713	15.736	0.0005	-1.9554
1519	1060	0.712	15.74	0.0003	2.6045
1539	928	0.712	15.746	0.0004	-5.3411
1524	934	0.712	15.746	0.0006	10.0346
1664	1410	0.712	15.748	-0.0022	9.0232
1523	1062	0.712	15.752	0.0003	-2.013
1522	933	0.712	15.756	0.0006	3.9012
1527	1065	0.712	15.757	0.0003	-1.0977
1532	928	0.712	15.758	0.0006	1.5376
1527	932	0.712	15.758	0.0007	10.0291
1525	1065	0.712	15.761	0.0003	-0.9749
1533	925	0.712	15.762	0.0006	5.264
1529	1068	0.712	15.762	0.0003	-2.7859
1535	1063	0.711	15.771	0.0003	-1.0082
986	964	0.711	15.773	0.0352	-8.12
1526	1063	0.711	15.774	0.0003	-1.3416
1663	1411	0.711	15.777	-0.0023	13.0156
1517	1060	0.711	15.778	0.0003	0.4855
1523	932	0.711	15.778	0.0006	3.4015
1527	1066	0.711	15.779	0.0003	-1.3448
1522	934	0.711	15.781	0.0006	4.9967
1527	1067	0.711	15.784	0.0003	-2.3759
1530	1063	0.711	15.788	0.0003	-0.1672
1345	1312	0.711	15.788	-0.0142	-3.4429
1518	1042	0.711	15.789	0.0003	-6.3473
1540	1060	0.711	15.79	0.0002	2.6811
1533	1064	0.711	15.794	0.0003	-1.5118
1527	930	0.711	15.794	0.0006	5.2879
1524	1065	0.71	15.795	0.0003	-1.5066
1539	1060	0.71	15.795	0.0003	1.9296
1532	1062	0.71	15.796	0.0003	-0.9281
1540	927	0.71	15.797	0.0004	-2.6905
1534	1065	0.71	15.8	0.0003	-0.7656
1525	1066	0.71	15.8	0.0003	-1.1712
1525	933	0.71	15.802	0.0006	11.2097
1519	1042	0.71	15.802	0.0003	-4.692
1522	922	0.71	15.805	0.0005	-5.5217
1523	923	0.71	15.806	0.0005	-2.9606
1535	1064	0.71	15.808	0.0003	-0.9171
1518	928	0.71	15.811	0.0004	-6.3504
1530	1064	0.71	15.811	0.0003	-0.0973
1524	930	0.71	15.812	0.0006	3.1721
1525	1067	0.71	15.816	0.0003	-2.133
1537	1060	0.71	15.816	0.0003	3.7563
1524	921	0.71	15.817	0.0005	-1.2621
1526	1064	0.71	15.817	0.0003	-1.2416
1533	922	0.71	15.817	0.0006	-1.6339
1529	930	0.71	15.821	0.0007	9.1062
1523	935	0.709	15.824	0.0006	6.495
1658	1411	0.709	15.826	-0.0024	12.2693
1526	934	0.709	15.826	0.0007	12.8234
1534	911	0.709	15.827	0.0006	2.7205
1522	910	0.709	15.827	0.0005	-4.0693
1520	1061	0.709	15.83	0.0003	0.5958
1534	1067	0.709	15.831	0.0003	-1.9766
1534	930	0.709	15.833	0.0006	5.4353
1534	1066	0.709	15.834	0.0003	-0.9705
1656	1411	0.709	15.835	-0.0024	14.9876
1538	1060	0.709	15.836	0.0003	2.3571
1524	1059	0.709	15.836	0.0003	7.3192
1523	1063	0.709	15.838	0.0003	-2.7596
1531	1062	0.709	15.838	0.0003	-0.1865
1346	1314	0.709	15.839	-0.0154	-1.3935
1527	931	0.709	15.846	0.0007	7.5915
1524	1066	0.709	15.847	0.0003	-1.6768
1522	1062	0.708	15.851	0.0003	-2.1298
1524	1067	0.708	15.851	0.0003	-2.642
1525	917	0.708	15.852	0.0006	0.7096
1520	1043	0.708	15.852	0.0003	-0.5667
1539	1061	0.708	15.853	0.0003	-1.158
1527	1040	0.708	15.856	0.0004	-8.1148
1540	1061	0.708	15.858	0.0002	-0.3051
1528	931	0.708	15.862	0.0007	9.6753
1525	930	0.708	15.869	0.0006	5.0594
1523	910	0.708	15.87	0.0005	-3.2098
1530	929	0.708	15.871	0.0006	7.0579
1537	1061	0.708	15.872	0.0003	0.5517
1525	1059	0.708	15.872	0.0003	8.1157
1524	932	0.708	15.873	0.0006	7.1302
1524	919	0.708	15.874	0.0006	1.2569
1530	1040	0.708	15.875	0.0004	-6.7847
1525	923	0.708	15.875	0.0006	1.6151
1659	1410	0.708	15.876	-0.0024	11.0975
1519	928	0.708	15.876	0.0004	-3.2331
1658	1410	0.707	15.876	-0.0024	9.7828
1526	1065	0.707	15.878	0.0003	-0.9349
1527	934	0.707	15.88	0.0007	14.0047
1523	915	0.707	15.881	0.0005	-2.2356
1535	1065	0.707	15.884	0.0003	-0.5792
1530	1065	0.707	15.885	0.0003	0.2635
1528	1069	0.707	15.886	0.0003	-5.0852
1518	1061	0.707	15.886	0.0003	-1.6851
1536	1062	0.707	15.887	0.0003	-0.6562
1538	1061	0.707	15.893	0.0003	-0.7863
1522	923	0.707	15.894	0.0005	-3.4891
1524	910	0.707	15.895	0.0006	-0.0811
1528	932	0.707	15.897	0.0007	12.4944
1523	914	0.707	15.897	0.0005	0.0407
1537	1043	0.707	15.9	0.0003	-0.6046
1532	1063	0.707	15.901	0.0003	-1.7051
1533	1065	0.707	15.901	0.0003	-1.1117
1528	933	0.707	15.901	0.0007	14.9019
1523	1064	0.707	15.903	0.0003	-2.6222
1525	1040	0.706	15.904	0.0004	-7.4922
1526	1066	0.706	15.906	0.0003	-1.1628
1521	1041	0.706	15.908	0.0003	-6.1819
1527	1068	0.706	15.912	0.0003	-3.6779
1523	919	0.706	15.913	0.0005	-1.859
1535	1066	0.706	15.915	0.0003	-0.7861
1338	1313	0.706	15.916	-0.0283	-2.0443
1539	1043	0.706	15.916	0.0003	-2.3625
1540	1043	0.706	15.918	0.0003	-1.3877
1523	930	0.706	15.92	0.0005	0.2828
1524	931	0.706	15.921	0.0006	5.1488
1536	925	0.706	15.922	0.0005	4.1535
1538	918	0.706	15.925	0.0005	-6.3135
1535	1067	0.706	15.925	0.0003	-1.7483
1519	1061	0.706	15.926	0.0003	-0.1397
1534	916	0.706	15.927	0.0006	1.1202
1534	933	0.706	15.929	0.0006	11.8982
1524	1040	0.706	15.93	0.0004	-7.9988
1531	928	0.705	15.931	0.0006	3.6679
1526	1067	0.705	15.931	0.0003	-2.1213
1518	1043	0.705	15.932	0.0003	-3.0185
1525	934	0.705	15.932	0.0007	12.7265
1517	1042	0.705	15.935	0.0003	-6.6922
1531	1063	0.705	15.935	0.0003	-0.9941
1541	1060	0.705	15.936	0.0002	2.9495
1530	1066	0.705	15.937	0.0003	0.0927
1523	921	0.705	15.94	0.0005	-3.8821
1538	1043	0.705	15.941	0.0003	-2.0254
1521	1059	0.705	15.941	0.0003	5.9321
1526	932	0.705	15.942	0.0007	9.4431
1534	1040	0.705	15.942	0.0004	-7.2203
1529	922	0.705	15.945	0.0006	2.6274
1518	1059	0.705	15.946	0.0002	3.2705
1523	1059	0.705	15.947	0.0003	6.2191
1519	1043	0.705	15.947	0.0003	-1.3831
1537	1041	0.705	15.947	0.0003	-6.5682
1522	1059	0.705	15.95	0.0003	5.7651
1533	1066	0.705	15.95	0.0003	-1.2943
1521	1062	0.705	15.953	0.0003	-1.5709
1346	1312	0.705	15.953	-0.0133	-5.9072
1525	1068	0.705	15.953	0.0003	-3.3434
1540	926	0.705	15.954	0.0004	-1.545
1536	1063	0.705	15.955	0.0003	-1.45
1534	1068	0.705	15.955	0.0003	-3.2256
1523	931	0.705	15.955	0.0005	1.902
1533	1067	0.705	15.957	0.0003	-2.2876
1525	921	0.705	15.957	0.0006	0.5717
1522	1063	0.704	15.958	0.0003	-2.8038
1521	925	0.704	15.959	0.0005	1.1226
1522	903	0.704	15.96	0.0005	-0.0407
1529	1069	0.704	15.961	0.0003	-4.2604
1526	930	0.704	15.966	0.0006	5.0349
1532	1064	0.704	15.966	0.0003	-1.5597
1659	1411	0.704	15.968	-0.0024	13.8258
1535	923	0.704	15.972	0.0005	2.1857
1524	914	0.704	15.973	0.0006	3.475
1524	1068	0.704	15.973	0.0003	-3.8489
1522	911	0.704	15.974	0.0005	-2.9761
1530	1067	0.704	15.975	0.0003	-0.867
1520	1059	0.704	15.975	0.0002	5.7673
1663	1410	0.704	15.978	-0.0023	10.7688
1526	922	0.704	15.983	0.0006	-0.8215
1537	918	0.704	15.983	0.0005	-3.0735
1517	1061	0.704	15.984	0.0003	-2.1225
1525	932	0.703	15.984	0.0006	9.4757
1531	1064	0.703	15.986	0.0003	-0.8763
1536	1064	0.703	15.986	0.0003	-1.3788
1526	1040	0.703	15.992	0.0004	-7.7214
1525	931	0.703	15.992	0.0006	7.2334
1534	915	0.703	15.995	0.0006	3.3001
1528	923	0.703	15.998	0.0006	3.5038
986	965	0.703	16	0.0403	-11.4959
1541	1042	0.703	16.001	0.0003	-4.0117
1517	1059	0.703	16.004	0.0002	2.7039
1535	1059	0.703	16.004	0.0003	8.4072
1524	915	0.703	16.006	0.0006	1.145
1522	919	0.703	16.006	0.0005	-2.4814
1529	1039	0.703	16.009	0.0004	-9.4761
1519	1059	0.703	16.01	0.0002	4.8575
1525	910	0.703	16.01	0.0006	1.8243
1523	916	0.702	16.012	0.0005	-3.7085
1522	914	0.702	16.014	0.0005	-0.628
1534	903	0.702	16.018	0.0006	7.0414
1522	915	0.702	16.019	0.0005	-2.7257
1523	905	0.702	16.019	0.0005	3.2232
1523	1065	0.702	16.022	0.0003	-2.2213
1526	931	0.702	16.024	0.0006	7.192
1539	918	0.702	16.029	0.0005	-6.4476
1522	932	0.702	16.03	0.0005	2.7832
1341	1313	0.702	16.031	-0.0219	-0.6274
1522	1064	0.702	16.036	0.0003	-2.6373
1534	1059	0.702	16.037	0.0003	8.5471
1522	905	0.702	16.037	0.0005	2.178
1537	917	0.701	16.043	0.0005	-4.0343
1540	1059	0.701	16.045	0.0002	4.9058
1528	922	0.701	16.045	0.0006	1.1089
1540	1062	0.701	16.046	0.0002	-2.3657
1533	918	0.701	16.046	0.0006	1.5159
1539	1062	0.701	16.046	0.0003	-3.2581
1538	1041	0.701	16.046	0.0003	-7.8137
1521	918	0.701	16.049	0.0005	-2.2226
1669	1411	0.701	16.051	-0.0021	13.8808
1526	1059	0.701	16.052	0.0003	8.4059
1529	923	0.701	16.052	0.0006	5.3777
1541	1061	0.701	16.052	0.0002	0.1494
1517	1043	0.701	16.053	0.0003	-3.4463
1535	1068	0.701	16.056	0.0003	-2.9545
1523	911	0.701	16.057	0.0005	-2.0059
1536	1065	0.701	16.058	0.0003	-1.0657
1656	1410	0.701	16.06	-0.0024	12.752
1523	913	0.701	16.061	0.0005	1.2255
1516	1060	0.701	16.061	0.0002	1.5711
1537	1062	0.701	16.063	0.0003	-1.6694
1528	917	0.701	16.065	0.0007	2.7855
1527	917	0.7	16.071	0.0007	1.0419
1534	931	0.7	16.071	0.0006	7.8322
1532	1065	0.7	16.074	0.0003	-1.1611
1533	1040	0.7	16.074	0.0004	-7.6941
1526	1068	0.7	16.074	0.0003	-3.3418
1536	1059	0.7	16.075	0.0003	7.5571
1529	931	0.7	16.075	0.0007	12.0161
1521	1063	0.7	16.077	0.0003	-2.1822
1531	1065	0.7	16.078	0.0003	-0.4989
1522	913	0.7	16.078	0.0005	0.3101
1534	902	0.7	16.079	0.0006	3.5791
1538	917	0.7	16.079	0.0005	-6.9422
1517	928	0.7	16.079	0.0004	-6.9305
1536	922	0.7	16.08	0.0005	-1.6635
1533	1068	0.7	16.081	0.0003	-3.5393
1523	1066	0.7	16.082	0.0003	-2.3778
1539	1041	0.7	16.083	0.0003	-7.8781
1522	921	0.7	16.083	0.0005	-4.2349
1523	906	0.7	16.085	0.0005	3.1874
1538	1062	0.7	16.086	0.0003	-2.9346
1533	923	0.7	16.086	0.0006	1.1539
1523	1067	0.7	16.087	0.0003	-3.314
1535	916	0.7	16.09	0.0006	1.4384
1536	929	0.7	16.09	0.0005	2.3082
1527	922	0.7	16.09	0.0006	-0.3442
1533	1059	0.7	16.09	0.0003	8.2175
1539	1059	0.699	16.093	0.0002	4.3098
1536	902	0.699	16.096	0.0005	1.171
1533	933	0.699	16.096	0.0006	10.9783
1520	1062	0.699	16.098	0.0003	-1.3452
1534	934	0.699	16.1	0.0006	13.4712
1655	1410	0.699	16.102	-0.0025	14.7873
1522	916	0.699	16.102	0.0005	-4.203
1526	917	0.699	16.102	0.0006	0.7668
1537	925	0.699	16.102	0.0005	0.9122
1530	1068	0.699	16.104	0.0003	-2.174
1536	1066	0.699	16.105	0.0003	-1.2407
1535	910	0.699	16.105	0.0006	2.4243
1520	1041	0.699	16.105	0.0003	-5.7204
1524	911	0.699	16.107	0.0005	1.1442
1533	930	0.699	16.107	0.0006	4.6905
1534	932	0.699	16.107	0.0006	10.1573
1527	1059	0.699	16.107	0.0003	8.7471
1532	1059	0.699	16.11	0.0003	7.993
1525	919	0.699	16.111	0.0006	3.5073
1533	917	0.699	16.112	0.0006	0.2673
1528	1059	0.699	16.116	0.0003	9.4158
1514	1060	0.699	16.118	0.0002	1.1235
1526	918	0.698	16.119	0.0006	2.2294
1522	902	0.698	16.121	0.0005	-2.4827
1521	929	0.698	16.123	0.0005	-0.364
1528	1039	0.698	16.129	0.0004	-9.9601
1537	1063	0.698	16.131	0.0003	-2.4261
1542	1060	0.698	16.135	0.0002	2.3761
1535	911	0.698	16.135	0.0006	3.2525
1541	1059	0.698	16.135	0.0002	5.0281
1532	1066	0.698	16.135	0.0003	-1.3232
1541	1043	0.698	16.138	0.0003	-0.8321
1527	1069	0.698	16.138	0.0003	-5.0239
1527	910	0.698	16.138	0.0007	2.0576
1344	1314	0.698	16.138	-0.0182	2.1912
1522	935	0.698	16.139	0.0006	5.7352
1535	919	0.698	16.139	0.0006	3.9299
1523	1040	0.698	16.139	0.0003	-8.7911
1531	1066	0.698	16.14	0.0003	-0.6554
1536	1067	0.698	16.14	0.0003	-2.1178
1524	913	0.698	16.141	0.0006	4.6866
1535	1040	0.698	16.141	0.0003	-6.6073
1529	917	0.698	16.142	0.0007	4.8373
1522	906	0.697	16.149	0.0005	2.2663
1534	914	0.697	16.151	0.0006	6.1556
1534	905	0.697	16.151	0.0006	9.5994
1535	905	0.697	16.151	0.0006	9.3231
1528	915	0.697	16.152	0.0007	5.0986
1535	902	0.697	16.153	0.0006	3.6391
1540	1041	0.697	16.153	0.0003	-6.4903
1522	1065	0.697	16.153	0.0003	-2.247
1539	1063	0.697	16.154	0.0003	-3.8801
1535	903	0.697	16.156	0.0006	7.0801
1540	1063	0.697	16.157	0.0002	-2.965
1657	1411	0.697	16.158	-0.0023	13.7776
1538	925	0.697	16.159	0.0005	-2.1107
1692	1060	0.697	16.16	0.0001	-6.2388
1524	916	0.697	16.161	0.0006	-0.4164
1521	1064	0.697	16.164	0.0003	-1.9926
1538	1059	0.697	16.164	0.0002	4.8115
1532	1067	0.697	16.166	0.0003	-2.2712
1533	934	0.697	16.166	0.0007	12.4297
1537	1064	0.697	16.167	0.0003	-2.3569
1692	1059	0.697	16.168	0.0001	-4.7854
1529	933	0.697	16.17	0.0007	17.4338
1533	921	0.697	16.171	0.0006	0.069
1337	1313	0.696	16.172	-0.031	-3.9449
1520	925	0.696	16.173	0.0005	1.2315
1537	902	0.696	16.174	0.0005	-2.1933
1538	1063	0.696	16.175	0.0003	-3.6193
1518	918	0.696	16.179	0.0004	-7.1901
1537	1059	0.696	16.182	0.0002	6.2412
1518	1062	0.696	16.183	0.0003	-3.4315
1544	1060	0.696	16.183	0.0002	2.6683
1528	910	0.696	16.183	0.0007	3.9528
1515	1060	0.696	16.183	0.0002	1.992
1524	1044	0.696	16.184	0.0003	5.8815
1531	1067	0.696	16.185	0.0003	-1.5812
1523	903	0.696	16.188	0.0005	1.4208
1521	917	0.696	16.188	0.0005	-2.9566
1534	1069	0.696	16.188	0.0003	-4.4825
1527	923	0.696	16.19	0.0006	2.2336
1525	1069	0.696	16.19	0.0003	-4.5797
1526	910	0.696	16.191	0.0006	1.7773
1693	1059	0.696	16.193	0.0001	-4.8359
1521	903	0.696	16.193	0.0005	1.2001
1693	1060	0.696	16.193	0.0001	-6.2677
1523	1068	0.696	16.194	0.0003	-4.4978
1528	1070	0.696	16.197	0.0003	-6.261
1518	925	0.696	16.197	0.0004	-3.8675
1655	1411	0.695	16.199	-0.0025	17.5506
1522	930	0.695	16.199	0.0005	0.0059
1543	1060	0.695	16.201	0.0002	2.2755
1531	1059	0.695	16.201	0.0003	8.8647
1524	1069	0.695	16.201	0.0003	-5.0593
1513	1060	0.695	16.204	0.0002	0.2681
1521	902	0.695	16.204	0.0005	-1.4504
1529	932	0.695	16.205	0.0007	15.0545
1524	905	0.695	16.208	0.0006	7.0925
1527	918	0.695	16.209	0.0007	2.8343
1525	1044	0.695	16.21	0.0003	6.6936
1519	1062	0.695	16.213	0.0003	-1.9637
1535	921	0.695	16.214	0.0005	1.5273
1522	1066	0.695	16.214	0.0003	-2.3949
1539	917	0.695	16.214	0.0004	-6.933
1529	1059	0.695	16.215	0.0003	10.2021
1521	910	0.695	16.217	0.0005	-2.2942
1518	1041	0.695	16.219	0.0003	-8.0124
1521	922	0.695	16.22	0.0005	-3.6691
1538	902	0.695	16.221	0.0005	-5.197
1533	910	0.695	16.221	0.0006	1.2953
1535	915	0.695	16.224	0.0006	3.6689
1528	918	0.695	16.224	0.0007	4.6958
1534	913	0.695	16.225	0.0006	7.2265
1520	1063	0.695	16.225	0.0003	-1.9253
1524	935	0.695	16.225	0.0006	11.1114
1519	1041	0.694	16.226	0.0003	-6.3909
1516	1059	0.694	16.226	0.0002	3.6166
1522	909	0.694	16.227	0.0005	-0.3424
1522	1067	0.694	16.227	0.0003	-3.2888
1536	923	0.694	16.228	0.0005	0.6141
1538	1064	0.694	16.228	0.0003	-3.5177
1514	1059	0.694	16.23	0.0002	3.0914
1539	1064	0.694	16.233	0.0003	-3.7192
1520	918	0.694	16.237	0.0005	-1.9893
1522	931	0.694	16.242	0.0005	1.5156
1537	1065	0.694	16.242	0.0003	-2.0602
1538	922	0.694	16.243	0.0004	-7.0728
1545	1060	0.694	16.245	0.0002	2.8835
970	900	0.694	16.246	-0.0082	10.5872
1691	1060	0.694	16.248	0.0001	-6.1543
1506	1060	0.694	16.248	0.0002	0.4196
1674	1412	0.694	16.25	-0.0022	22.2946
1529	921	0.693	16.253	0.0007	4.4978
1540	1064	0.693	16.255	0.0002	-2.7529
1525	911	0.693	16.255	0.0006	3.1182
1691	1059	0.693	16.255	0.0001	-4.6976
1526	923	0.693	16.256	0.0006	2.0097
1529	1070	0.693	16.257	0.0003	-5.4795
1523	909	0.693	16.257	0.0006	0.6611
1540	902	0.693	16.258	0.0004	-3.3518
1541	1062	0.693	16.258	0.0002	-1.7932
1692	926	0.693	16.26	0.0002	-13.3499
1700	1060	0.693	16.26	0.0001	-7.2268
1539	902	0.693	16.261	0.0004	-5.5023
1523	924	0.693	16.261	0.0005	0.8681
1696	1060	0.693	16.265	0.0001	-6.4825
1700	1059	0.693	16.266	0.0001	-5.785
1536	1068	0.693	16.267	0.0003	-3.2773
1536	903	0.693	16.267	0.0005	4.6462
1524	906	0.693	16.269	0.0006	6.9612
1522	904	0.693	16.272	0.0005	2.7235
1696	1059	0.693	16.274	0.0001	-5.0408
1521	1065	0.693	16.275	0.0003	-1.6129
1516	1061	0.693	16.276	0.0002	-0.9463
1692	927	0.693	16.277	0.0002	-13.5588
1538	929	0.693	16.277	0.0004	-3.5149
1517	1062	0.693	16.277	0.0002	-3.8195
1539	922	0.692	16.281	0.0004	-7.2623
1518	917	0.692	16.281	0.0004	-7.7977
1534	901	0.692	16.281	0.0006	2.1789
1521	911	0.692	16.283	0.0005	-1.4418
1536	911	0.692	16.283	0.0005	1.2962
1523	1044	0.692	16.284	0.0003	4.6979
1531	1040	0.692	16.284	0.0004	-7.15
1529	915	0.692	16.285	0.0007	7.2825
1694	1060	0.692	16.285	0.0001	-6.431
1694	1059	0.692	16.286	0.0001	-4.9996
1542	1059	0.692	16.288	0.0002	4.3712
1535	1069	0.692	16.289	0.0003	-4.1792
1529	918	0.692	16.29	0.0007	6.7559
1540	928	0.692	16.291	0.0004	-2.1346
1525	915	0.692	16.291	0.0006	3.4327
1519	925	0.692	16.292	0.0004	-0.5573
1522	924	0.692	16.292	0.0005	0.0754
1506	1059	0.692	16.293	0.0002	2.2651
1339	1311	0.692	16.296	-0.0266	0.8909
1528	914	0.692	16.297	0.0007	8.3361
1530	1069	0.692	16.298	0.0003	-3.605
1697	1060	0.692	16.299	0.0001	-6.4375
1522	1044	0.692	16.299	0.0003	4.2678
1516	1042	0.692	16.299	0.0003	-5.1623
1507	1060	0.692	16.3	0.0002	0.7304
1524	903	0.692	16.3	0.0006	5.0577
1537	922	0.692	16.301	0.0005	-4.1958
1530	1059	0.692	16.301	0.0003	10.1693
985	965	0.692	16.301	0.042	-4.2524
1532	1068	0.692	16.302	0.0003	-3.4968
1537	1066	0.692	16.302	0.0003	-2.2106
1516	927	0.692	16.304	0.0004	-4.7459
1513	1059	0.692	16.304	0.0002	2.2367
1542	1061	0.691	16.305	0.0002	-0.2305
1697	1059	0.691	16.305	0.0001	-5.0058
1520	1064	0.691	16.305	0.0003	-1.7493
1544	1042	0.691	16.305	0.0002	-3.8167
1526	1069	0.691	16.306	0.0003	-4.6139
1538	1065	0.691	16.306	0.0003	-3.2363
1533	931	0.691	16.306	0.0006	7.0113
1515	1059	0.691	16.307	0.0002	3.9443
1533	1069	0.691	16.308	0.0003	-4.8109
1544	1061	0.691	16.308	0.0002	0.0587
1518	1063	0.691	16.308	0.0003	-3.9646
1525	914	0.691	16.309	0.0006	5.9866
1522	912	0.691	16.31	0.0005	-0.1066
1673	1412	0.691	16.311	-0.0022	17.901
1530	1039	0.691	16.313	0.0004	-8.8169
1521	923	0.691	16.319	0.0005	-1.7154
1526	921	0.691	16.32	0.0006	0.8794
1524	924	0.691	16.32	0.0005	4.0358
1521	1044	0.691	16.32	0.0003	4.5489
1695	1060	0.691	16.324	0.0001	-6.5394
1531	1068	0.691	16.325	0.0003	-2.8219
1539	1065	0.691	16.327	0.0003	-3.4043
1522	1068	0.691	16.328	0.0003	-4.4447
1527	915	0.691	16.329	0.0006	3.6016
1695	1059	0.69	16.331	0.0001	-5.0991
1534	924	0.69	16.334	0.0006	6.2366
971	900	0.69	16.335	-0.0085	9.615
1519	1063	0.69	16.336	0.0003	-2.5245
1519	918	0.69	16.336	0.0004	-3.7275
1521	1066	0.69	16.338	0.0003	-1.7434
1546	1060	0.69	16.339	0.0002	2.7956
1518	1044	0.69	16.34	0.0003	1.8082
1520	903	0.69	16.34	0.0005	1.1726
1520	902	0.69	16.341	0.0005	-1.3546
1696	926	0.69	16.341	0.0001	-13.6962
1536	916	0.69	16.341	0.0005	-0.189
1542	1042	0.69	16.341	0.0003	-4.1961
1533	932	0.69	16.341	0.0006	9.3327
1547	1060	0.69	16.342	0.0002	2.4147
1535	906	0.69	16.343	0.0006	9.3493
1528	934	0.69	16.343	0.0007	17.0588
1544	1059	0.69	16.346	0.0002	4.6233
1517	918	0.69	16.346	0.0004	-8.0218
1528	916	0.69	16.346	0.0007	3.1283
1520	1044	0.69	16.347	0.0003	4.3939
1538	911	0.69	16.349	0.0005	-4.9641
1507	1059	0.69	16.35	0.0002	2.576
1543	1059	0.69	16.351	0.0002	4.243
1520	917	0.69	16.351	0.0005	-2.7197
1529	1038	0.69	16.352	0.0004	-10.7781
1534	920	0.69	16.353	0.0006	3.8881
1537	1067	0.69	16.353	0.0003	-3.0188
1538	923	0.69	16.356	0.0004	-5.1122
1336	1313	0.69	16.356	-0.0359	-3.1559
1516	1043	0.689	16.357	0.0003	-2.1552
1534	1039	0.689	16.357	0.0004	-9.0943
1522	1040	0.689	16.359	0.0003	-8.4413
1532	1040	0.689	16.359	0.0004	-7.6356
1538	1066	0.689	16.36	0.0003	-3.4092
1691	926	0.689	16.36	0.0002	-13.3062
1540	918	0.689	16.361	0.0004	-3.472
1514	1061	0.689	16.363	0.0002	-1.3326
1543	1061	0.689	16.363	0.0002	-0.2892
1338	1314	0.689	16.364	-0.032	4.8712
1529	910	0.689	16.364	0.0007	6.2196
1521	1067	0.689	16.365	0.0003	-2.5794
970	901	0.689	16.365	-0.0088	11.616
1696	927	0.689	16.366	0.0001	-13.8705
1541	1063	0.689	16.366	0.0002	-2.3711
1523	920	0.689	16.367	0.0005	-1.2884
1536	910	0.689	16.367	0.0005	0.7288
1525	1039	0.689	16.368	0.0004	-9.233
1520	929	0.689	16.37	0.0004	-0.0699
1524	1039	0.689	16.372	0.0004	-9.7131
1673	1409	0.689	16.372	-0.0021	12.2803
1534	906	0.689	16.373	0.0006	9.6597
1518	1064	0.689	16.373	0.0003	-3.835
1539	1066	0.689	16.374	0.0003	-3.5898
1539	925	0.689	16.375	0.0004	-2.1514
1545	1061	0.689	16.375	0.0002	0.3056
1532	929	0.689	16.375	0.0006	3.0473
1693	926	0.689	16.377	0.0001	-13.1625
1519	1044	0.689	16.377	0.0003	3.4351
1540	1065	0.689	16.377	0.0003	-2.3644
1691	927	0.689	16.377	0.0002	-13.5135
1526	1044	0.689	16.378	0.0003	6.9439
1536	905	0.689	16.38	0.0005	6.9856
1517	1041	0.689	16.38	0.0003	-8.2608
1524	920	0.689	16.38	0.0006	1.7996
1535	1044	0.689	16.381	0.0003	7.1223
1505	1060	0.689	16.383	0.0003	0.7925
1510	1060	0.689	16.383	0.0002	0.7941
1527	1039	0.689	16.383	0.0004	-9.8578
1699	1060	0.688	16.385	0.0001	-6.934
1525	916	0.688	16.387	0.0006	1.6373
1699	1059	0.688	16.388	0.0001	-5.506
1523	902	0.688	16.388	0.0005	-1.0728
1512	1060	0.688	16.389	0.0002	0.0145
1545	1059	0.688	16.389	0.0002	4.7878
1541	927	0.688	16.391	0.0004	-1.1751
1523	904	0.688	16.393	0.0006	4.0721
1539	1067	0.688	16.393	0.0003	-4.4381
1511	1060	0.688	16.393	0.0002	0.1987
1518	903	0.688	16.394	0.0004	-4.1573
1693	927	0.688	16.394	0.0001	-13.3672
1524	909	0.688	16.396	0.0006	4.3196
1537	923	0.688	16.398	0.0005	-2.1812
1690	1059	0.688	16.398	0.0001	-4.5211
1537	929	0.688	16.398	0.0005	-0.326
1543	1042	0.688	16.399	0.0003	-4.1925
1535	914	0.688	16.399	0.0006	6.454
1523	912	0.688	16.4	0.0005	0.9735
1537	911	0.688	16.401	0.0005	-1.8365
1664	1412	0.688	16.401	-0.0022	19.244
1690	1060	0.688	16.401	0.0001	-5.9575
1527	916	0.688	16.402	0.0006	1.5308
1523	1069	0.688	16.402	0.0003	-5.683
1534	1044	0.688	16.403	0.0003	7.2308
1538	1067	0.688	16.404	0.0003	-4.2167
1528	921	0.688	16.404	0.0006	3.0035
1545	1042	0.688	16.404	0.0002	-3.4421
1540	886	0.688	16.405	0.0004	-5.8389
1519	1064	0.688	16.405	0.0003	-2.3778
1524	902	0.688	16.405	0.0005	2.05
1535	930	0.688	16.406	0.0005	6.3416
1544	926	0.688	16.407	0.0004	-1.5365
1539	929	0.688	16.407	0.0004	-3.6443
1517	1063	0.688	16.408	0.0002	-4.3205
1527	911	0.688	16.409	0.0006	3.4921
1534	909	0.688	16.409	0.0006	6.7747
1520	1065	0.688	16.409	0.0003	-1.3885
1534	912	0.687	16.411	0.0006	6.4156
1697	926	0.687	16.411	0.0001	-13.5298
1515	1061	0.687	16.412	0.0002	-0.4769
1519	917	0.687	16.412	0.0004	-4.4703
1544	927	0.687	16.413	0.0003	-2.1868
1698	1060	0.687	16.414	0.0001	-6.5698
1516	926	0.687	16.415	0.0004	-3.7928
1538	903	0.687	16.415	0.0005	-2.2186
1544	1043	0.687	16.415	0.0002	-0.8521
1698	1059	0.687	16.416	0.0001	-5.149
1695	926	0.687	16.418	0.0001	-13.786
1533	919	0.687	16.419	0.0006	3.1958
1657	1410	0.687	16.419	-0.0023	11.6868
1536	1040	0.687	16.421	0.0003	-6.764
1518	929	0.687	16.421	0.0004	-4.7531
1542	1043	0.687	16.424	0.0002	-1.1854
1527	921	0.687	16.425	0.0006	1.4087
1517	1044	0.687	16.425	0.0002	1.2826
1692	1058	0.687	16.425	0.0001	-2.8508
1547	1059	0.687	16.425	0.0002	4.1814
1520	911	0.687	16.427	0.0004	-1.3132
1540	1067	0.687	16.427	0.0003	-3.3892
1505	1059	0.687	16.428	0.0002	2.6482
1540	1066	0.687	16.429	0.0003	-2.5176
1529	916	0.687	16.429	0.0007	5.1591
1528	911	0.687	16.429	0.0007	5.3176
1612	1059	0.687	16.43	0.0002	-1.4609
1535	901	0.687	16.43	0.0006	2.4617
1697	927	0.687	16.432	0.0001	-13.7155
1525	913	0.687	16.432	0.0006	7.1415
1538	910	0.687	16.434	0.0005	-5.4881
1535	913	0.687	16.434	0.0006	7.4154
1540	1044	0.687	16.436	0.0002	3.5959
1508	1060	0.687	16.436	0.0002	1.3835
1539	923	0.686	16.437	0.0004	-5.2707
1520	910	0.686	16.439	0.0005	-1.9505
1523	907	0.686	16.44	0.0006	5.1589
1693	1058	0.686	16.44	0.0001	-2.9215
1700	926	0.686	16.44	0.0001	-14.3313
1692	1061	0.686	16.442	0.0001	-7.7022
1695	927	0.686	16.443	0.0001	-13.956
1694	926	0.686	16.443	0.0001	-13.4764
1537	903	0.686	16.444	0.0005	1.1747
1539	911	0.686	16.445	0.0004	-5.1144
1546	1059	0.686	16.446	0.0002	4.6217
1518	905	0.686	16.447	0.0004	-2.2923
1509	1060	0.686	16.448	0.0002	1.3958
1611	1059	0.686	16.449	0.0002	-1.3293
1665	1412	0.686	16.451	-0.0022	18.3677
1689	1059	0.686	16.451	0.0001	-4.39
1689	1060	0.686	16.453	0.0001	-5.8322
1700	927	0.686	16.454	0.0001	-14.5256
1536	1044	0.686	16.455	0.0003	6.2481
1513	1061	0.686	16.455	0.0002	-2.1393
1518	902	0.686	16.456	0.0004	-6.16
1525	903	0.686	16.456	0.0006	7.342
1527	1070	0.686	16.459	0.0003	-6.1033
986	963	0.686	16.459	0.0319	-6.8155
1548	1060	0.686	16.46	0.0002	2.2281
1541	1064	0.686	16.46	0.0002	-2.1649
1541	926	0.686	16.461	0.0004	-0.2679
1539	1044	0.686	16.461	0.0003	2.8511
1525	905	0.686	16.461	0.0006	9.6395
1688	1060	0.686	16.461	0.0001	-5.7354
1541	1041	0.686	16.461	0.0003	-5.4981
1518	1065	0.686	16.462	0.0003	-3.5429
1518	933	0.686	16.462	0.0004	-0.394
1694	927	0.685	16.465	0.0001	-13.6614
1517	925	0.685	16.465	0.0004	-4.5204
1688	1059	0.685	16.465	0.0001	-4.2818
1534	904	0.685	16.466	0.0006	10.4848
1521	1068	0.685	16.467	0.0003	-3.6925
1526	911	0.685	16.468	0.0006	3.1917
1536	1069	0.685	16.469	0.0003	-4.5037
1536	901	0.685	16.469	0.0005	0.3113
1544	902	0.685	16.47	0.0004	-3.5606
1537	1068	0.685	16.472	0.0003	-4.1335
1536	919	0.685	16.473	0.0005	2.2505
1612	1060	0.685	16.477	0.0002	-2.8879
1522	907	0.685	16.477	0.0005	4.0922
1512	1059	0.685	16.478	0.0002	1.9568
1520	1066	0.685	16.478	0.0003	-1.497
1517	1064	0.685	16.48	0.0002	-4.1761
1533	1044	0.685	16.48	0.0003	6.8866
1510	1059	0.685	16.48	0.0002	2.7535
1527	1044	0.685	16.482	0.0003	7.3694
1543	1043	0.685	16.482	0.0002	-1.2329
1522	920	0.685	16.483	0.0005	-1.7989
1528	1038	0.685	16.485	0.0004	-11.1951
1693	1061	0.685	16.485	0.0001	-7.6998
1536	906	0.685	16.486	0.0005	6.9581
1511	1059	0.685	16.486	0.0002	2.1515
1613	1059	0.685	16.487	0.0002	-1.6009
1521	919	0.685	16.487	0.0005	-0.5591
1506	1061	0.684	16.489	0.0002	-1.9983
1540	917	0.684	16.489	0.0004	-4.0679
1517	917	0.684	16.49	0.0004	-8.461
1519	929	0.684	16.493	0.0004	-1.678
1529	914	0.684	16.493	0.0007	10.6581
1551	1060	0.684	16.495	0.0002	2.6226
1519	903	0.684	16.495	0.0004	-0.6499
1546	1061	0.684	16.496	0.0002	0.3109
1344	1312	0.684	16.496	-0.0154	-2.4978
1611	1060	0.684	16.498	0.0002	-2.7558
1539	903	0.684	16.499	0.0004	-2.5607
1533	911	0.684	16.499	0.0006	2.7063
1534	1070	0.684	16.499	0.0003	-5.5184
1526	1039	0.684	16.499	0.0004	-9.4086
1539	1068	0.684	16.5	0.0003	-5.5141
1519	1065	0.684	16.501	0.0003	-2.0475
1529	934	0.684	16.501	0.0007	19.4468
1545	1043	0.684	16.502	0.0002	-0.5367
1528	913	0.684	16.502	0.0007	9.7672
1518	911	0.684	16.503	0.0004	-6.0741
1528	924	0.684	16.504	0.0006	8.28
1514	1043	0.684	16.505	0.0003	-2.4687
1524	1070	0.684	16.506	0.0003	-6.0494
1525	1070	0.684	16.507	0.0003	-5.5882
1605	1059	0.684	16.507	0.0002	-0.3983
1508	1059	0.684	16.508	0.0002	3.2722
1540	922	0.684	16.509	0.0004	-4.6152
1691	1058	0.684	16.509	0.0001	-2.7621
1539	910	0.684	16.509	0.0004	-5.6522
1524	912	0.684	16.51	0.0005	4.3503
1544	1062	0.684	16.511	0.0002	-1.7411
1547	1061	0.684	16.512	0.0002	0.0074
1540	1068	0.684	16.513	0.0003	-4.4839
1538	919	0.684	16.514	0.0005	-4.2422
1537	910	0.684	16.515	0.0005	-2.3036
1521	905	0.684	16.515	0.0005	3.7881
1665	1409	0.683	16.516	-0.0021	12.8667
1520	922	0.683	16.516	0.0004	-3.0628
1338	1312	0.683	16.517	-0.027	-2.6458
1518	906	0.683	16.517	0.0004	-2.1599
1538	905	0.683	16.517	0.0005	-0.0427
1527	914	0.683	16.518	0.0007	6.7689
1700	1058	0.683	16.518	0.0001	-3.8382
1692	906	0.683	16.518	0.0001	-12.2824
1521	913	0.683	16.519	0.0005	1.9604
1613	1060	0.683	16.521	0.0002	-3.0531
1515	1042	0.683	16.521	0.0003	-4.433
1538	1068	0.683	16.521	0.0003	-5.2942
1515	1043	0.683	16.522	0.0003	-1.5952
1696	1058	0.683	16.522	0.0001	-3.1234
1522	1069	0.683	16.522	0.0003	-5.6119
1526	915	0.683	16.522	0.0006	3.5514
1520	1067	0.683	16.522	0.0003	-2.266
1691	1061	0.683	16.523	0.0001	-7.6317
1692	933	0.683	16.524	0.0002	-11.5002
1551	1059	0.683	16.525	0.0002	4.2165
1518	910	0.683	16.527	0.0004	-6.6758
1532	1069	0.683	16.528	0.0003	-4.7662
1548	1059	0.683	16.528	0.0002	3.9582
1347	1313	0.683	16.529	-0.0129	-8.0055
1535	1039	0.683	16.529	0.0003	-8.4679
1694	1058	0.683	16.529	0.0001	-3.0866
1231	970	0.683	16.53	-0.0007	-8.8922
1692	934	0.683	16.53	0.0002	-11.1713
1538	1044	0.683	16.53	0.0003	3.3412
1604	1059	0.683	16.53	0.0002	0.4396
1666	1412	0.683	16.532	-0.0022	18.4309
1530	925	0.683	16.532	0.0006	11.1361
1526	916	0.683	16.533	0.0006	1.4908
1518	1066	0.683	16.533	0.0003	-3.6565
1540	882	0.683	16.533	0.0003	-8.1658
1533	1039	0.683	16.534	0.0004	-9.463
1594	1059	0.683	16.535	0.0002	1.1718
1532	1044	0.683	16.535	0.0003	6.6707
1610	1059	0.683	16.536	0.0002	-1.2086
1528	1044	0.683	16.537	0.0003	8.1627
1538	906	0.683	16.537	0.0005	-0.073
1526	919	0.683	16.538	0.0006	4.0247
1531	1069	0.683	16.538	0.0003	-4.1524
1509	1059	0.683	16.538	0.0002	3.3309
1507	1061	0.683	16.539	0.0002	-1.6802
1519	902	0.683	16.539	0.0004	-2.8772
1519	905	0.683	16.539	0.0004	1.2153
1542	1062	0.683	16.539	0.0002	-2.0211
1692	928	0.682	16.541	0.0001	-12.9891
1514	1042	0.682	16.542	0.0003	-5.2625
1692	905	0.682	16.543	0.0001	-12.2608
1692	1043	0.682	16.544	0.0001	-8.5169
1605	1060	0.682	16.544	0.0002	-1.8483
1522	901	0.682	16.545	0.0005	-3.0683
1696	934	0.682	16.548	0.0002	-11.7516
1528	1071	0.682	16.549	0.0003	-7.1397
1696	1061	0.682	16.549	0.0001	-7.8916
1697	1058	0.682	16.55	0.0001	-3.0976
1696	933	0.682	16.551	0.0002	-12.0452
1654	1410	0.682	16.551	-0.0027	18.0804
1525	909	0.682	16.552	0.0006	6.5619
1533	915	0.682	16.553	0.0006	3.0527
1536	915	0.682	16.554	0.0005	2.0694
1518	934	0.682	16.554	0.0005	0.6102
1531	929	0.682	16.556	0.0006	5.1801
1692	1042	0.682	16.557	0.0001	-10.5687
1519	911	0.682	16.557	0.0004	-2.9389
1337	1314	0.682	16.557	-0.0352	2.9572
1537	1044	0.682	16.558	0.0003	4.8649
1692	903	0.682	16.559	0.0001	-13.0153
1700	934	0.682	16.56	0.0001	-12.7021
1525	935	0.682	16.56	0.0007	14.1038
1604	1060	0.682	16.561	0.0002	-1.0077
1516	1062	0.682	16.561	0.0002	-2.6079
1614	1059	0.682	16.561	0.0002	-1.6024
1520	905	0.682	16.561	0.0005	3.4674
1517	903	0.682	16.562	0.0004	-5.1046
1666	1409	0.682	16.563	-0.0022	12.7794
1517	902	0.682	16.563	0.0004	-7.1484
1683	1059	0.682	16.564	0.0001	-3.8953
1521	921	0.682	16.566	0.0005	-2.2229
1545	882	0.682	16.566	0.0003	-7.7906
1700	935	0.682	16.567	0.0002	-12.9427
1540	885	0.681	16.568	0.0004	-5.0183
1544	882	0.681	16.568	0.0003	-8.0449
1700	1061	0.681	16.569	0.0001	-8.5432
1539	919	0.681	16.57	0.0004	-4.514
1696	935	0.681	16.571	0.0002	-11.932
1545	1062	0.681	16.571	0.0002	-1.4923
1517	1065	0.681	16.572	0.0003	-3.882
1683	1060	0.681	16.572	0.0001	-5.3339
1700	933	0.681	16.572	0.0001	-12.9582
1594	1060	0.681	16.572	0.0002	-0.2177
1694	1061	0.681	16.573	0.0001	-7.845
1541	1044	0.681	16.573	0.0002	3.8694
1687	1059	0.681	16.574	0.0001	-4.0988
1519	1066	0.681	16.574	0.0003	-2.1466
1692	935	0.681	16.575	0.0002	-11.2856
1610	1060	0.681	16.575	0.0002	-2.6548
1695	1058	0.681	16.576	0.0001	-3.1803
1529	1044	0.681	16.576	0.0003	8.9148
1539	886	0.681	16.577	0.0004	-7.7106
1521	914	0.681	16.577	0.0005	1.3434
1533	916	0.681	16.578	0.0006	1.0863
1546	1042	0.681	16.579	0.0002	-3.2853
1521	933	0.681	16.579	0.0005	6.0045
1523	1039	0.681	16.58	0.0003	-10.3913
1513	1043	0.681	16.58	0.0003	-3.409
1693	1045	0.681	16.581	0.0001	-1.872
1692	1045	0.681	16.581	0.0001	-1.7625
1687	1060	0.681	16.582	0.0001	-5.5189
1535	904	0.681	16.583	0.0006	10.3857
1699	926	0.681	16.583	0.0001	-13.9849
1692	925	0.681	16.583	0.0001	-12.3252
1698	926	0.681	16.584	0.0001	-13.595
1693	1043	0.681	16.584	0.0001	-8.5193
1522	897	0.681	16.585	0.0005	1.7271
1541	1065	0.681	16.586	0.0002	-1.7651
1506	1043	0.681	16.586	0.0003	-3.3488
1543	927	0.681	16.586	0.0004	-2.7697
1537	901	0.681	16.587	0.0005	-2.8026
1535	912	0.681	16.587	0.0005	6.5974
1697	1061	0.681	16.587	0.0001	-7.8269
1531	1044	0.681	16.587	0.0003	7.5217
1530	922	0.681	16.59	0.0006	3.5215
1692	1044	0.681	16.591	0.0001	-5.5451
1525	924	0.681	16.591	0.0006	6.2926
1530	1070	0.681	16.592	0.0003	-4.7716
1547	1042	0.681	16.592	0.0002	-3.564
1543	1062	0.681	16.592	0.0002	-2.0449
1525	902	0.681	16.592	0.0006	4.1443
1614	1060	0.68	16.593	0.0002	-3.0669
1595	1059	0.68	16.593	0.0002	1.1569
1525	906	0.68	16.594	0.0006	9.5728
1526	935	0.68	16.594	0.0007	14.4357
1699	927	0.68	16.595	0.0001	-14.1824
1684	1059	0.68	16.596	0.0001	-3.8184
1529	919	0.68	16.596	0.0007	8.4328
1536	921	0.68	16.597	0.0005	0.2905
1543	926	0.68	16.598	0.0004	-2.0845
1518	1067	0.68	16.598	0.0003	-4.3452
1698	927	0.68	16.598	0.0001	-13.7892
1518	1058	0.68	16.599	0.0002	5.983
1684	1060	0.68	16.603	0.0001	-5.245
1535	933	0.68	16.603	0.0006	12.565
1535	1070	0.68	16.603	0.0003	-5.1684
1529	1071	0.68	16.605	0.0003	-6.3756
1695	1061	0.68	16.605	0.0001	-7.9496
1696	906	0.68	16.605	0.0001	-12.6178
1523	936	0.68	16.605	0.0006	7.3221
1555	1060	0.68	16.605	0.0002	2.6536
1520	923	0.68	16.606	0.0004	-1.2258
1519	910	0.68	16.607	0.0004	-3.4719
1692	902	0.68	16.607	0.0001	-13.7082
1555	1059	0.68	16.608	0.0002	4.1459
1521	912	0.68	16.608	0.0005	1.2883
1693	1042	0.68	16.608	0.0001	-10.5368
1691	906	0.68	16.608	0.0001	-12.266
1528	919	0.68	16.608	0.0007	6.5051
1507	1043	0.68	16.609	0.0003	-3.0655
697	638	0.68	16.609	-0.0113	-7.16
1692	897	0.68	16.61	0.0001	-12.688
1539	905	0.68	16.611	0.0004	-0.4578
1517	1058	0.68	16.612	0.0002	5.3644
1524	904	0.68	16.612	0.0006	8.0681
1538	901	0.68	16.614	0.0005	-5.7275
1505	1061	0.68	16.614	0.0003	-1.6652
1693	1044	0.68	16.614	0.0001	-5.5947
1544	1063	0.68	16.615	0.0002	-2.2748
1697	934	0.68	16.615	0.0002	-11.6009
1533	1070	0.68	16.616	0.0003	-5.8485
1519	906	0.68	16.617	0.0004	1.2983
1504	1060	0.68	16.617	0.0002	1.3277
1692	896	0.68	16.617	0.0001	-12.6687
1539	906	0.68	16.618	0.0004	-0.5036
1695	934	0.68	16.618	0.0002	-11.8692
1697	933	0.68	16.618	0.0002	-11.8918
1518	913	0.679	16.62	0.0004	-3.3612
1521	915	0.679	16.621	0.0005	-0.5224
1525	920	0.679	16.621	0.0006	3.9826
1606	1059	0.679	16.621	0.0002	-1.0793
1510	1061	0.679	16.621	0.0002	-1.6401
1615	1059	0.679	16.622	0.0002	-1.6875
1547	1043	0.679	16.622	0.0002	-0.8845
1527	919	0.679	16.622	0.0007	4.6688
1696	928	0.679	16.622	0.0001	-13.3024
1691	1043	0.679	16.624	0.0001	-8.4546
1692	932	0.679	16.625	0.0002	-11.747
1555	810	0.679	16.626	0.0002	-0.455
1530	1044	0.679	16.626	0.0003	8.8229
1696	905	0.679	16.626	0.0001	-12.6077
1695	933	0.679	16.627	0.0002	-12.1432
1526	1070	0.679	16.627	0.0003	-5.6292
1513	1042	0.679	16.627	0.0003	-6.1907
1662	1410	0.679	16.628	-0.0024	13.7409
1548	1061	0.679	16.629	0.0002	-0.1418
1699	1058	0.679	16.63	0.0001	-3.5817
1691	905	0.679	16.63	0.0001	-12.2543
1565	717	0.679	16.63	0.0002	9.7083
1692	918	0.679	16.632	0.0001	-13.7765
1520	1068	0.679	16.632	0.0003	-3.3189
1519	1067	0.679	16.633	0.0003	-2.8605
1595	1060	0.679	16.633	0.0002	-0.2207
1337	1312	0.679	16.634	-0.0298	-4.9652
1537	916	0.679	16.634	0.0005	-2.7711
1690	1058	0.679	16.636	0.0001	-2.6067
1556	1059	0.679	16.636	0.0002	3.9643
1691	1042	0.679	16.637	0.0001	-10.515
1530	930	0.679	16.637	0.0006	9.9547
1696	903	0.679	16.637	0.0001	-13.3592
1546	1043	0.679	16.637	0.0002	-0.5013
1521	906	0.679	16.638	0.0005	3.9018
1512	1061	0.679	16.638	0.0002	-2.3406
1691	933	0.679	16.638	0.0002	-11.4157
1692	904	0.679	16.638	0.0001	-12.1408
1511	1061	0.679	16.639	0.0002	-2.179
1682	1059	0.679	16.639	0.0001	-3.6199
1521	916	0.679	16.64	0.0005	-2.0343
1697	935	0.679	16.64	0.0002	-11.777
1504	1059	0.679	16.64	0.0002	3.12
1556	1060	0.679	16.641	0.0002	2.4963
1518	932	0.679	16.642	0.0004	-1.2671
1521	1040	0.679	16.642	0.0003	-7.0991
1593	1059	0.679	16.642	0.0002	0.896
1693	934	0.679	16.644	0.0002	-11.0033
1695	935	0.679	16.644	0.0002	-12.0485
1700	1045	0.679	16.644	0.0001	-2.8671
1517	1066	0.679	16.644	0.0003	-3.9913
1535	931	0.678	16.645	0.0006	8.6289
1691	903	0.678	16.645	0.0001	-13.0152
1693	906	0.678	16.645	0.0001	-12.0636
1696	1043	0.678	16.645	0.0001	-8.7147
1541	902	0.678	16.645	0.0004	-2.1613
1542	1063	0.678	16.646	0.0002	-2.5692
1691	928	0.678	16.646	0.0001	-12.922
1693	933	0.678	16.646	0.0002	-11.3054
1537	905	0.678	16.647	0.0005	3.6089
1537	1069	0.678	16.648	0.0003	-5.3474
1527	913	0.678	16.649	0.0006	8.0363
1539	901	0.678	16.649	0.0004	-5.9618
1696	925	0.678	16.65	0.0001	-12.7072
1609	1059	0.678	16.65	0.0002	-0.711
1691	934	0.678	16.652	0.0002	-11.0651
1541	1066	0.678	16.652	0.0002	-1.8745
1536	913	0.678	16.652	0.0005	5.3472
1696	932	0.678	16.652	0.0002	-12.2705
1693	928	0.678	16.653	0.0001	-12.8035
1521	1069	0.678	16.653	0.0003	-4.8343
1530	1038	0.678	16.653	0.0004	-10.0607
1696	1042	0.678	16.654	0.0001	-10.7492
1521	904	0.678	16.654	0.0005	4.1582
1698	1058	0.678	16.654	0.0001	-3.2449
1616	1059	0.678	16.654	0.0002	-1.9758
1541	882	0.678	16.655	0.0003	-7.3895
1538	916	0.678	16.655	0.0005	-5.6055
1518	919	0.678	16.655	0.0004	-5.4364
1682	1060	0.678	16.655	0.0001	-5.0461
1690	926	0.678	16.656	0.0002	-12.8237
1537	1040	0.678	16.656	0.0003	-7.6279
1529	911	0.678	16.657	0.0007	7.6212
1516	1044	0.678	16.658	0.0002	2.3063
1517	929	0.678	16.658	0.0004	-5.3645
1696	1045	0.678	16.658	0.0001	-2.1048
1612	1058	0.678	16.659	0.0002	0.437
1534	1038	0.678	16.659	0.0004	-10.2972
1538	912	0.678	16.659	0.0005	-2.2645
1696	897	0.678	16.659	0.0001	-13.1195
1685	1059	0.678	16.659	0.0001	-3.7671
1692	907	0.678	16.66	0.0001	-11.7025
1587	1059	0.678	16.662	0.0002	1.6904
1615	1060	0.678	16.662	0.0002	-3.1361
1508	1061	0.678	16.663	0.0002	-1.073
1551	1061	0.678	16.663	0.0002	0.3379
1555	811	0.678	16.663	0.0002	0.6354
1662	1411	0.678	16.664	-0.0024	16.3996
1520	1058	0.678	16.665	0.0002	8.4012
1541	1067	0.678	16.666	0.0002	-2.6777
1540	1058	0.678	16.666	0.0002	7.4687
981	965	0.678	16.667	0.0358	3.962
1341	1312	0.678	16.667	-0.0207	-0.8734
1520	906	0.678	16.667	0.0005	3.5607
1695	906	0.678	16.667	0.0001	-12.7519
1693	1057	0.678	16.667	0.0001	0.4223
1692	1057	0.678	16.668	0.0001	0.526
1545	1063	0.678	16.668	0.0002	-2.0376
1696	896	0.678	16.668	0.0001	-13.1009
1694	1045	0.678	16.668	0.0001	-2.0574
1550	1060	0.678	16.668	0.0002	2.5447
1518	904	0.678	16.669	0.0004	-1.8543
1535	924	0.678	16.669	0.0005	6.7273
1545	867	0.678	16.669	0.0003	-10.4737
1527	909	0.678	16.669	0.0007	7.2097
1536	912	0.678	16.67	0.0005	4.3808
1518	896	0.678	16.67	0.0004	-2.8841
1538	921	0.677	16.672	0.0004	-5.4783
1700	936	0.677	16.672	0.0002	-13.0795
1537	919	0.677	16.673	0.0005	-0.7892
1694	1043	0.677	16.673	0.0001	-8.6663
1691	1045	0.677	16.673	0.0001	-1.6565
1690	927	0.677	16.673	0.0002	-13.0255
1514	1062	0.677	16.674	0.0002	-2.9227
1694	934	0.677	16.674	0.0002	-11.4528
1685	1060	0.677	16.674	0.0001	-5.1681
1535	932	0.677	16.675	0.0006	10.7993
1519	1058	0.677	16.675	0.0002	7.4999
1526	909	0.677	16.675	0.0006	6.5889
1509	1061	0.677	16.675	0.0002	-1.075
1691	1044	0.677	16.675	0.0001	-5.4639
1693	905	0.677	16.677	0.0001	-12.0191
1538	913	0.677	16.677	0.0005	-1.4015
1521	901	0.677	16.678	0.0005	-1.8458
1524	1038	0.677	16.678	0.0004	-10.8378
1603	1059	0.677	16.678	0.0002	0.6752
1686	1059	0.677	16.678	0.0001	-3.8787
1690	1061	0.677	16.679	0.0001	-7.4258
1521	1058	0.677	16.679	0.0002	8.658
1692	911	0.677	16.68	0.0001	-13.4452
1606	1060	0.677	16.68	0.0002	-2.4911
1611	1058	0.677	16.68	0.0002	0.5772
1232	970	0.677	16.68	-0.0007	-9.3138
1518	914	0.677	16.68	0.0004	-3.8627
1700	928	0.677	16.68	0.0001	-14.0279
1692	917	0.677	16.681	0.0001	-13.9764
1526	914	0.677	16.681	0.0006	6.4888
1593	1060	0.677	16.682	0.0002	-0.503
1692	912	0.677	16.682	0.0001	-12.7123
1537	906	0.677	16.682	0.0005	3.5436
1697	928	0.677	16.682	0.0001	-13.1621
1694	933	0.677	16.683	0.0002	-11.7301
1518	922	0.677	16.684	0.0004	-7.1257
1517	905	0.677	16.684	0.0004	-3.1148
1700	932	0.677	16.684	0.0001	-13.1327
1544	1064	0.677	16.684	0.0002	-2.1268
1696	1044	0.677	16.684	0.0001	-5.8005
1699	1061	0.677	16.686	0.0001	-8.2604
1552	1060	0.677	16.686	0.0002	2.9903
1524	907	0.677	16.686	0.0006	9.2176
1696	936	0.677	16.686	0.0002	-12.0392
1533	914	0.677	16.687	0.0006	5.8679
1697	1045	0.677	16.687	0.0001	-2.0768
1518	916	0.677	16.688	0.0004	-6.8377
1688	926	0.677	16.689	0.0002	-12.6608
1641	1059	0.677	16.689	0.0001	-3.8503
1520	913	0.677	16.69	0.0005	2.0044
1523	897	0.677	16.69	0.0005	2.9255
1540	901	0.677	16.69	0.0004	-3.6523
1694	1042	0.677	16.691	0.0001	-10.6897
1693	935	0.677	16.691	0.0002	-11.1116
1689	1058	0.677	16.691	0.0001	-2.4682
1693	925	0.677	16.691	0.0001	-12.1579
1696	902	0.677	16.691	0.0001	-13.9988
1588	1059	0.677	16.693	0.0002	1.5485
1697	906	0.677	16.693	0.0001	-12.3999
1506	1058	0.677	16.693	0.0002	4.5665
1691	902	0.677	16.693	0.0001	-13.7056
1231	971	0.677	16.693	-0.0007	-9.0884
1693	903	0.677	16.693	0.0001	-12.7671
1691	925	0.677	16.693	0.0001	-12.2456
1609	1060	0.677	16.693	0.0002	-2.1221
1521	934	0.677	16.693	0.0005	7.1844
1691	897	0.677	16.694	0.0001	-12.6924
1520	919	0.677	16.694	0.0005	-0.3064
1697	1043	0.677	16.694	0.0001	-8.6162
1524	901	0.677	16.694	0.0005	0.9857
1506	1042	0.677	16.694	0.0003	-5.9694
1539	921	0.677	16.694	0.0004	-5.7327
1539	1069	0.677	16.694	0.0003	-6.5983
1540	911	0.677	16.694	0.0004	-2.4167
1539	885	0.677	16.694	0.0004	-6.9427
1552	1059	0.677	16.695	0.0002	4.5114
1518	912	0.677	16.695	0.0004	-3.8866
1700	1043	0.677	16.695	0.0001	-9.2952
1526	905	0.677	16.695	0.0006	10.0375
1540	923	0.677	16.695	0.0004	-2.6396
1525	1038	0.677	16.696	0.0004	-10.3522
1523	1070	0.677	16.696	0.0003	-6.6203
1516	1063	0.676	16.696	0.0002	-3.0773
971	901	0.676	16.697	-0.009	11.0338
1695	905	0.676	16.697	0.0001	-12.7149
1541	1058	0.676	16.697	0.0002	7.4589
1549	1060	0.676	16.697	0.0002	2.4134
1555	809	0.676	16.698	0.0002	-1.7605
1543	1063	0.676	16.698	0.0002	-2.5767
1686	1060	0.676	16.699	0.0001	-5.2657
1546	1062	0.676	16.699	0.0002	-1.4365
1336	1312	0.676	16.699	-0.0349	-4.7125
1540	903	0.676	16.699	0.0004	-0.0341
1556	810	0.676	16.699	0.0002	-0.619
1507	1042	0.676	16.699	0.0003	-5.7162
1544	1041	0.676	16.7	0.0003	-5.284
1340	1311	0.676	16.7	-0.0238	2.3092
1694	906	0.676	16.7	0.0001	-12.4141
1695	928	0.676	16.701	0.0001	-13.3754
1540	1069	0.676	16.701	0.0003	-5.5516
1519	933	0.676	16.701	0.0005	3.47
1520	912	0.676	16.702	0.0004	1.2115
1691	935	0.676	16.702	0.0002	-11.1675
1692	936	0.676	16.703	0.0002	-11.361
1700	906	0.676	16.703	0.0001	-13.2643
1700	1057	0.676	16.703	0.0001	-0.6143
1542	927	0.676	16.703	0.0004	-2.2148
1515	1062	0.676	16.704	0.0002	-2.1054
1694	1044	0.676	16.705	0.0001	-5.7529
1695	1043	0.676	16.705	0.0001	-8.7718
1538	1069	0.676	16.705	0.0003	-6.4389
1616	1060	0.676	16.705	0.0002	-3.388
1697	1042	0.676	16.705	0.0001	-10.6347
1538	1040	0.676	16.705	0.0003	-8.917
1698	1061	0.676	16.705	0.0001	-7.9233
1540	925	0.676	16.706	0.0004	0.4965
1518	897	0.676	16.706	0.0004	-3.0256
1517	910	0.676	16.706	0.0004	-7.4243
1514	1058	0.676	16.707	0.0002	5.4938
1670	1410	0.676	16.707	-0.0021	9.0747
1700	1044	0.676	16.707	0.0001	-6.464
1517	1067	0.676	16.708	0.0003	-4.6668
1696	904	0.676	16.708	0.0001	-12.5274
1691	896	0.676	16.709	0.0001	-12.6522
1518	915	0.676	16.709	0.0004	-5.4594
1529	924	0.676	16.71	0.0006	10.4688
1545	902	0.676	16.71	0.0003	-2.7288
1539	913	0.676	16.71	0.0004	-1.8483
1558	810	0.676	16.71	0.0002	-0.6177
1694	935	0.676	16.711	0.0002	-11.5961
1517	911	0.676	16.711	0.0004	-6.7608
1697	925	0.676	16.711	0.0001	-12.565
1521	909	0.676	16.711	0.0005	1.5053
1607	1059	0.676	16.711	0.0002	-0.733
1696	918	0.676	16.711	0.0001	-14.0803
1521	924	0.676	16.711	0.0005	1.6951
1550	1059	0.676	16.712	0.0002	4.2038
985	964	0.676	16.712	0.0354	-0.0055
1526	903	0.676	16.712	0.0006	7.6686
1697	905	0.676	16.713	0.0001	-12.3925
1695	1042	0.676	16.713	0.0001	-10.8116
1700	905	0.676	16.713	0.0001	-13.291
1688	1058	0.676	16.713	0.0001	-2.3468
1558	811	0.676	16.714	0.0002	0.3598
1700	1042	0.676	16.716	0.0001	-11.2852
1700	925	0.676	16.716	0.0001	-13.4301
1695	1045	0.676	16.717	0.0001	-2.157
1586	1059	0.676	16.717	0.0002	2.0371
1548	1042	0.676	16.718	0.0002	-3.6851
1587	1060	0.676	16.718	0.0002	0.3555
1603	1060	0.676	16.719	0.0002	-0.7489
1514	1044	0.676	16.719	0.0002	1.8467
1557	1059	0.676	16.719	0.0002	4.0482
1695	903	0.676	16.72	0.0001	-13.4302
1613	1058	0.676	16.72	0.0001	0.311
1542	1064	0.676	16.72	0.0002	-2.4105
1538	886	0.676	16.72	0.0004	-7.0762
1547	1062	0.676	16.721	0.0002	-1.684
1518	923	0.676	16.721	0.0004	-5.5732
1688	927	0.676	16.721	0.0002	-12.8197
1697	903	0.675	16.722	0.0001	-13.1412
1518	1068	0.675	16.722	0.0003	-5.298
1694	928	0.675	16.722	0.0001	-13.0862
1696	907	0.675	16.723	0.0001	-12.1195
1551	811	0.675	16.723	0.0002	1.0148
1551	810	0.675	16.723	0.0002	-0.0422
1529	913	0.675	16.723	0.0007	12.1126
1539	1040	0.675	16.723	0.0003	-8.9516
1697	932	0.675	16.725	0.0001	-12.0986
1558	1059	0.675	16.725	0.0002	4.0975
1691	904	0.675	16.725	0.0002	-12.1358
1697	1044	0.675	16.725	0.0001	-5.7318
1517	933	0.675	16.725	0.0004	-1.2233
1617	1059	0.675	16.726	0.0002	-1.7994
1692	913	0.675	16.726	0.0001	-12.2956
1693	902	0.675	16.727	0.0001	-13.4929
1699	934	0.675	16.727	0.0001	-12.2848
1523	901	0.675	16.727	0.0005	-1.9116
1629	1059	0.675	16.727	0.0001	-3.2124
1608	1059	0.675	16.728	0.0002	-0.2963
1536	914	0.675	16.729	0.0005	4.6711
1517	906	0.675	16.729	0.0004	-3.0167
1564	717	0.675	16.73	0.0002	9.1782
1599	1059	0.675	16.73	0.0002	0.5121
1689	1061	0.675	16.731	0.0001	-7.3003
1512	1043	0.675	16.731	0.0003	-3.7264
1527	924	0.675	16.731	0.0006	6.8971
1695	932	0.675	16.731	0.0002	-12.356
1691	932	0.675	16.732	0.0002	-11.6795
1696	1057	0.675	16.733	0.0001	0.1557
1695	925	0.675	16.733	0.0001	-12.7705
1692	1062	0.675	16.733	0.0001	-8.5666
1580	717	0.675	16.734	0.0002	7.9524
1691	918	0.675	16.734	0.0001	-13.7243
1689	926	0.675	16.734	0.0002	-12.6426
1511	1043	0.675	16.735	0.0003	-3.5532
1508	1043	0.675	16.735	0.0003	-2.427
1694	905	0.675	16.735	0.0001	-12.3623
1600	1059	0.675	16.736	0.0002	0.3713
1510	1043	0.675	16.736	0.0003	-2.9344
1693	896	0.675	16.736	0.0001	-12.4671
1548	1043	0.675	16.737	0.0002	-1.0547
1664	1409	0.675	16.737	-0.0022	14.0401
1525	912	0.675	16.737	0.0006	6.589
1519	922	0.675	16.737	0.0004	-4.243
1688	1061	0.675	16.738	0.0001	-7.2039
1230	970	0.675	16.738	-0.0007	-8.8774
1527	935	0.675	16.738	0.0007	15.7905
1521	932	0.675	16.738	0.0005	4.8083
1557	1060	0.675	16.738	0.0002	2.624
1556	811	0.675	16.738	0.0002	0.4548
1699	933	0.675	16.74	0.0001	-12.5382
1699	935	0.675	16.74	0.0002	-12.5082
1545	1064	0.675	16.74	0.0002	-1.8813
1589	1059	0.675	16.74	0.0002	1.322
1679	1059	0.675	16.74	0.0001	-3.3164
1693	897	0.675	16.741	0.0001	-12.4503
1700	903	0.675	16.742	0.0001	-13.9714
1696	917	0.675	16.742	0.0001	-14.3238
1539	912	0.675	16.742	0.0004	-2.5425
1697	897	0.675	16.742	0.0001	-12.9087
1559	1059	0.675	16.742	0.0002	3.6783
1542	926	0.675	16.743	0.0004	-1.4377
1520	904	0.675	16.743	0.0005	3.9127
1580	1059	0.675	16.744	0.0002	2.4786
1695	897	0.675	16.744	0.0001	-13.1826
1695	1044	0.675	16.744	0.0001	-5.8523
1566	717	0.675	16.744	0.0002	9.4576
1588	1060	0.675	16.745	0.0002	0.2019
1628	1059	0.675	16.745	0.0001	-3.2983
1693	918	0.675	16.746	0.0001	-13.5776
1506	1044	0.675	16.746	0.0002	0.8754
1544	867	0.675	16.747	0.0003	-10.5142
1694	1057	0.675	16.747	0.0001	0.2255
1693	1046	0.675	16.747	0.0001	2.6865
1678	1059	0.675	16.747	0.0001	-3.0522
1692	910	0.675	16.748	0.0001	-13.5708
1605	1058	0.674	16.749	0.0002	1.5083
1695	896	0.674	16.749	0.0001	-13.1793
1641	1060	0.674	16.749	0.0001	-5.1733
1697	896	0.674	16.749	0.0001	-12.8962
1681	1059	0.674	16.75	0.0001	-3.2706
1696	911	0.674	16.751	0.0001	-13.7745
1519	1068	0.674	16.752	0.0003	-3.853
1693	932	0.674	16.752	0.0002	-11.529
1697	1057	0.674	16.752	0.0001	0.1573
1549	1059	0.674	16.752	0.0002	4.1162
1545	927	0.674	16.752	0.0003	-1.1667
1642	1059	0.674	16.753	0.0001	-3.7231
1537	912	0.674	16.753	0.0005	1.0468
1679	1060	0.674	16.754	0.0001	-4.7484
1507	1058	0.674	16.754	0.0002	4.8696
1697	936	0.674	16.754	0.0002	-11.8826
1691	1057	0.674	16.754	0.0001	0.6278
1539	916	0.674	16.755	0.0004	-5.6601
1527	1038	0.674	16.756	0.0004	-10.9589
1696	912	0.674	16.756	0.0001	-13.0512
1516	1058	0.674	16.757	0.0002	6.0801
1505	1043	0.674	16.757	0.0003	-2.9174
982	965	0.674	16.757	0.0354	8.9119
1558	1060	0.674	16.757	0.0002	2.7064
1541	1068	0.674	16.757	0.0002	-3.7137
1691	907	0.674	16.758	0.0002	-11.6642
1694	903	0.674	16.758	0.0001	-13.0831
1694	925	0.674	16.758	0.0001	-12.463
1689	927	0.674	16.759	0.0002	-12.8204
1698	934	0.674	16.759	0.0001	-11.782
1531	1039	0.674	16.76	0.0004	-8.9454
1581	717	0.674	16.76	0.0002	7.6439
1695	936	0.674	16.76	0.0002	-12.1525
1600	1060	0.674	16.76	0.0002	-1.0907
1519	913	0.674	16.761	0.0004	0.1036
1534	1268	0.674	16.761	0.0008	-15.0523
1700	897	0.674	16.761	0.0001	-13.7386
1516	1041	0.674	16.761	0.0003	-6.5742
1599	1060	0.674	16.762	0.0002	-0.9288
1542	1044	0.674	16.762	0.0002	3.2794
1539	1058	0.674	16.762	0.0002	7.047
1629	1060	0.674	16.763	0.0002	-4.6499
1513	1058	0.674	16.763	0.0002	4.6639
1532	925	0.674	16.763	0.0006	6.2977
1565	712	0.674	16.763	0.0002	6.2993
1513	1062	0.674	16.763	0.0002	-3.6898
1544	1044	0.674	16.764	0.0002	3.4984
1543	1064	0.674	16.764	0.0002	-2.4384
1680	1059	0.674	16.764	0.0001	-3.3147
1536	1070	0.674	16.764	0.0003	-5.4672
1515	1044	0.674	16.766	0.0002	2.7116
970	732	0.674	16.766	-0.0013	-23.0127
1691	911	0.674	16.766	0.0001	-13.4386
1596	1059	0.674	16.766	0.0002	0.9802
1590	1059	0.674	16.766	0.0002	0.9275
1510	1042	0.674	16.766	0.0003	-5.7696
1522	1058	0.674	16.766	0.0002	8.6711
1612	1061	0.674	16.767	0.0002	-4.5985
1586	1060	0.674	16.767	0.0002	0.6993
1691	912	0.674	16.768	0.0001	-12.7057
1559	811	0.674	16.768	0.0002	-0.2552
1699	1045	0.674	16.769	0.0001	-2.5795
1511	1042	0.674	16.769	0.0003	-6.3611
1692	1046	0.674	16.769	0.0001	2.8372
1544	1065	0.674	16.769	0.0002	-1.8325
1594	1058	0.674	16.769	0.0002	2.9705
1698	933	0.674	16.769	0.0001	-12.0452
1568	1059	0.674	16.77	0.0002	2.2282
1540	910	0.674	16.77	0.0004	-2.8618
1573	1059	0.674	16.771	0.0002	2.0101
1695	902	0.674	16.771	0.0001	-14.0731
1681	1060	0.674	16.771	0.0001	-4.6852
1520	933	0.674	16.771	0.0005	5.8744
1559	810	0.674	16.772	0.0002	-1.2014
1509	1043	0.674	16.773	0.0003	-2.3763
1678	1060	0.674	16.773	0.0001	-4.4549
1604	1058	0.674	16.773	0.0002	2.309
1610	1058	0.674	16.773	0.0002	0.712
1513	1044	0.674	16.773	0.0002	0.8971
1519	912	0.674	16.773	0.0004	-0.6313
1512	1042	0.673	16.774	0.0003	-6.5003
1700	1046	0.673	16.774	0.0001	1.5837
1691	917	0.673	16.774	0.0001	-13.9489
1526	913	0.673	16.774	0.0006	7.6285
1574	1059	0.673	16.775	0.0002	1.5178
726	638	0.673	16.775	-0.0059	-23.2883
725	638	0.673	16.776	-0.0059	-22.6614
1545	926	0.673	16.776	0.0003	-0.4627
1522	1039	0.673	16.776	0.0003	-9.9886
1522	898	0.673	16.777	0.0005	0.5263
1607	1060	0.673	16.777	0.0002	-2.0958
1559	1060	0.673	16.778	0.0002	2.2904
1697	902	0.673	16.778	0.0001	-13.7709
1693	904	0.673	16.778	0.0001	-11.8811
1680	1060	0.673	16.778	0.0001	-4.7473
1692	929	0.673	16.779	0.0001	-12.2672
1506	1062	0.673	16.779	0.0002	-3.586
1698	935	0.673	16.781	0.0002	-11.9717
1617	1060	0.673	16.781	0.0002	-3.1885
1695	907	0.673	16.782	0.0001	-12.264
1516	1064	0.673	16.782	0.0002	-2.8924
1538	915	0.673	16.782	0.0005	-3.7745
1696	913	0.673	16.782	0.0001	-12.6974
1700	904	0.673	16.783	0.0001	-13.2495
1519	904	0.673	16.783	0.0005	1.7525
1524	1058	0.673	16.783	0.0002	10.3409
1690	1043	0.673	16.783	0.0001	-8.2539
1693	1062	0.673	16.783	0.0001	-8.5356
1556	809	0.673	16.784	0.0002	-1.8601
1700	896	0.673	16.784	0.0001	-13.6861
697	637	0.673	16.784	-0.0109	-5.5601
1529	1037	0.673	16.784	0.0004	-10.1419
1555	800	0.673	16.784	0.0002	-6.0094
1697	918	0.673	16.785	0.0001	-13.8908
1534	900	0.673	16.786	0.0006	3.305
1538	885	0.673	16.786	0.0004	-6.4299
1533	924	0.673	16.786	0.0006	5.8823
1693	907	0.673	16.786	0.0001	-11.4863
1608	1060	0.673	16.786	0.0002	-1.6511
1508	1042	0.673	16.787	0.0003	-5.1935
1507	1044	0.673	16.787	0.0002	1.1791
1528	909	0.673	16.788	0.0007	9.487
1560	1059	0.673	16.788	0.0002	3.0015
1695	904	0.673	16.789	0.0001	-12.6069
1546	1063	0.673	16.789	0.0002	-1.9832
1695	1057	0.673	16.789	0.0001	0.11
1694	932	0.673	16.789	0.0002	-11.9393
1536	930	0.673	16.79	0.0005	4.8171
1694	896	0.673	16.79	0.0001	-12.8206
1628	1060	0.673	16.79	0.0001	-4.6942
1602	1059	0.673	16.79	0.0002	0.54
1589	1060	0.673	16.79	0.0002	-0.0328
1555	1061	0.673	16.79	0.0002	0.5011
1516	928	0.673	16.79	0.0004	-4.0172
1697	904	0.673	16.791	0.0001	-12.3198
1521	930	0.673	16.791	0.0005	1.9925
1557	810	0.673	16.792	0.0002	-0.5084
1536	885	0.673	16.792	0.0005	-0.3106
1515	1058	0.673	16.792	0.0002	6.3071
1693	917	0.673	16.792	0.0001	-13.7802
1694	897	0.673	16.793	0.0001	-12.8024
1520	916	0.673	16.793	0.0004	-1.8005
1572	717	0.673	16.793	0.0002	8.4847
1545	868	0.673	16.794	0.0003	-10.0624
1539	914	0.673	16.794	0.0004	-2.3402
1519	919	0.673	16.794	0.0004	-2.0378
1592	1059	0.673	16.795	0.0002	0.6284
1517	897	0.673	16.795	0.0004	-4.1555
1565	711	0.673	16.796	0.0002	5.047
1611	1061	0.673	16.796	0.0002	-4.4611
1613	1061	0.673	16.796	0.0002	-4.7823
1694	902	0.673	16.797	0.0001	-13.7729
1690	1045	0.673	16.797	0.0001	-1.5081
1537	921	0.673	16.797	0.0005	-2.3652
1614	1058	0.673	16.797	0.0001	0.3305
1536	924	0.673	16.798	0.0005	4.717
1695	918	0.673	16.798	0.0001	-14.1328
1537	886	0.673	16.798	0.0005	-3.9733
1698	1045	0.673	16.798	0.0001	-2.2228
1525	904	0.673	16.799	0.0006	10.5571
1519	923	0.672	16.799	0.0004	-2.5619
1520	901	0.672	16.799	0.0004	-1.697
1683	1058	0.672	16.799	0.0001	-1.9766
1696	910	0.672	16.8	0.0001	-13.9484
1591	1059	0.672	16.8	0.0002	0.6224
1700	907	0.672	16.8	0.0001	-12.8382
1580	1060	0.672	16.801	0.0002	1.1623
1558	809	0.672	16.802	0.0002	-1.8181
1542	1058	0.672	16.802	0.0002	6.7573
1692	919	0.672	16.802	0.0001	-13.0592
1535	1038	0.672	16.802	0.0003	-9.6925
1509	1042	0.672	16.803	0.0003	-5.2129
1517	934	0.672	16.803	0.0004	-0.2886
1543	1044	0.672	16.803	0.0002	3.1348
1545	1041	0.672	16.803	0.0002	-4.8648
1692	931	0.672	16.804	0.0002	-11.664
1697	907	0.672	16.805	0.0001	-11.9161
1601	1059	0.672	16.805	0.0002	0.3646
1551	1043	0.672	16.806	0.0002	-0.4088
1563	1059	0.672	16.806	0.0002	2.6698
1687	1058	0.672	16.806	0.0001	-2.1981
970	903	0.672	16.806	-0.0084	4.3244
1573	1060	0.672	16.808	0.0002	0.6252
1544	917	0.672	16.808	0.0003	-3.7976
1604	1061	0.672	16.808	0.0002	-2.8767
1542	1041	0.672	16.808	0.0003	-5.5626
1691	1062	0.672	16.808	0.0001	-8.507
1536	1039	0.672	16.809	0.0003	-8.4864
1567	1059	0.672	16.809	0.0002	2.4986
1520	914	0.672	16.809	0.0005	1.5652
1690	1042	0.672	16.809	0.0001	-10.2843
1554	1059	0.672	16.809	0.0002	4.5368
1551	1042	0.672	16.81	0.0002	-2.8631
1517	919	0.672	16.811	0.0004	-6.2863
1529	909	0.672	16.811	0.0007	11.6017
1538	914	0.672	16.811	0.0005	-1.8107
1536	904	0.672	16.811	0.0005	8.0043
1630	1059	0.672	16.811	0.0001	-3.033
1554	1060	0.672	16.812	0.0002	3.055
1605	1061	0.672	16.813	0.0002	-3.6595
1544	918	0.672	16.813	0.0004	-3.0196
1693	912	0.672	16.813	0.0001	-12.467
1517	896	0.672	16.813	0.0004	-3.9206
1519	934	0.672	16.814	0.0005	4.5527
1520	1069	0.672	16.814	0.0003	-4.4219
1547	1063	0.672	16.814	0.0002	-2.2088
1699	1057	0.672	16.814	0.0001	-0.3638
1519	916	0.672	16.814	0.0004	-3.5914
1693	911	0.672	16.815	0.0001	-13.18
1537	885	0.672	16.817	0.0005	-3.4723
1536	886	0.672	16.817	0.0005	-0.6917
1590	1060	0.672	16.817	0.0002	-0.4336
1539	915	0.672	16.817	0.0004	-4.0756
1541	886	0.672	16.817	0.0004	-4.3886
1522	896	0.672	16.817	0.0005	2.6622
1596	1060	0.672	16.818	0.0002	-0.38
1522	1070	0.672	16.818	0.0003	-6.4893
1555	808	0.672	16.818	0.0002	-2.4916
1692	895	0.672	16.818	0.0001	-12.682
1690	1044	0.672	16.818	0.0001	-5.2881
1557	811	0.672	16.819	0.0002	0.5223
1560	1060	0.672	16.819	0.0002	1.5986
1595	1058	0.672	16.819	0.0002	2.936
1691	913	0.672	16.82	0.0001	-12.2637
1527	1071	0.672	16.82	0.0003	-6.8851
1538	924	0.672	16.82	0.0004	-1.5611
1694	918	0.672	16.82	0.0001	-13.843
1697	917	0.672	16.821	0.0001	-14.1149
1534	897	0.672	16.821	0.0006	8.9571
1699	1043	0.672	16.821	0.0001	-8.9855
1569	1059	0.672	16.821	0.0002	2.5529
1533	913	0.672	16.822	0.0006	7.0669
1695	917	0.672	16.822	0.0001	-14.3941
1561	1059	0.672	16.822	0.0002	2.6302
1693	936	0.672	16.823	0.0002	-11.1676
1572	1059	0.672	16.824	0.0002	2.6907
1574	1060	0.672	16.824	0.0002	0.1617
1696	1046	0.672	16.824	0.0001	2.414
1562	1059	0.672	16.824	0.0002	2.5633
1518	1045	0.672	16.825	0.0002	7.7127
1642	1060	0.671	16.825	0.0001	-5.0051
1699	928	0.671	16.825	0.0001	-13.6662
1700	918	0.671	16.825	0.0001	-14.6281
1695	911	0.671	16.825	0.0001	-13.8601
1542	1065	0.671	16.825	0.0002	-2.0681
1520	1040	0.671	16.825	0.0003	-6.5576
1594	1061	0.671	16.825	0.0002	-2.0398
1694	1046	0.671	16.826	0.0001	2.4679
1540	1040	0.671	16.826	0.0003	-7.3723
1700	902	0.671	16.826	0.0001	-14.4829
1692	914	0.671	16.826	0.0001	-12.2852
1694	907	0.671	16.827	0.0001	-11.8864
1556	1061	0.671	16.827	0.0002	0.3795
1537	913	0.671	16.827	0.0005	2.103
1533	903	0.671	16.827	0.0006	7.1999
1684	1058	0.671	16.828	0.0001	-1.9195
1550	1061	0.671	16.828	0.0002	0.2032
1517	1068	0.671	16.828	0.0003	-5.601
1543	902	0.671	16.829	0.0004	-3.7694
1505	1058	0.671	16.83	0.0002	4.9615
1544	1066	0.671	16.83	0.0002	-1.9429
1573	717	0.671	16.83	0.0002	7.3497
1527	905	0.671	16.83	0.0007	11.0761
1691	936	0.671	16.831	0.0002	-11.2386
1585	1059	0.671	16.831	0.0002	2.2928
1519	932	0.671	16.831	0.0005	2.3986
1697	911	0.671	16.831	0.0001	-13.563
1618	1059	0.671	16.831	0.0002	-1.1169
1692	909	0.671	16.831	0.0001	-12.5571
1520	915	0.671	16.832	0.0004	-0.235
1695	912	0.671	16.832	0.0001	-13.1361
1507	1062	0.671	16.832	0.0002	-3.2522
1543	1041	0.671	16.832	0.0003	-5.5887
1602	1060	0.671	16.833	0.0002	-0.8852
1692	916	0.671	16.833	0.0001	-13.5519
1698	1043	0.671	16.833	0.0001	-8.6594
1544	886	0.671	16.833	0.0003	-5.0631
1523	1058	0.671	16.833	0.0002	9.2335
1636	1059	0.671	16.833	0.0001	-2.7057
1696	931	0.671	16.833	0.0001	-12.1555
1534	1071	0.671	16.834	0.0003	-6.3077
1579	1059	0.671	16.834	0.0002	2.4476
1699	1044	0.671	16.834	0.0001	-6.158
1232	971	0.671	16.834	-0.0007	-9.5107
1547	1058	0.671	16.834	0.0002	6.3219
1694	904	0.671	16.835	0.0001	-12.2294
1697	912	0.671	16.835	0.0001	-12.8518
1545	1044	0.671	16.835	0.0002	3.7436
1517	913	0.671	16.835	0.0004	-4.1328
1568	1060	0.671	16.836	0.0002	0.9122
1520	921	0.671	16.836	0.0004	-1.7039
1694	936	0.671	16.836	0.0002	-11.672
1524	1071	0.671	16.836	0.0003	-6.7957
1544	1058	0.671	16.836	0.0002	6.9174
1548	1062	0.671	16.836	0.0002	-1.7978
1565	716	0.671	16.837	0.0002	9.195
1540	887	0.671	16.837	0.0004	-4.9677
1545	1065	0.671	16.837	0.0002	-1.5554
1601	1060	0.671	16.838	0.0002	-1.084
1514	1063	0.671	16.838	0.0002	-3.3124
1698	928	0.671	16.838	0.0001	-13.2489
1696	1062	0.671	16.838	0.0001	-8.7183
1525	901	0.671	16.838	0.0006	2.904
1534	899	0.671	16.838	0.0006	4.8794
1699	1042	0.671	16.838	0.0001	-10.9791
1592	1060	0.671	16.839	0.0002	-0.7666
1691	910	0.671	16.84	0.0001	-13.5446
1551	809	0.671	16.84	0.0002	-1.3095
1697	1046	0.671	16.84	0.0001	2.4045
1696	929	0.671	16.841	0.0001	-12.632
1683	1061	0.671	16.842	0.0001	-6.8447
1606	1058	0.671	16.843	0.0002	0.8212
1621	1059	0.671	16.843	0.0001	-2.1351
1575	1059	0.671	16.843	0.0002	1.8058
1533	920	0.671	16.843	0.0006	3.5374
1555	812	0.671	16.844	0.0002	1.5305
1555	805	0.671	16.844	0.0002	-2.7697
1698	1057	0.671	16.845	0.0001	-0.0214
1532	1070	0.671	16.845	0.0003	-5.7698
1699	936	0.671	16.845	0.0002	-12.6407
1540	881	0.671	16.845	0.0004	-7.9008
1669	1409	0.671	16.845	-0.0022	16.264
1700	911	0.671	16.845	0.0001	-14.3758
1698	1042	0.671	16.846	0.0001	-10.663
1693	913	0.671	16.846	0.0001	-12.0866
1543	1058	0.671	16.846	0.0002	6.5882
1563	1060	0.671	16.846	0.0002	1.3066
1683	926	0.671	16.847	0.0002	-12.231
970	919	0.671	16.847	-0.0123	11.9998
1620	1059	0.671	16.847	0.0002	-1.3562
1692	922	0.671	16.848	0.0001	-13.4533
1535	920	0.671	16.848	0.0005	4.8182
1591	1060	0.671	16.848	0.0002	-0.7568
1673	1413	0.671	16.848	-0.0023	26.2193
1531	1070	0.671	16.849	0.0003	-5.206
1551	1058	0.671	16.849	0.0002	6.1511
1525	1058	0.671	16.849	0.0002	11.1447
1700	917	0.671	16.849	0.0001	-14.8783
1517	922	0.671	16.849	0.0004	-7.788
1546	882	0.671	16.85	0.0003	-7.3864
1580	810	0.671	16.85	0.0002	-2.703
1532	1039	0.671	16.85	0.0004	-9.312
1700	912	0.67	16.85	0.0001	-13.6747
1561	1060	0.67	16.851	0.0002	1.2232
1504	1061	0.67	16.851	0.0002	-1.0861
1533	909	0.67	16.851	0.0006	6.2659
1543	1065	0.67	16.852	0.0002	-2.1411
1503	1059	0.67	16.852	0.0002	3.1169
1522	936	0.67	16.852	0.0006	6.5055
1525	1071	0.67	16.852	0.0003	-6.3362
1515	1063	0.67	16.853	0.0002	-2.5348
1692	908	0.67	16.853	0.0002	-11.431
1692	898	0.67	16.853	0.0001	-12.4715
1694	917	0.67	16.853	0.0001	-14.0809
1630	1060	0.67	16.853	0.0001	-4.4469
1699	932	0.67	16.853	0.0001	-12.7026
1527	903	0.67	16.853	0.0007	8.6091
1692	1041	0.67	16.854	0.0001	-11.5708
1698	1044	0.67	16.854	0.0001	-5.8149
1615	1058	0.67	16.854	0.0001	0.249
1537	915	0.67	16.854	0.0005	-0.6277
1687	926	0.67	16.855	0.0002	-12.3354
1699	906	0.67	16.855	0.0001	-12.8825
1689	1043	0.67	16.856	0.0001	-8.07
1697	913	0.67	16.857	0.0001	-12.5124
1562	1060	0.67	16.857	0.0002	1.1714
1503	1060	0.67	16.858	0.0002	1.4045
1564	1059	0.67	16.858	0.0002	3.0987
1696	914	0.67	16.858	0.0001	-12.7518
1505	1042	0.67	16.858	0.0003	-5.5734
1640	1059	0.67	16.858	0.0001	-3.1929
1677	1059	0.67	16.858	0.0001	-2.8454
1549	1061	0.67	16.859	0.0002	0.0513
1524	897	0.67	16.86	0.0005	6.6014
1689	1045	0.67	16.861	0.0001	-1.3472
1517	1045	0.67	16.861	0.0002	7.0818
1564	712	0.67	16.861	0.0002	5.8814
1558	804	0.67	16.861	0.0002	-3.9982
1546	1064	0.67	16.862	0.0002	-1.8258
1551	1062	0.67	16.862	0.0002	-1.2743
1559	809	0.67	16.862	0.0002	-2.3864
1545	1058	0.67	16.862	0.0002	7.0359
1695	913	0.67	16.862	0.0001	-12.7703
1526	1038	0.67	16.862	0.0004	-10.4599
1540	883	0.67	16.863	0.0004	-5.6965
1627	1059	0.67	16.863	0.0001	-3.0104
1533	1038	0.67	16.863	0.0004	-10.5915
1687	1061	0.67	16.863	0.0001	-6.9635
1696	895	0.67	16.864	0.0001	-13.1071
1610	1061	0.67	16.864	0.0002	-4.3715
1540	889	0.67	16.864	0.0004	-3.1192
1528	1072	0.67	16.864	0.0003	-7.9594
1570	1059	0.67	16.864	0.0002	2.9413
1587	1058	0.67	16.864	0.0002	3.4058
1699	925	0.67	16.865	0.0001	-13.0588
1584	1059	0.67	16.865	0.0002	1.907
1522	890	0.67	16.865	0.0005	-0.3628
1518	935	0.67	16.865	0.0005	1.175
1692	915	0.67	16.865	0.0001	-12.8798
1691	1046	0.67	16.866	0.0001	2.9598
1692	1063	0.67	16.866	0.0001	-8.7664
1682	1058	0.67	16.866	0.0001	-1.7142
1696	909	0.67	16.867	0.0001	-13.0139
1343	1313	0.67	16.867	-0.0175	-1.2708
1552	1061	0.67	16.867	0.0002	0.7946
1696	916	0.67	16.867	0.0001	-13.9772
1694	1062	0.67	16.867	0.0001	-8.666
1540	867	0.67	16.867	0.0003	-10.5633
1698	906	0.67	16.867	0.0001	-12.4556
1530	923	0.67	16.867	0.0006	6.4934
1641	1058	0.67	16.867	0.0001	-2.0446
1668	1409	0.67	16.868	-0.0022	16.0479
1547	810	0.67	16.868	0.0002	0.2826
1558	812	0.67	16.868	0.0002	1.177
1598	1059	0.67	16.868	0.0002	0.6273
1619	1059	0.67	16.869	0.0002	-0.8867
1694	911	0.67	16.869	0.0001	-13.5041
1614	1061	0.67	16.869	0.0002	-4.7954
1593	1058	0.67	16.87	0.0002	2.7087
1572	1060	0.67	16.87	0.0002	1.3336
1523	898	0.67	16.87	0.0005	1.6031
1684	1061	0.67	16.87	0.0001	-6.7394
1690	1057	0.67	16.871	0.0001	0.7768
1534	935	0.67	16.871	0.0006	15.0706
1696	919	0.67	16.871	0.0001	-13.3973
1694	912	0.67	16.871	0.0001	-12.7901
1530	921	0.67	16.871	0.0006	5.2884
1564	711	0.67	16.871	0.0002	4.5981
1555	804	0.67	16.871	0.0002	-3.7462
1528	1037	0.67	16.872	0.0004	-10.6769
1580	811	0.67	16.872	0.0002	-1.7827
1545	881	0.67	16.872	0.0003	-7.4616
1544	881	0.67	16.872	0.0003	-7.7271
1538	1058	0.67	16.872	0.0002	7.6187
1700	913	0.67	16.872	0.0001	-13.342
1519	915	0.67	16.872	0.0004	-2.0557
1519	914	0.67	16.872	0.0004	-0.3069
1544	868	0.67	16.873	0.0003	-10.0961
1692	923	0.67	16.873	0.0001	-12.7252
1517	914	0.67	16.873	0.0004	-4.6592
1695	910	0.67	16.873	0.0001	-14.0367
1537	924	0.67	16.874	0.0005	1.5252
1581	1059	0.67	16.874	0.0002	2.5339
1609	1058	0.67	16.874	0.0001	1.156
1566	712	0.67	16.874	0.0002	6.0785
1698	925	0.67	16.874	0.0001	-12.6437
1699	905	0.67	16.875	0.0001	-12.8794
1547	1044	0.67	16.875	0.0002	3.1598
1571	1059	0.67	16.875	0.0002	3.0667
1616	1058	0.67	16.875	0.0001	-0.064
1567	1060	0.67	16.875	0.0002	1.1805
1519	896	0.67	16.876	0.0004	0.9168
1683	927	0.669	16.876	0.0002	-12.4017
1535	934	0.669	16.877	0.0006	14.2134
1544	1067	0.669	16.877	0.0002	-2.62
1585	1060	0.669	16.877	0.0002	0.9556
1518	931	0.669	16.877	0.0004	-1.9494
1700	1062	0.669	16.877	0.0001	-9.2851
1695	1046	0.669	16.877	0.0001	2.3569
1571	717	0.669	16.878	0.0002	9.2068
1697	1062	0.669	16.878	0.0001	-8.6402
1687	927	0.669	16.879	0.0002	-12.5153
1621	1060	0.669	16.879	0.0002	-3.5572
1595	1061	0.669	16.879	0.0002	-2.0373
1555	807	0.669	16.879	0.0002	-2.2521
1697	910	0.669	16.88	0.0001	-13.7365
1505	1062	0.669	16.88	0.0002	-3.3286
1689	1042	0.669	16.88	0.0001	-10.109
1541	867	0.669	16.88	0.0003	-9.9933
1622	1059	0.669	16.88	0.0001	-2.5631
1685	1058	0.669	16.881	0.0001	-1.8959
1700	931	0.669	16.881	0.0001	-12.9395
1693	910	0.669	16.881	0.0001	-13.3059
1521	890	0.669	16.882	0.0005	0.4733
1535	1268	0.669	16.882	0.0008	-14.3315
1541	918	0.669	16.882	0.0004	-1.9281
1523	1038	0.669	16.882	0.0003	-11.4404
1522	908	0.669	16.882	0.0005	4.6464
1677	1060	0.669	16.882	0.0001	-4.2558
1556	805	0.669	16.883	0.0002	-2.9487
1534	1269	0.669	16.883	0.0008	-14.3278
1637	1059	0.669	16.883	0.0001	-3.3873
1698	932	0.669	16.883	0.0001	-12.2127
1672	1411	0.669	16.884	-0.002	8.5746
1551	867	0.669	16.884	0.0002	-9.6661
1688	1043	0.669	16.884	0.0001	-7.9119
1684	926	0.669	16.884	0.0002	-12.0135
1691	929	0.669	16.884	0.0001	-12.1919
1533	935	0.669	16.884	0.0007	13.9594
1555	1261	0.669	16.884	0.0007	-11.8041
1546	810	0.669	16.885	0.0003	0.8977
1556	804	0.669	16.885	0.0002	-3.9718
1618	1060	0.669	16.885	0.0002	-2.5081
1557	809	0.669	16.885	0.0002	-1.7041
1546	1058	0.669	16.885	0.0002	6.8153
1547	1064	0.669	16.885	0.0002	-2.0536
1565	718	0.669	16.885	0.0002	10.0018
1700	910	0.669	16.886	0.0001	-14.5721
1544	903	0.669	16.886	0.0004	-0.6274
1551	812	0.669	16.886	0.0002	1.8985
1569	1060	0.669	16.886	0.0002	1.2467
1520	932	0.669	16.887	0.0005	4.6832
1558	805	0.669	16.887	0.0002	-2.921
1670	1411	0.669	16.887	-0.002	11.7306
1696	908	0.669	16.887	0.0001	-11.9253
1521	931	0.669	16.887	0.0005	3.5363
1558	800	0.669	16.887	0.0002	-5.892
1516	1065	0.669	16.888	0.0002	-2.5533
1693	929	0.669	16.889	0.0001	-12.0817
971	732	0.669	16.889	-0.0013	-23.9081
1696	915	0.669	16.889	0.0001	-13.3515
1689	1044	0.669	16.89	0.0001	-5.108
1536	890	0.669	16.89	0.0005	3.2911
1699	1046	0.669	16.89	0.0001	1.8408
[truncated: 23,585 more rows]

## Sheet: CS3_Olivine
Limit 1	Limit 2	R^2	RMSE	Coefficient(s)	Intercept
827	726	0.461	8.42	-0.0022	9.4782
826	726	0.449	8.517	-0.0022	8.9232
921	555	0.448	8.526	0.0004	-2.2845
900	554	0.445	8.549	0.0005	-3.7462
900	555	0.444	8.552	0.0005	-3.5723
827	725	0.441	8.58	-0.0022	10.3205
920	555	0.438	8.601	0.0004	-1.5967
915	555	0.436	8.617	0.0004	-1.71
916	555	0.435	8.627	0.0004	-1.9352
921	554	0.434	8.629	0.0004	-1.8586
745	702	0.434	8.63	0.0057	24.3651
908	507	0.434	8.632	0.0003	-5.3234
886	554	0.432	8.65	0.0005	-3.4833
908	508	0.431	8.658	0.0003	-5.3156
826	725	0.43	8.665	-0.0021	9.7274
745	701	0.428	8.68	0.006	27.3701
899	554	0.427	8.682	0.0005	-2.2276
886	555	0.427	8.684	0.0005	-3.1301
827	727	0.427	8.686	-0.002	9.2824
909	555	0.426	8.693	0.0005	-0.7728
921	556	0.426	8.695	0.0004	-2.2479
744	702	0.425	8.697	0.0058	20.444
899	555	0.425	8.704	0.0005	-1.9395
915	554	0.424	8.711	0.0004	-1.3425
744	701	0.423	8.716	0.0061	23.2051
823	726	0.422	8.722	-0.002	6.2669
916	554	0.42	8.736	0.0004	-1.4657
920	554	0.42	8.737	0.0004	-1.0078
909	554	0.42	8.737	0.0005	-0.7105
908	547	0.42	8.739	0.0005	-3.8143
908	548	0.419	8.744	0.0005	-3.3279
744	699	0.419	8.747	0.0048	16.3752
908	506	0.417	8.758	0.0003	-4.4736
910	555	0.417	8.76	0.0005	-3.1675
1609	1421	0.417	8.764	0.0012	8.0497
922	555	0.416	8.764	0.0003	-1.5058
826	727	0.416	8.768	-0.002	8.7916
908	549	0.414	8.784	0.0005	-2.0099
885	554	0.414	8.786	0.0005	-3.7524
828	726	0.413	8.792	-0.0022	9.3727
1608	1421	0.413	8.792	0.0011	8.848
920	556	0.412	8.797	0.0004	-1.4435
945	555	0.412	8.799	0.0004	2.1459
914	555	0.411	8.804	0.0004	-0.4532
932	555	0.411	8.806	0.0004	2.3348
822	726	0.411	8.808	-0.0018	6.3566
745	699	0.411	8.809	0.0046	19.6907
911	555	0.41	8.809	0.0004	-2.3541
913	555	0.41	8.811	0.0004	-0.1785
909	549	0.41	8.814	0.0005	-4.627
922	554	0.41	8.814	0.0003	-1.3397
909	548	0.41	8.815	0.0005	-5.6598
744	700	0.41	8.816	0.0056	21.6751
908	509	0.41	8.817	0.0003	-4.4892
931	555	0.409	8.821	0.0004	1.2192
909	547	0.408	8.829	0.0005	-6.0295
910	554	0.408	8.829	0.0004	-2.8561
1609	1422	0.407	8.833	0.0012	5.9461
745	700	0.407	8.833	0.0054	25.4605
928	555	0.406	8.842	0.0004	-0.5864
929	555	0.406	8.843	0.0004	-0.518
915	556	0.406	8.845	0.0004	-1.3844
827	720	0.406	8.845	-0.002	10.803
1629	1421	0.406	8.846	0.001	2.3547
916	556	0.406	8.846	0.0004	-1.6218
885	555	0.405	8.848	0.0005	-3.2202
887	555	0.405	8.849	0.0005	-2.9358
952	555	0.405	8.854	0.0003	2.9896
912	555	0.404	8.857	0.0004	-0.4362
1607	1421	0.404	8.858	0.0012	8.417
917	555	0.403	8.862	0.0004	-1.0603
901	555	0.403	8.863	0.0005	-3.1277
1615	1422	0.403	8.864	0.0011	5.5715
744	698	0.403	8.866	0.0043	14.1592
945	554	0.403	8.866	0.0003	2.2799
951	555	0.402	8.87	0.0003	2.7326
745	703	0.402	8.873	0.0056	22.9824
914	554	0.402	8.874	0.0004	-0.2211
944	555	0.402	8.875	0.0003	2.1878
887	554	0.401	8.877	0.0005	-2.875
909	507	0.401	8.878	0.0003	-5.6363
823	725	0.401	8.882	-0.0019	7.0893
908	505	0.4	8.884	0.0003	-3.6796
921	560	0.4	8.889	0.0004	-0.1337
896	507	0.4	8.889	0.0003	-5.5404
901	554	0.399	8.892	0.0005	-3.053
913	554	0.399	8.895	0.0004	0.1189
919	555	0.399	8.897	0.0004	-0.4959
823	727	0.399	8.897	-0.0019	6.2412
1608	1422	0.398	8.9	0.0011	7.0743
911	554	0.398	8.9	0.0004	-1.921
930	555	0.398	8.901	0.0004	0.4416
909	550	0.398	8.902	0.0005	-2.7241
889	555	0.398	8.903	0.0005	-3.2059
1615	1425	0.398	8.904	0.0009	1.8864
895	507	0.398	8.904	0.0003	-5.8122
908	555	0.398	8.905	0.0004	2.9327
932	554	0.398	8.905	0.0003	2.6139
907	507	0.397	8.908	0.0003	-4.303
931	554	0.397	8.908	0.0003	1.4935
940	555	0.397	8.909	0.0004	5.0852
909	508	0.397	8.911	0.0003	-5.5534
946	555	0.397	8.911	0.0004	2.6764
1615	1421	0.397	8.912	0.0011	7.9003
827	721	0.396	8.914	-0.0019	9.8577
927	555	0.396	8.917	0.0003	0.152
908	554	0.396	8.921	0.0004	2.7948
827	728	0.395	8.927	-0.0019	8.4569
1607	1422	0.394	8.929	0.0012	6.4667
900	549	0.394	8.932	0.0005	-5.894
922	556	0.394	8.933	0.0004	-1.3732
827	719	0.394	8.934	-0.002	12.2814
908	550	0.394	8.934	0.0005	0.2193
922	560	0.394	8.934	0.0004	-0.4791
941	555	0.394	8.935	0.0003	4.2473
900	548	0.393	8.935	0.0005	-6.9022
744	692	0.393	8.936	0.0037	15.4033
896	508	0.393	8.937	0.0003	-5.3593
1614	1422	0.393	8.939	0.0012	4.8648
951	554	0.393	8.939	0.0003	2.882
745	698	0.393	8.942	0.0041	17.2504
908	546	0.392	8.943	0.0005	-2.8855
828	725	0.392	8.944	-0.0021	10.2077
897	507	0.392	8.944	0.0003	-5.5562
929	554	0.392	8.944	0.0003	-0.0712
745	692	0.392	8.944	0.0036	18.4109
892	507	0.392	8.945	0.0004	-6.5069
933	555	0.392	8.945	0.0004	3.5255
899	507	0.392	8.945	0.0003	-6.105
886	549	0.392	8.946	0.0005	-6.09
952	554	0.392	8.946	0.0003	3.2315
900	556	0.392	8.946	0.0005	-2.4288
944	554	0.392	8.947	0.0003	2.3689
907	508	0.392	8.948	0.0003	-4.178
921	561	0.392	8.949	0.0004	0.1473
912	554	0.391	8.951	0.0004	-0.0556
895	508	0.391	8.951	0.0003	-5.6296
822	725	0.391	8.952	-0.0018	7.115
827	724	0.391	8.953	-0.0021	11.4844
928	554	0.391	8.954	0.0003	-0.0749
921	557	0.391	8.954	0.0004	-1.4157
889	554	0.391	8.954	0.0005	-2.9811
1623	1421	0.391	8.955	0.0009	4.5979
1610	1421	0.391	8.958	0.0012	8.0626
1616	1421	0.39	8.958	0.001	6.3241
921	590	0.39	8.958	0.0004	0.2363
940	554	0.39	8.959	0.0003	5.0647
1610	1422	0.39	8.959	0.0013	5.6562
908	511	0.39	8.96	0.0003	-3.2432
917	554	0.39	8.96	0.0004	-0.6127
744	703	0.389	8.965	0.0056	19.2229
908	512	0.389	8.967	0.0003	-3.2244
888	555	0.389	8.968	0.0005	-3.0229
771	634	0.389	8.968	0.001	-7.1642
908	502	0.388	8.973	0.0003	-4.3396
1614	1421	0.388	8.975	0.0012	7.3469
754	702	0.388	8.975	0.0033	8.4335
827	733	0.388	8.976	-0.0022	6.7861
946	554	0.388	8.976	0.0003	2.8008
745	709	0.388	8.976	0.0081	29.85
908	510	0.388	8.977	0.0003	-3.3884
921	550	0.388	8.977	0.0004	-2.209
886	550	0.387	8.98	0.0005	-4.574
826	728	0.387	8.981	-0.0018	8.0076
928	556	0.387	8.981	0.0004	-0.6255
930	554	0.387	8.982	0.0003	0.7473
1624	1421	0.387	8.982	0.0009	5.9696
891	507	0.387	8.983	0.0004	-6.5621
908	500	0.387	8.983	0.0003	-4.1184
908	504	0.387	8.984	0.0003	-3.1779
921	553	0.387	8.986	0.0003	-0.6562
886	556	0.387	8.986	0.0005	-2.5026
828	727	0.386	8.987	-0.002	9.1167
921	562	0.386	8.988	0.0004	0.2753
909	506	0.386	8.988	0.0003	-4.8107
886	553	0.386	8.988	0.0005	-2.5134
899	508	0.386	8.99	0.0003	-5.9244
886	596	0.386	8.99	0.0005	-2.3062
772	634	0.386	8.991	0.001	-6.9619
921	591	0.386	8.992	0.0004	0.3136
908	498	0.386	8.994	0.0003	-3.8349
921	559	0.385	8.994	0.0004	0.1548
826	720	0.385	8.995	-0.0019	10.379
929	556	0.385	8.995	0.0004	-0.4877
897	508	0.385	8.996	0.0003	-5.3262
969	508	0.385	8.999	0.0002	3.3755
893	507	0.385	9	0.0003	-6.0628
900	553	0.385	9.001	0.0005	-2.1175
745	691	0.384	9.002	0.0035	17.5647
969	507	0.384	9.003	0.0002	3.4772
886	548	0.384	9.003	0.0005	-6.6438
826	721	0.384	9.003	-0.0019	9.3833
896	506	0.384	9.003	0.0003	-4.6817
908	503	0.384	9.004	0.0003	-3.5149
941	554	0.384	9.004	0.0003	4.3465
908	501	0.384	9.004	0.0003	-4.306
825	726	0.384	9.005	-0.0019	7.9802
923	555	0.384	9.005	0.0003	-0.3503
775	634	0.384	9.006	0.0009	-7.547
822	727	0.384	9.006	-0.0017	6.4751
1615	1424	0.384	9.007	0.001	2.6334
895	506	0.384	9.008	0.0003	-5.0161
907	506	0.384	9.008	0.0003	-3.5778
909	556	0.384	9.009	0.0005	0.0082
919	554	0.383	9.01	0.0004	0.0238
898	507	0.383	9.01	0.0003	-5.4918
921	583	0.383	9.012	0.0004	4.2486
910	556	0.383	9.012	0.0005	-2.8112
890	554	0.383	9.014	0.0005	-1.5896
785	634	0.383	9.014	0.001	-6.5823
892	508	0.383	9.015	0.0004	-6.1334
927	554	0.383	9.016	0.0003	0.5758
908	499	0.383	9.016	0.0003	-3.565
892	506	0.382	9.017	0.0003	-5.9319
921	558	0.382	9.017	0.0004	-0.5422
890	555	0.382	9.018	0.0005	-1.4267
822	768	0.382	9.02	-0.0056	-3.2126
932	556	0.382	9.022	0.0004	2.7815
922	561	0.382	9.023	0.0004	-0.0005
894	507	0.382	9.023	0.0003	-5.6084
1602	1425	0.382	9.023	0.0011	5.4293
922	559	0.381	9.024	0.0004	-0.267
909	546	0.381	9.024	0.0004	-4.941
931	556	0.381	9.025	0.0004	1.5777
923	554	0.381	9.025	0.0003	-0.347
826	724	0.381	9.026	-0.002	10.8898
886	598	0.381	9.026	0.0005	-3.6437
899	506	0.381	9.026	0.0003	-5.4675
921	551	0.381	9.027	0.0004	-1.2882
785	633	0.381	9.028	0.0009	-7.7058
921	549	0.381	9.03	0.0003	-2.8535
1603	1425	0.381	9.03	0.0011	6.0318
888	554	0.38	9.031	0.0005	-2.6963
915	550	0.38	9.032	0.0004	-2.0407
911	556	0.38	9.032	0.0005	-2.1222
947	555	0.38	9.033	0.0003	3.3048
908	497	0.38	9.033	0.0003	-3.8005
827	718	0.38	9.034	-0.0019	12.8005
827	722	0.38	9.034	-0.002	10.4149
886	595	0.38	9.034	0.0005	-1.5234
744	691	0.38	9.035	0.0035	14.6289
826	733	0.38	9.036	-0.0022	6.3365
913	556	0.38	9.037	0.0004	0.1587
1608	1420	0.38	9.037	0.0011	9.7879
914	556	0.38	9.037	0.0004	-0.0671
899	548	0.379	9.039	0.0005	-5.3329
945	556	0.379	9.039	0.0004	2.7074
904	507	0.379	9.041	0.0003	-4.2941
886	507	0.379	9.042	0.0003	-6.0543
1614	1425	0.379	9.042	0.001	1.4879
886	591	0.379	9.042	0.0005	-0.8015
943	555	0.379	9.043	0.0003	2.509
900	547	0.379	9.043	0.0005	-6.5002
933	554	0.379	9.044	0.0003	3.7896
899	549	0.379	9.044	0.0005	-4.3031
886	597	0.379	9.045	0.0005	-2.979
895	554	0.378	9.045	0.0005	0.9968
894	554	0.378	9.046	0.0005	0.0664
921	596	0.378	9.046	0.0004	-0.358
745	708	0.378	9.046	0.0074	27.6902
922	590	0.378	9.046	0.0004	0.2233
891	506	0.378	9.047	0.0003	-6.048
908	526	0.378	9.048	0.0003	-3.339
1607	1425	0.378	9.049	0.0009	3.1146
897	506	0.378	9.05	0.0003	-4.741
970	508	0.378	9.052	0.0002	4.6322
774	634	0.378	9.052	0.0009	-7.0085
950	555	0.377	9.053	0.0003	3.3541
915	549	0.377	9.053	0.0004	-2.983
908	527	0.377	9.053	0.0003	-3.3634
900	507	0.377	9.054	0.0003	-5.7667
1610	1425	0.377	9.055	0.001	2.0174
908	513	0.377	9.055	0.0003	-3.3329
921	595	0.377	9.055	0.0003	0.0519
916	550	0.377	9.057	0.0004	-2.0085
952	556	0.377	9.057	0.0003	3.43
891	508	0.377	9.058	0.0003	-6.1377
893	508	0.377	9.059	0.0003	-5.7696
920	550	0.377	9.059	0.0004	-1.6283
886	590	0.377	9.059	0.0005	-0.6122
900	550	0.377	9.06	0.0005	-3.6759
898	508	0.376	9.06	0.0003	-5.2613
1616	1422	0.376	9.06	0.001	4.6232
909	509	0.376	9.06	0.0003	-4.6547
895	555	0.376	9.061	0.0005	1.2567
970	507	0.376	9.062	0.0002	4.7571
886	551	0.376	9.062	0.0005	-3.2367
907	548	0.376	9.065	0.0005	-2.3316
744	697	0.376	9.065	0.0046	16.4548
1629	1422	0.376	9.066	0.0009	1.3217
1609	1425	0.376	9.066	0.001	2.9494
823	733	0.375	9.067	-0.0021	3.6192
745	693	0.375	9.068	0.0037	17.957
920	549	0.375	9.069	0.0004	-2.6244
964	555	0.375	9.069	0.0003	2.913
944	556	0.375	9.069	0.0003	2.551
916	560	0.375	9.07	0.0004	0.6982
907	549	0.375	9.071	0.0005	-1.2878
922	591	0.375	9.071	0.0004	0.2798
917	556	0.375	9.072	0.0004	-0.7383
894	508	0.375	9.073	0.0003	-5.3846
886	599	0.375	9.074	0.0005	-3.278
824	726	0.375	9.074	-0.0019	7.0825
1609	1420	0.374	9.074	0.0012	9.1859
776	634	0.374	9.075	0.0009	-7.958
893	506	0.374	9.076	0.0003	-5.4553
829	726	0.374	9.076	-0.0022	9.7827
969	506	0.374	9.076	0.0002	3.8434
922	562	0.374	9.076	0.0004	0.2253
744	709	0.374	9.077	0.0079	25.0298
969	509	0.374	9.077	0.0002	3.6185
953	555	0.374	9.078	0.0003	4.0528
912	556	0.374	9.078	0.0004	-0.1162
1607	1420	0.374	9.079	0.0012	9.3003
939	555	0.374	9.081	0.0003	4.8083
744	693	0.374	9.081	0.0038	14.9448
744	708	0.374	9.081	0.0075	23.3382
927	556	0.373	9.082	0.0004	0.2959
904	508	0.373	9.082	0.0003	-4.1474
823	728	0.373	9.083	-0.0017	5.7639
827	732	0.373	9.083	-0.0022	6.7345
921	563	0.373	9.084	0.0004	1.0273
915	560	0.373	9.085	0.0004	1.0741
930	556	0.373	9.086	0.0004	0.6998
1417	1400	0.373	9.087	-0.0186	7.3568
744	688	0.373	9.088	0.0034	15.2012
899	553	0.373	9.088	0.0004	-0.8566
786	634	0.373	9.089	0.0009	-6.7323
947	554	0.372	9.089	0.0003	3.4042
909	551	0.372	9.09	0.0004	-0.757
916	549	0.372	9.09	0.0004	-2.8052
907	547	0.372	9.09	0.0004	-2.5858
940	507	0.372	9.092	0.0002	-0.0702
926	555	0.372	9.092	0.0003	1.2819
921	584	0.372	9.092	0.0004	3.0396
771	633	0.372	9.093	0.0009	-7.2346
907	555	0.372	9.093	0.0004	2.999
950	554	0.372	9.093	0.0003	3.3862
887	596	0.372	9.094	0.0005	-2.3627
886	547	0.372	9.094	0.0005	-6.3545
1617	1421	0.372	9.095	0.001	6.6191
921	592	0.372	9.095	0.0004	0.148
899	556	0.372	9.096	0.0005	-0.7089
922	553	0.372	9.096	0.0003	-0.4525
918	555	0.371	9.097	0.0004	0.1575
900	508	0.371	9.098	0.0003	-5.5711
965	555	0.371	9.099	0.0003	3.652
942	555	0.371	9.099	0.0003	3.2634
932	550	0.371	9.1	0.0004	1.4116
898	506	0.371	9.1	0.0003	-4.7825
907	509	0.371	9.1	0.0003	-3.305
907	554	0.371	9.1	0.0004	2.8463
826	722	0.371	9.101	-0.0019	9.8802
895	548	0.371	9.101	0.0005	-4.0234
915	553	0.371	9.101	0.0004	0.02
921	548	0.371	9.101	0.0003	-3.1086
886	592	0.371	9.102	0.0005	-1.3531
826	732	0.37	9.103	-0.0022	6.1592
919	556	0.37	9.104	0.0004	-0.218
899	547	0.37	9.104	0.0005	-5.266
1416	1400	0.37	9.104	-0.02	9.1411
1608	1425	0.37	9.105	0.0009	4.1107
826	719	0.37	9.105	-0.0019	11.8204
775	635	0.37	9.106	0.0009	-6.3847
894	506	0.37	9.106	0.0003	-4.9475
922	558	0.37	9.107	0.0004	-0.5461
968	555	0.37	9.109	0.0003	7.812
896	509	0.37	9.11	0.0003	-4.2905
886	506	0.37	9.11	0.0003	-5.4956
754	703	0.369	9.111	0.0033	7.7528
970	509	0.369	9.111	0.0002	4.7734
922	583	0.369	9.112	0.0004	4.0178
886	508	0.369	9.113	0.0003	-5.6366
1629	1420	0.369	9.114	0.001	3.3521
951	556	0.369	9.114	0.0003	3.3667
909	505	0.369	9.114	0.0003	-3.9487
940	508	0.369	9.115	0.0002	-0.0438
743	699	0.368	9.118	0.005	13.6169
908	496	0.368	9.118	0.0002	-3.3049
898	554	0.368	9.119	0.0004	0.6241
895	505	0.368	9.12	0.0003	-4.2644
895	509	0.368	9.12	0.0003	-4.5687
940	549	0.368	9.12	0.0003	2.6638
900	506	0.368	9.12	0.0003	-5.2305
892	505	0.368	9.121	0.0003	-5.2415
916	553	0.368	9.122	0.0003	-0.0534
887	595	0.368	9.122	0.0005	-1.6506
921	582	0.368	9.122	0.0004	7.7891
899	509	0.368	9.123	0.0003	-5.1051
894	555	0.368	9.123	0.0005	0.6824
915	551	0.368	9.123	0.0004	-0.7905
900	596	0.368	9.124	0.0005	-1.1934
915	548	0.367	9.125	0.0004	-3.3018
943	554	0.367	9.126	0.0003	2.7847
916	561	0.367	9.126	0.0004	0.9711
828	720	0.367	9.127	-0.002	10.5515
970	506	0.367	9.127	0.0002	5.0624
922	557	0.367	9.127	0.0004	-0.8381
886	594	0.367	9.128	0.0005	-1.3949
920	548	0.367	9.128	0.0004	-3.023
895	549	0.367	9.128	0.0005	-2.7899
921	552	0.367	9.13	0.0003	-0.3634
830	726	0.367	9.13	-0.0023	10.938
971	508	0.367	9.13	0.0002	4.8066
921	589	0.367	9.13	0.0004	0.7587
1628	1421	0.367	9.13	0.0009	2.6297
907	505	0.367	9.131	0.0003	-2.7671
934	555	0.367	9.131	0.0003	4.554
909	553	0.366	9.133	0.0004	0.5616
968	554	0.366	9.133	0.0002	7.6935
773	634	0.366	9.133	0.0009	-6.2773
920	557	0.366	9.133	0.0004	-0.1427
885	553	0.366	9.134	0.0005	-2.6192
916	591	0.366	9.134	0.0004	0.9788
932	549	0.366	9.134	0.0003	0.5539
898	555	0.366	9.135	0.0004	0.8647
939	554	0.366	9.135	0.0003	4.8556
971	507	0.366	9.136	0.0002	4.9129
755	702	0.366	9.136	0.003	2.5339
921	594	0.366	9.137	0.0003	0.1731
1615	1426	0.366	9.138	0.0009	1.94
921	564	0.366	9.138	0.0004	2.0913
956	555	0.366	9.138	0.0003	5.6179
913	549	0.366	9.138	0.0004	-2.2481
1606	1425	0.366	9.138	0.001	2.327
825	725	0.366	9.138	-0.0019	8.7304
879	554	0.366	9.139	0.0005	-4.5323
892	502	0.366	9.139	0.0003	-6.587
921	547	0.365	9.14	0.0003	-3.1623
828	719	0.365	9.14	-0.0021	11.9118
916	551	0.365	9.14	0.0004	-0.8422
895	547	0.365	9.141	0.0005	-4.1833
920	553	0.365	9.141	0.0004	0.4577
922	596	0.365	9.142	0.0003	-0.2055
896	505	0.365	9.142	0.0003	-3.7303
928	560	0.365	9.142	0.0004	1.2607
879	555	0.365	9.142	0.0005	-4.4511
774	635	0.365	9.143	0.0009	-5.9157
745	697	0.365	9.143	0.0043	19.7177
887	556	0.365	9.143	0.0005	-2.3076
745	688	0.365	9.144	0.0033	18.1545
913	550	0.365	9.145	0.0004	-1.0608
969	505	0.365	9.145	0.0002	4.2268
968	507	0.365	9.146	0.0002	2.5106
921	597	0.365	9.146	0.0004	-0.51
922	595	0.365	9.146	0.0003	0.1634
940	506	0.365	9.146	0.0002	0.278
891	505	0.364	9.147	0.0003	-5.3758
899	505	0.364	9.148	0.0003	-4.6206
916	590	0.364	9.149	0.0004	1.174
916	557	0.364	9.149	0.0004	-0.4819
827	734	0.364	9.149	-0.0021	6.5872
916	562	0.364	9.15	0.0004	1.0136
904	506	0.364	9.15	0.0003	-3.4667
1630	1421	0.364	9.15	0.0009	3.2388
914	550	0.364	9.15	0.0004	-1.206
786	633	0.364	9.151	0.0008	-7.3274
922	584	0.364	9.151	0.0004	2.7254
920	590	0.364	9.151	0.0004	1.597
914	549	0.364	9.151	0.0004	-2.3188
812	726	0.364	9.151	-0.0019	10.1334
746	702	0.364	9.152	0.0052	27.6702
910	549	0.364	9.152	0.0004	-4.8124
885	596	0.364	9.152	0.0005	-2.1995
994	555	0.364	9.152	0.0003	3.1025
899	550	0.364	9.153	0.0005	-2.2846
1613	1421	0.364	9.153	0.0012	6.6973
964	554	0.364	9.153	0.0003	3.1954
916	596	0.364	9.153	0.0004	0.0994
916	595	0.364	9.153	0.0004	0.4634
772	633	0.364	9.153	0.0009	-6.6723
916	548	0.364	9.154	0.0003	-3.1326
1614	1424	0.363	9.155	0.001	2.2447
953	554	0.363	9.155	0.0003	4.241
772	635	0.363	9.155	0.001	-5.2281
968	508	0.363	9.156	0.0002	2.4777
903	507	0.363	9.156	0.0003	-4.6302
922	563	0.363	9.156	0.0004	0.8742
915	557	0.363	9.157	0.0004	-0.2313
886	552	0.363	9.157	0.0005	-2.1987
915	561	0.363	9.157	0.0004	1.4263
926	554	0.363	9.157	0.0003	1.5187
922	550	0.363	9.157	0.0003	-1.4364
826	718	0.363	9.157	-0.0018	12.2759
949	555	0.363	9.158	0.0003	3.9087
736	702	0.363	9.158	0.0085	4.7152
941	549	0.363	9.158	0.0003	1.9706
928	550	0.363	9.159	0.0003	-1.0903
887	590	0.363	9.16	0.0005	-0.7294
885	548	0.363	9.16	0.0005	-6.6955
920	591	0.363	9.16	0.0004	1.5257
743	702	0.363	9.16	0.0059	17.4354
920	551	0.362	9.161	0.0004	-0.3272
887	597	0.362	9.163	0.0005	-2.9261
965	554	0.362	9.163	0.0003	3.8132
878	596	0.362	9.163	0.0005	-6.1497
885	549	0.362	9.163	0.0005	-5.673
903	555	0.362	9.163	0.0004	0.9344
910	550	0.362	9.165	0.0004	-3.5752
1618	1421	0.362	9.165	0.001	9.0728
897	509	0.362	9.166	0.0003	-4.248
893	505	0.362	9.166	0.0003	-4.8569
887	598	0.362	9.166	0.0005	-3.3916
922	551	0.362	9.167	0.0003	-0.8313
775	633	0.362	9.167	0.0008	-7.1474
825	727	0.362	9.167	-0.0018	7.8706
887	591	0.362	9.168	0.0005	-0.7307
745	689	0.361	9.17	0.0033	16.9951
948	555	0.361	9.17	0.0003	4.0345
887	507	0.361	9.172	0.0003	-5.6585
890	507	0.361	9.173	0.0003	-5.6302
892	501	0.361	9.173	0.0003	-6.4327
827	729	0.361	9.174	-0.0017	7.6883
920	547	0.361	9.174	0.0004	-3.0438
927	550	0.361	9.175	0.0003	-0.7176
828	728	0.361	9.175	-0.0019	8.2558
940	548	0.361	9.175	0.0003	2.1462
922	564	0.361	9.175	0.0004	1.6925
889	596	0.36	9.176	0.0005	-2.3699
916	559	0.36	9.176	0.0004	1.0022
823	768	0.36	9.176	-0.0058	-2.205
900	595	0.36	9.176	0.0004	-0.3794
935	555	0.36	9.177	0.0003	5.0196
886	600	0.36	9.177	0.0005	-2.4523
771	635	0.36	9.178	0.001	-5.0438
907	550	0.36	9.178	0.0004	0.655
908	551	0.36	9.179	0.0004	2.3516
920	560	0.36	9.179	0.0004	1.8117
878	595	0.36	9.179	0.0004	-5.4132
946	556	0.36	9.179	0.0004	3.3928
901	549	0.36	9.179	0.0005	-5.5006
933	556	0.36	9.18	0.0004	4.1077
900	591	0.36	9.18	0.0005	0.3076
927	560	0.36	9.18	0.0004	1.8119
[truncated: 25,050 more rows]

## Sheet: CS3_Silica
Limit 1	Limit 2	R^2	RMSE	Coefficient(s)	Intercept
[truncated: 25,584 more rows]

[truncated: 1 more sheets: CS3_Zircon]
